# Supplementary material for: The genetic and biochemical determinants of mRNA degradation rates in mammals
Source: Genome Biol. 2022 Nov 23;23:245. doi: 10.1186/s13059-022-02811-x (PMC9684954; doi:10.1186/s13059-022-02811-x)
Supplement: Supplementary file 2 — Additional file 2: Table S1. Sparse matrices of human and mouse half-lives collected for each sample, provided along with the corresponding Ensembl gene IDs and gene names. Missing values exist for mRNAs whose half-lives were not measured or provided. [file 13059_2022_2811_MOESM2_ESM.xlsx]

## Sheet: human
Ensembl Gene Id	Gene name	Bazzini_ActD_HEK293_1	Bazzini_ActD_HeLa_1	Bazzini_ActD_RPE_1	Bazzini_4sU_K562_1	Akimitsu_BrU_HeLa_1	Rinn_ActD_K562_1	Rinn_ActD_K562_2	Rinn_ActD_K562_3	Rinn_ActD_H1ESC_1	Rinn_ActD_H1ESC_2	Rinn_ActD_H1ESC_3	Akimitsu2_BrU4sU_HeLa_1	Jaffrey_ActD_HEK293_1	Cramer_4sU_K562_1	Shendure_4sU_A549_1	Cramer2_4sU_K562_1	Oberdoerffer_BrU_HeLa_1	Dieterich_4sU_HEK293_1	Dieterich_4sU_HEK293_2	Dieterich_4sU_MCF7_1	Dieterich_4sU_MCF7_2	He_ActD_HeLa_1	He_ActD_HeLa_2	Marks_ActD_HeLa_1	Darnell_ActD_HepG2_1	Mortazavi_4sU_GM12878_1	Rissland2_ActD_HEK293_1	Rissland2_ActD_HEK293_2	Rissland2_Aman_HEK293_1	Rissland2_Aman_HEK293_2	Rissland2_4sU_HEK293_1	Rissland2_4sU_HEK293_2	Zimmer_ActD_Bcell_1	Gejman_4sU_GM07029_1	Gejman_4sU_GM07029_2	Gejman_4sU_GM07029_3	Gejman_4sU_GM10835_1	Gejman_4sU_GM10835_2	Gejman_4sU_GM10835_3	Gejman_4sU_GM12813_1	Gejman_4sU_GM12813_2	Gejman_4sU_GM12813_3	Gejman_4sU_GM12813_4	Gejman_4sU_GM12813_5	Gejman_4sU_GM07019_1	Gejman_4sU_GM12812_1	Gejman_4sU_GM12814_1	Gejman_4sU_GM12815_1
ENSG00000000003	TSPAN6	0.037852	-0.0143749	-0.000698	NA	1.39967	NA	NA	NA	NA	NA	NA	-3.01357	NA	NA	1.34585	NA	1.38202	2.24611	2.26437	3.44798	3.10532	NA	NA	-0.0011	0.00087	NA	2.26979	1.55357	1.95214	1.55427	0.994103	NA	NA	NA	NA	NA	NA	NA	NA	NA	NA	NA	NA	NA	NA	NA	NA	NA
ENSG00000000005	TNMD	NA	NA	NA	NA	NA	NA	NA	NA	1.0752	1.0054	0.853365	NA	NA	NA	NA	NA	NA	NA	NA	NA	NA	NA	NA	NA	NA	NA	NA	NA	NA	NA	NA	NA	NA	NA	NA	NA	NA	NA	NA	NA	NA	NA	NA	NA	NA	NA	NA	NA
ENSG00000000419	DPM1	0.0311036	-0.0121664	0.00968095	0.926119	0.678518	1.06112	1.02849	1.06845	1.03203	1.1354	1.04019	NA	NA	2.3901	0.789136	NA	0.735004	2.0688	2.11553	2.67761	2.70979	1.11948	0.881644	-0.0045	0.00173	0.828982	1.06629	0.875399	1.02624	0.945349	0.646217	1.69479	2.64058	0.749736	0.979093	0.798651	0.969416	0.900913	0.995635	0.606381	0.576341	0.691965	0.585461	0.618048	0.790285	0.698101	0.579784	0.800717
ENSG00000000457	SCYL3	-0.0382608	0.0789827	0.114278	0.691069	0.389166	0.25216	0.235797	0.385098	0.34438	0.383055	0.374854	NA	0.993058	1.86159	-0.0739375	0.925334	0.383346	1.54703	1.39771	2.1458	2.25319	0.526354	0.467541	NA	NA	0.480688	0.564606	0.214295	0.65916	0.4572	0.282185	1.36652	1.90037	0.450249	0.307496	0.33646	0.383815	0.264818	0.365488	0.385606	0.307496	0.30963	0.326336	0.281033	0.454845	0.495544	0.414973	0.376577
ENSG00000000460	C1orf112	0.0287816	-0.0104041	0.077294	0.967706	NA	0.673479	0.66908	0.688535	0.800766	0.758397	0.771642	NA	NA	2.13984	0.463545	NA	0.528838	2.22569	2.24653	3.02132	2.66856	0.861303	0.790461	0.0005	NA	NA	0.792928	0.662456	0.706896	0.599933	0.828722	NA	3.06288	0.887617	0.786041	0.961895	0.953276	0.780317	0.904174	0.968016	0.854913	0.943495	0.888179	0.872739	0.914343	0.999131	0.926342	0.685742
ENSG00000000938	FGR	NA	NA	NA	NA	NA	NA	NA	NA	NA	NA	NA	NA	NA	NA	NA	NA	NA	NA	NA	NA	NA	NA	NA	NA	NA	0.536252	NA	NA	NA	NA	NA	NA	2.36605	0.956168	0.800029	0.854913	0.826075	0.873902	0.816904	0.975891	1.01828	0.999131	0.960471	0.944976	0.879669	0.877947	0.927883	1.02531
ENSG00000000971	CFH	NA	-0.0199003	-0.0219565	NA	1.39967	1.11333	1.17012	1.20354	NA	NA	NA	NA	NA	3.41565	1.17574	1.17705	NA	NA	NA	NA	NA	NA	NA	0.0006	NA	NA	NA	NA	NA	NA	NA	NA	NA	NA	NA	NA	NA	NA	NA	NA	NA	NA	NA	NA	NA	NA	NA	NA
ENSG00000001036	FUCA2	0.0465161	-0.0408168	-0.0486583	1.50512	1.39967	1.03106	1.00906	1.02593	NA	NA	NA	NA	NA	2.93389	1.19282	NA	NA	2.36534	2.3336	3.47352	2.99891	1.19771	1.26543	-0.0035	NA	1.83485	1.92679	1.62506	1.74279	1.52182	1.13165	NA	NA	1.0406	0.993877	1.04922	1.03902	1.04844	1.03782	0.940018	0.984977	0.959995	0.838849	0.860937	0.958564	0.906874	0.873902	0.957607
ENSG00000001084	GCLC	-0.0165514	0.111138	0.0579594	0.809666	0.62941	NA	NA	NA	NA	NA	NA	NA	0.918258	2.52473	0.465432	NA	0.47403	1.95786	1.94199	2.62731	2.42538	0.446989	0.554187	0.003	0.00395	NA	0.539752	0.413278	0.62604	0.594004	0.423864	1.11927	2.43489	0.731589	0.634477	0.79588	0.732394	0.653213	0.70757	0.668386	0.646404	0.647383	0.623249	0.607455	0.875061	0.887617	0.737987	0.762679
ENSG00000001167	NFYA	-0.0283425	0.0422558	0.00126602	0.690673	0.404834	0.179939	0.184979	0.199662	0.108217	0.114544	0.109086	NA	0.809577	2.30566	0.0326988	NA	0.424119	1.57072	1.51995	2.54992	2.29083	0.420498	0.489959	0.0085	NA	0.41027	0.516253	0.352685	0.605154	0.533455	0.345534	1.33823	2.24674	0.627366	0.448706	0.518514	0.531479	0.575188	0.511883	0.693727	0.64836	0.613842	0.646404	0.614897	0.731589	0.746634	0.716838	0.659916
ENSG00000001460	STPG1	-0.0448918	0.0991075	0.00854697	0.714168	0.465383	0.480917	0.414772	0.509142	0.597998	0.560477	0.563221	NA	1.17084	NA	0.215451	1.02779	0.453268	NA	NA	NA	NA	NA	NA	NA	NA	NA	0.877312	0.444522	0.90323	0.644811	0.452334	1.485	NA	NA	NA	NA	NA	NA	NA	NA	NA	NA	NA	NA	NA	NA	NA	NA
ENSG00000001461	NIPAL3	0.0214103	0.0257426	-0.0351437	1.08263	0.9154	0.43745	0.447608	0.490908	0.516728	0.618786	0.565557	NA	NA	NA	0.568514	1.30755	0.523368	NA	NA	NA	NA	0.612277	0.819619	0.0014	NA	0.792664	1.10265	1.10823	1.00638	0.955078	0.705807	NA	NA	NA	NA	NA	NA	NA	NA	NA	NA	NA	NA	NA	NA	NA	NA	NA
ENSG00000001497	LAS1L	0.0458427	-0.0548188	-0.0358066	NA	1.16584	1.2143	1.19423	1.27737	1.31012	1.3879	1.40337	NA	NA	3.00063	1.22696	NA	0.773888	2.6684	2.63792	2.88052	2.78825	0.905413	1.43331	-0.0006	NA	1.37321	1.68356	1.41354	1.50252	1.36836	0.941196	NA	2.75159	0.725095	0.83123	0.810904	0.845718	0.773786	0.819544	0.822822	0.733197	0.731589	0.676694	0.736397	0.742725	0.640481	0.62941	0.750508
ENSG00000001561	ENPP4	0.00563373	NA	NA	NA	NA	NA	NA	NA	NA	NA	NA	NA	NA	NA	NA	NA	NA	1.82951	1.84378	2.88341	2.89884	NA	NA	NA	NA	0.642606	1.28875	1.05678	1.10553	1.08975	0.599995	NA	2.42619	0.654177	0.588832	0.619093	0.639486	0.445604	0.513218	0.534026	0.489958	0.562293	0.525045	0.585461	0.643453	0.720986	0.555094	0.668386
ENSG00000001617	SEMA3F	-0.0172697	-0.0480851	-0.0350223	NA	0.542825	0.627973	0.450088	0.394631	0.661761	0.747367	0.745557	-2.45614	0.891433	NA	1.21906	NA	0.655333	NA	NA	NA	NA	0.598585	0.833176	-0.0018	0.00208	NA	1.27893	1.32593	1.05738	1.29201	0.290018	0.938046	NA	0.927883	0.774517	0.724276	0.839478	0.876218	0.816241	0.783904	0.820201	0.847573	0.900913	0.845098	0.716003	0.724276	0.856729	0.791691
ENSG00000001629	ANKIB1	0.00402317	-0.0369047	-0.00502124	0.780665	NA	0.372731	0.453472	0.386465	0.682984	0.712265	0.715921	-2.47534	NA	2.48149	0.427277	1.38481	0.528433	2.06928	2.10355	2.61775	2.69514	0.620826	0.770947	0.0001	NA	0.724547	1.067	0.897036	0.939147	0.880615	0.653216	NA	2.46538	NA	NA	NA	NA	NA	NA	NA	NA	NA	NA	NA	NA	NA	NA	NA
ENSG00000001630	CYP51A1	0.0248868	0.00396844	-0.0339467	1.18936	1.04297	0.701486	0.681995	0.725047	0.7855	0.942562	0.873018	-2.93844	NA	2.99531	1.02838	1.48015	0.596476	1.97482	2.05565	3.13504	2.70243	0.682645	0.832816	-0.0033	-0.00042	0.765915	1.01724	0.914132	0.912852	0.912818	0.567146	1.35074	2.47436	1.12254	1.05346	1.17984	1.08027	1.01995	0.997823	1.10958	1.13609	1.10958	1.05918	1.14426	1.05994	0.943	1.11561	1.12418
ENSG00000001631	KRIT1	0.00117363	0.037134	0.0560302	0.932292	0.471292	0.529301	0.489844	0.55723	0.897617	0.942824	1.0157	NA	NA	2.27826	0.314015	NA	0.463587	2.54255	2.64268	2.8583	2.71335	0.660524	0.747079	NA	0.00305	0.694774	0.962123	0.794199	0.952789	0.865313	0.772024	NA	2.84497	0.737193	0.694605	0.856729	0.737987	0.621176	0.657056	0.691081	0.618048	0.644439	0.600973	0.63749	0.671173	0.854306	0.708421	0.491362
ENSG00000002016	RAD52	-0.0697332	0.179304	0.0620857	0.911785	0.409933	0.0635739	-0.0515274	0.00855091	0.392539	NA	0.634338	-2.23173	1.19873	NA	0.0770688	NA	0.375623	1.92279	1.91906	2.364	2.51207	0.504268	0.57083	0.0058	NA	0.646859	0.51411	0.46844	0.63768	0.612269	0.531018	NA	NA	0.568202	0.588832	0.489958	0.627366	0.643453	0.622214	0.585461	0.604226	0.644439	0.63749	0.618048	0.511883	0.710963	0.592177	0.680336
ENSG00000002330	BAD	0.0363951	-0.0427127	-0.0423968	NA	1.01284	NA	1.16304	NA	NA	NA	NA	-2.57709	NA	NA	1.23609	1.34151	0.737044	2.09951	2.05866	2.88236	3.4776	0.775842	0.798651	0.0004	0.00167	1.1098	1.75025	1.48121	1.57919	1.25029	0.693428	1.17298	2.8379	0.673942	0.710963	0.644439	0.683947	0.790988	0.777427	0.499687	0.628389	0.62941	0.660865	0.684845	0.540329	0.468347	0.585461	0.611723
ENSG00000002549	LAP3	0.0487412	-0.0546466	-0.0310265	1.21623	1.24304	1.26578	1.17461	1.2419	1.31982	1.32555	NA	NA	NA	2.52488	1.27191	1.23168	1.02878	2.28282	2.33887	2.89258	2.91224	1.41896	1.4555	-0.0015	NA	1.41609	1.36901	1.2593	1.4567	1.32047	0.816836	NA	2.90439	0.913284	0.855519	0.866878	0.928908	0.97359	0.963316	0.865104	0.916454	0.804139	0.857935	0.796574	0.853698	0.74351	0.805501	0.928396
ENSG00000002586	CD99	0.0566084	-0.0559229	-0.0656236	NA	NA	NA	NA	NA	NA	NA	NA	NA	NA	NA	1.40345	NA	NA	2.43229	2.2806	3.20379	3.00095	0.853705	1.32998	-0.0012	0.0009	1.80719	NA	NA	NA	NA	NA	NA	3.28405	NA	NA	NA	NA	NA	NA	NA	NA	NA	NA	NA	NA	NA	NA	NA
ENSG00000002587	HS3ST1	NA	NA	0.290369	NA	NA	NA	NA	NA	0.361636	-0.0163455	0.0834363	NA	NA	NA	0.00845211	NA	NA	NA	NA	NA	NA	NA	NA	NA	NA	0	NA	NA	NA	NA	NA	NA	NA	NA	NA	NA	NA	NA	NA	NA	NA	NA	NA	NA	NA	NA	NA	NA
ENSG00000002726	AOC1	NA	-0.0351477	NA	NA	NA	NA	NA	NA	NA	NA	NA	NA	NA	NA	NA	NA	NA	NA	NA	NA	NA	NA	NA	NA	NA	NA	NA	NA	NA	NA	NA	NA	NA	NA	NA	NA	NA	NA	NA	NA	NA	NA	NA	NA	NA	NA	NA	NA
ENSG00000002745	WNT16	NA	NA	NA	NA	NA	NA	NA	NA	NA	NA	NA	NA	NA	NA	NA	NA	NA	NA	NA	NA	NA	NA	NA	NA	NA	NA	NA	NA	NA	NA	0.0761332	0.434984	NA	0.788168	0.700704	0.465383	0.768638	0.943495	0.782473	0.682145	0.762679	0.774517	0.722634	0.802774	0.746634	0.599883	0.819544	0.71433
ENSG00000002746	HECW1	NA	-0.0477932	NA	NA	0.436163	NA	NA	NA	0.508957	0.412207	0.676391	NA	0.942353	NA	-0.00225301	NA	0.455422	NA	NA	NA	NA	0.551608	0.819955	NA	NA	NA	NA	NA	NA	NA	NA	NA	NA	NA	NA	NA	NA	NA	NA	NA	NA	NA	NA	NA	NA	NA	NA	NA
ENSG00000002822	MAD1L1	-0.00140441	0.0404652	0.00199846	1.02364	0.447158	0.583288	0.618786	0.593872	0.476355	0.479793	0.50343	NA	NA	1.87022	0.182947	NA	0.460408	1.90321	1.89498	2.76629	2.74712	0.48918	0.743197	0.0002	NA	0.696783	0.57359	0.223245	0.759594	0.560253	0.793354	0.89462	2.32654	0.838219	0.776701	0.816241	0.753583	0.782473	0.773786	0.828015	0.834421	0.836957	0.805501	0.829304	0.722634	0.764176	0.818226	0.71265
ENSG00000002834	LASP1	0.0114435	-0.0748523	-0.0765981	1.09153	0.893207	NA	NA	NA	NA	NA	NA	NA	NA	2.55804	0.962089	NA	0.562473	2.06705	1.98991	2.88263	2.87373	0.648521	0.968245	-0.0012	0.00097	1.05948	0.969134	0.852626	0.987322	0.848903	0.565442	1.48163	2.57623	0.653213	0.859739	0.881385	0.664642	0.665581	0.680336	0.836324	0.776701	0.764923	0.705008	0.772322	0.757396	0.722634	0.659916	0.899273
ENSG00000002919	SNX11	0.00899143	-0.00662488	0.0377119	0.993134	0.522444	0.787492	0.762652	0.711356	0.637747	0.694015	0.697221	-2.28309	1.20988	2.31924	0.373359	1.24483	0.405733	1.58225	1.48247	2.53046	2.33134	0.612431	0.64243	NA	NA	0.442403	0.889594	0.743742	0.900675	0.764193	0.140943	0.837579	1.86213	0.660865	0.699838	0.679428	0.60206	0.627366	0.61066	0.735599	0.732394	0.696356	0.773055	0.741152	0.824126	0.80956	0.726727	0.85309
ENSG00000002933	TMEM176A	NA	-0.0428306	NA	NA	NA	NA	NA	NA	NA	NA	NA	NA	NA	NA	NA	NA	NA	NA	NA	NA	NA	NA	NA	NA	NA	NA	NA	NA	NA	NA	NA	NA	NA	NA	NA	NA	NA	NA	NA	NA	NA	NA	NA	NA	NA	NA	NA	NA
ENSG00000003056	M6PR	0.0224348	-0.0232157	-0.0633287	1.40024	0.954243	0.759924	0.781008	0.811772	1.24534	1.39424	1.32555	-2.80541	NA	2.54661	1.04091	1.45494	0.72075	2.09716	1.96016	3.26062	2.81899	0.712018	0.765009	0.0004	NA	0.688102	1.14523	0.985631	1.13401	1.03159	0.562538	NA	2.71867	0.902003	0.939519	0.91169	0.918555	0.955207	0.968483	0.924796	0.873321	0.912753	0.923244	0.943495	1.0026	0.905256	0.96708	1.01157
ENSG00000003096	KLHL13	0.0346861	-0.0824107	-0.0219375	NA	0.842609	0.663916	0.730714	0.811291	1.0301	1.16436	1.05256	NA	NA	NA	0.335502	NA	0.559931	2.0877	2.15982	NA	NA	0.711777	0.911405	-0.0011	NA	0.602069	1.07178	0.915339	0.962271	0.866961	0.599668	1.13492	2.68583	NA	NA	NA	NA	NA	NA	NA	NA	NA	NA	NA	NA	NA	NA	NA
ENSG00000003137	CYP26B1	-0.0165975	NA	NA	NA	0.424882	NA	NA	NA	NA	NA	NA	NA	1.09299	NA	0.363299	NA	0.478566	NA	NA	NA	NA	0.403524	0.529177	NA	NA	NA	1.08068	1.05153	1.07403	0.975865	0.223017	0.658258	NA	0.93852	0.703291	0.770852	0.910624	0.810233	0.782473	0.79379	0.793092	0.802089	0.814248	0.758155	0.804139	0.691081	0.860937	0.92737
ENSG00000003147	ICA1	0.0329145	NA	NA	NA	NA	0.989166	0.924862	0.952769	1.20258	1.03723	1.1565	NA	NA	2.23593	0.532062	1.30987	0.535892	2.48106	2.05663	2.57337	3.27697	NA	NA	NA	NA	1.21637	1.24486	0.962108	1.20267	1.17707	1.23799	1.00367	NA	NA	NA	NA	NA	NA	NA	NA	NA	NA	NA	NA	NA	NA	NA	NA
ENSG00000003249	DBNDD1	0.0376558	-0.0349437	-0.0614335	NA	0.921686	0.938651	1.10233	0.887835	1.03658	0.985528	1.04383	NA	NA	NA	1.03691	NA	0.697447	1.94144	1.95228	2.75312	2.55407	0.594033	0.759845	NA	NA	0.715092	1.25718	1.00545	1.16786	0.898588	0.530171	1.05609	NA	1.07335	0.994317	0.965672	0.923244	0.958564	1.00087	0.860937	1.03583	1.02898	1.1313	1.09026	0.80956	0.898176	1.01368	1.0162
ENSG00000003393	ALS2	-0.0114672	0.0816249	0.00980365	0.824323	0.579784	0.549888	0.559637	0.523782	NA	NA	NA	NA	NA	2.60213	0.304812	1.33826	0.464142	NA	NA	NA	NA	0.518206	0.686438	0.003	NA	0.500174	0.922166	0.765599	0.888311	0.778118	0.491085	1.32078	NA	NA	NA	NA	NA	NA	NA	NA	NA	NA	NA	NA	NA	NA	NA	NA
ENSG00000003400	CASP10	0.0198303	NA	NA	0.916442	0.550228	0.586749	0.493489	0.571131	0.63158	0.668261	0.888296	NA	1.03499	2.55278	0.487628	NA	0.422821	NA	NA	NA	NA	NA	NA	NA	0.00347	0.874929	0.706111	0.602118	0.757576	0.61828	0.455501	1.42735	NA	0.661813	0.607455	0.825426	0.647383	0.663701	0.652246	0.807535	0.679428	0.742725	0.63749	0.673942	0.71265	0.792392	0.646404	0.79379
ENSG00000003402	CFLAR	-0.0167753	-0.0281477	0.0256357	1.00237	0.572872	NA	NA	NA	NA	NA	NA	NA	1.37828	2.47142	0.53029	1.25106	0.413907	2.03533	1.66822	2.64416	2.48639	0.62474	0.755013	0.0006	0.00302	0.607971	1.01542	0.75955	1.09891	0.95318	0.583128	1.74383	2.39846	0.883661	0.767156	0.841985	0.849419	0.773055	0.826723	0.762679	0.755875	0.757396	0.732394	0.758155	0.783904	0.878522	0.799341	0.752816
ENSG00000003436	TFPI	0.0632176	-0.0337234	-0.0439055	0.95907	1.14019	1.06009	1.05188	0.990777	NA	NA	NA	NA	NA	2.65543	0.561742	0.932572	0.983788	1.97803	2.33908	3.22417	2.84999	NA	NA	-0.001	NA	NA	1.48871	1.05498	1.26641	1.08211	0.499513	NA	NA	NA	NA	NA	NA	NA	NA	NA	NA	NA	NA	NA	NA	NA	NA	NA
ENSG00000003509	NDUFAF7	0.000404	0.0561471	0.0392313	1.0633	0.880814	0.469059	0.511282	0.564918	0.475585	0.478242	0.483523	-2.401	NA	2.4924	0.435186	NA	0.539134	NA	NA	NA	NA	NA	NA	NA	NA	1.05342	0.714454	0.693006	0.707221	0.697117	0.498216	3.4088	NA	NA	NA	NA	NA	NA	NA	NA	NA	NA	NA	NA	NA	NA	NA	NA
ENSG00000003756	RBM5	-0.0650629	0.186451	0.230901	0.745248	0.436163	0.299564	0.270621	0.327725	0.442852	0.499243	0.563009	NA	1.15254	2.03325	0.16296	1.46685	0.386506	NA	NA	NA	NA	0.460774	0.479995	0.008	0.00862	0.585696	0.526211	0.369927	0.638431	0.556955	0.346278	1.10002	2.17348	0.348305	0.0211893	0.0827854	0.133539	0.130334	0.103804	0.130334	0.158362	0.0791812	0.117271	0.198657	0.117271	0.120574	0.178977	0.143015
ENSG00000003987	MTMR7	-0.0534219	NA	NA	NA	NA	NA	NA	NA	0.770769	0.748854	0.885997	NA	NA	NA	NA	NA	NA	2.04944	2.11359	2.57628	3.07351	NA	NA	NA	NA	NA	1.271	1.2373	1.34764	1.12855	0.626744	1.80376	NA	NA	NA	NA	NA	NA	NA	NA	NA	NA	NA	NA	NA	NA	NA	NA
ENSG00000003989	SLC7A2	0.0380808	-0.0144387	NA	NA	0.791691	NA	NA	NA	0.814085	0.810237	0.906425	NA	NA	NA	0.533638	NA	0.442745	2.04118	2.01497	2.87396	2.7152	0.724637	0.96963	0.0004	NA	NA	1.16839	1.10715	1.24581	1.14125	0.417018	0.972	NA	NA	NA	NA	NA	NA	NA	NA	NA	NA	NA	NA	NA	NA	NA	NA
ENSG00000004059	ARF5	0.0529729	-0.0574483	-0.0431039	NA	1.39967	NA	NA	NA	NA	NA	NA	NA	NA	2.91641	1.55467	1.91989	NA	2.16138	2.10107	2.90672	2.85488	0.869912	1.19204	NA	0.00063	1.41985	NA	2.50972	NA	1.94566	0.938156	NA	2.89741	1.00173	0.824776	0.845718	1.00087	1.02407	0.926342	1.02938	1.08814	0.959518	0.931458	0.979093	0.970347	0.808211	0.952308	0.896526
ENSG00000004139	SARM1	-0.0356406	NA	-0.000574	NA	0.535294	NA	NA	NA	NA	NA	NA	NA	NA	1.6235	0.753412	NA	0.679487	2.16396	2.09919	NA	NA	NA	NA	NA	NA	NA	1.46586	1.52488	1.55142	1.30855	0.643824	1.10615	NA	0.720159	0.752048	0.719331	0.597695	0.653213	0.674861	0.865696	0.764176	0.820201	0.779596	0.804139	0.841359	0.800717	0.788168	0.802774
ENSG00000004142	POLDIP2	0.0487578	-0.0507726	-0.0458513	1.22971	1.22789	1.03937	1.10252	1.06182	1.35405	1.2233	1.46567	-2.88317	NA	2.68377	1.25367	1.13684	0.806264	2.30617	2.22472	3.18967	3.01286	0.911631	1.12582	-0.0014	NA	1.41066	1.38616	1.13986	1.24865	1.07796	0.681838	1.65402	2.67173	0.92737	0.999131	0.949878	0.945961	0.983626	0.974512	1.0461	1.03463	1.00604	1.00475	1.0162	1.03623	0.881385	0.940018	1.21643
ENSG00000004399	PLXND1	0.0558062	-0.0355361	-0.0248279	NA	0.477121	0.779225	0.79648	0.62723	NA	NA	NA	-2.27529	NA	3.03662	0.98723	1.61797	0.623499	2.42625	2.3118	2.97878	2.98415	0.591549	0.86297	-0.0006	0.00153	NA	2.6466	3.11962	2.65655	2.19624	0.745246	1.83713	NA	0.800717	0.730782	0.710117	0.762679	0.824776	0.773055	0.764176	0.840733	0.781755	0.79588	0.773055	0.71265	0.685742	0.788875	0.741152
ENSG00000004455	AK2	0.0342112	-0.0504713	-0.0345709	NA	1.18298	1.23665	1.12704	1.23535	0.920488	0.934518	0.963227	-3.32338	NA	2.96353	0.966329	NA	0.852693	NA	NA	NA	NA	0.958131	0.990267	-0.0013	0.00167	1.60685	1.2595	1.1152	1.19673	1.06689	0.796323	NA	2.9008	0.632457	0.521138	0.786751	0.730782	0.701568	0.683047	0.568202	0.424882	0.576341	0.517196	0.363612	0.432969	0.639486	0.357935	0.414973
ENSG00000004468	CD38	NA	NA	NA	NA	NA	NA	NA	NA	NA	NA	NA	NA	NA	NA	0.995239	NA	NA	NA	NA	NA	NA	NA	NA	NA	NA	0.875752	NA	NA	NA	NA	NA	NA	3.08271	1.08849	0.992554	1.05729	1.04493	1.03663	1.03782	1.05308	1.10209	1.12254	1.13066	1.12581	1.02979	1.13545	1.16137	1.05077
ENSG00000004478	FKBP4	0.0274972	-0.0360059	-0.0351507	1.3963	1.09621	0.918627	0.870912	0.934004	0.988728	1.02181	0.958986	NA	NA	3.09597	1.02581	1.77167	0.814031	2.30088	2.22223	3.04124	3.06887	0.875122	1.40397	-0.0022	0.00125	1.15171	1.32742	1.15265	1.18644	1.07643	0.802697	NA	2.73624	0.992111	1.11059	1.08849	0.966142	0.981819	0.961421	1.04883	0.964731	0.921686	0.92737	1.05805	0.959518	0.764923	0.892651	1.10619
ENSG00000004487	KDM1A	0.0390829	-0.0167041	0.0100644	0.869436	1.09307	0.778336	0.750845	0.783878	0.941254	0.9393	1.0301	NA	NA	2.65136	0.959918	1.16515	0.602399	NA	NA	NA	NA	0.800207	0.931787	NA	NA	1.18666	0.963251	0.925839	0.98031	0.944158	0.750833	NA	NA	NA	NA	NA	NA	NA	NA	NA	NA	NA	NA	NA	NA	NA	NA	NA
ENSG00000004534	RBM6	-0.00516313	0.033387	-0.00976607	0.99286	0.690196	0.720923	0.7131	0.712265	NA	1.71366	NA	-2.36804	NA	2.45018	0.30783	1.52231	0.526802	NA	NA	NA	NA	0.829137	1.04512	-0.0004	0	1.0618	0.955343	0.88881	0.961624	0.823683	0.797466	NA	2.64689	0.404834	0.281033	0.354108	0.460898	0.515874	0.50515	0.456366	0.477121	0.439333	0.434569	0.39794	0.155336	0.332438	0.220108	0.0934217
ENSG00000004660	CAMKK1	-0.0297741	0.0503525	NA	1.05403	0.44248	0.408717	0.45065	0.468387	0.916651	NA	1.16968	NA	1.30954	NA	0.232844	NA	0.399236	1.43492	1.44195	2.18293	2.1453	0.489662	0.580186	0.0056	NA	NA	1.00101	0.932169	1.02997	0.747146	0.0981438	0.600056	2.42651	0.669317	0.803457	0.680336	0.631444	0.70757	0.729165	0.706718	0.715167	0.676694	0.672098	0.690196	0.663701	0.697229	0.661813	0.676694
ENSG00000004700	RECQL	0.0578743	0.0278934	-0.0336375	1.11475	1.00432	1.42463	NA	1.3905	NA	NA	NA	NA	NA	2.72799	1.04975	NA	0.811927	2.38789	2.41143	2.72493	2.89662	0	1.22808	-0.0038	0.00263	1.17564	1.67053	1.39659	1.63245	1.40436	1.00206	NA	2.84292	1.06108	1.10072	1.04571	1.10483	1.05843	1.08743	0.984527	0.876795	1.0103	0.997823	0.977724	1.07664	1.07882	1.05346	1.02898
ENSG00000004766	VPS50	-0.00528317	0.0269599	0.0272441	0.951801	0.509203	0.6098	0.555876	0.689826	0.755024	0.783158	0.777095	NA	NA	2.40278	0.3123	1.22358	NA	NA	NA	NA	NA	NA	NA	NA	NA	0.817058	1.54445	1.26149	1.14119	1.1074	0.77014	NA	NA	NA	NA	NA	NA	NA	NA	NA	NA	NA	NA	NA	NA	NA	NA	NA
ENSG00000004776	HSPB6	NA	NA	NA	NA	NA	NA	NA	NA	NA	NA	NA	NA	NA	NA	NA	NA	NA	NA	NA	NA	NA	NA	NA	NA	NA	NA	NA	NA	1.58435	1.18672	NA	NA	NA	NA	NA	NA	NA	NA	NA	NA	NA	NA	NA	NA	NA	NA	NA	NA
ENSG00000004777	ARHGAP33	0.110262	NA	-0.026555	NA	NA	NA	NA	0.85763	NA	NA	NA	NA	NA	NA	0.766474	NA	0.517306	NA	NA	NA	NA	0.905484	NA	NA	NA	NA	2.2711	NA	2.50833	1.88569	0.694161	1.12499	NA	NA	NA	NA	NA	NA	NA	NA	NA	NA	NA	NA	NA	NA	NA	NA
ENSG00000004779	NDUFAB1	0.0442383	-0.0266448	-0.0332656	1.24307	1.29688	NA	NA	NA	1.4908	1.24935	NA	-3.03457	NA	2.62082	1.00024	NA	1.13032	2.13674	2.08349	3.22626	3.15042	1.0415	1.04031	-0.0017	NA	0.946025	1.29954	1.11544	1.26644	1.15018	0.786209	NA	2.71181	0.854913	1.01787	1.07918	1.17289	1.14829	1.09307	0.856124	0.964731	0.862728	0.713491	0.729165	0.977266	0.835056	0.919601	0.922206
ENSG00000004799	PDK4	0.00888475	0.269659	NA	NA	0.385606	NA	NA	NA	NA	NA	NA	NA	0.61331	NA	NA	NA	0.409229	NA	NA	NA	NA	0.304096	0.334728	NA	NA	NA	0.184374	0.0904765	0.604109	0.525868	-0.288908	0.27731	NA	NA	NA	NA	NA	NA	NA	NA	NA	NA	NA	NA	NA	NA	NA	NA
ENSG00000004838	ZMYND10	-0.00351432	NA	NA	NA	0.348305	NA	NA	NA	NA	NA	NA	NA	NA	NA	NA	NA	0.501479	NA	NA	NA	NA	NA	NA	NA	NA	0.63462	2.84703	1.2484	NA	NA	0.768326	2.08015	NA	NA	NA	NA	NA	NA	NA	NA	NA	NA	NA	NA	NA	NA	NA	NA
ENSG00000004846	ABCB5	NA	NA	NA	NA	NA	NA	NA	NA	NA	NA	NA	NA	NA	NA	0.346204	NA	NA	NA	NA	NA	NA	NA	NA	NA	NA	NA	NA	NA	NA	NA	NA	NA	NA	NA	NA	NA	NA	NA	NA	NA	NA	NA	NA	NA	NA	NA	NA	NA
ENSG00000004848	ARX	NA	NA	NA	NA	NA	NA	NA	NA	NA	NA	NA	NA	NA	NA	0.4496	NA	NA	NA	NA	NA	NA	NA	NA	NA	NA	NA	NA	NA	1.16766	1.54342	0.339269	0.817084	NA	0.931966	0.856124	0.783189	0.872156	0.947924	0.913814	0.895423	0.948413	0.883661	0.984977	0.913814	0.788168	0.701568	0.784617	0.857332
ENSG00000004864	SLC25A13	0.0373332	0.00959406	0.0281115	0.989883	1.03822	0.861506	0.91999	0.922107	1.36657	1.40722	NA	-2.7031	NA	2.37116	0.473532	1.08013	0.670809	2.26606	2.21712	2.99501	2.75668	0.829787	0.939554	-0.0014	NA	0.735534	1.42969	1.22505	1.27764	1.16733	0.885174	1.70046	2.64591	0.720159	0.674861	0.821514	0.798651	0.726727	0.753583	0.821514	0.74351	0.779596	0.719331	0.70757	0.817565	0.80956	0.814913	0.684845
ENSG00000004866	ST7	0.00569781	-0.0298211	0.0807884	0.941157	0.557507	0.423315	0.457456	0.484395	0.821103	0.804151	0.881891	NA	NA	2.16842	0.194762	1.03003	0.599191	2.02609	2.12129	3.1595	2.50353	0.713303	0.792673	-0.0001	NA	0.848372	1.18049	1.02183	1.02952	0.900858	0.712109	NA	2.39777	0.863917	0.802089	0.943989	0.85187	0.832509	0.808211	0.940018	0.944976	0.919078	0.87564	0.935003	0.914872	0.945961	0.933993	0.905796
ENSG00000004897	CDC27	-0.0236714	-0.000498	-0.0242027	0.862545	0.803457	0.372268	0.342351	0.401256	0.55184	0.644072	0.605789	-2.67158	1.23997	2.42561	0.489189	1.19461	0.511247	2.00792	1.94126	2.54329	2.83051	0.584975	0.696774	-0.0008	0.00312	0.824424	0.738962	0.527203	0.729483	0.673499	0.573082	NA	2.51242	0.878522	1.16286	0.984527	1.03463	0.925312	0.98945	0.961421	0.856124	1.07151	1.00903	1.04139	1.19479	1.2052	1.1345	1.08027
ENSG00000004939	SLC4A1	NA	NA	NA	NA	NA	1.00117	1.0143	0.945058	NA	NA	NA	NA	1.36009	NA	NA	NA	NA	NA	NA	NA	NA	NA	NA	NA	NA	NA	NA	NA	NA	NA	NA	NA	NA	NA	NA	NA	NA	NA	NA	NA	NA	NA	NA	NA	NA	NA	NA	NA
ENSG00000004948	CALCR	NA	NA	NA	NA	NA	NA	NA	NA	0.816412	0.91937	0.795554	NA	NA	NA	NA	NA	NA	NA	NA	NA	NA	NA	NA	NA	NA	NA	NA	NA	NA	NA	NA	NA	NA	NA	NA	NA	NA	NA	NA	NA	NA	NA	NA	NA	NA	NA	NA	NA
ENSG00000004961	HCCS	0.00585492	-0.0327916	0.00779186	0.972046	0.509203	0.677646	0.68511	0.623048	0.565025	0.572103	0.567906	-2.39123	1.24979	2.34438	0.691563	1.68285	0.587997	1.72317	1.81494	2.99053	2.66369	0.564594	0.658861	0.0002	0.00228	0.615505	0.673861	0.490524	0.826158	0.718127	0.360172	1.01009	2.4633	0.243038	0.193125	0.10721	0.164353	0.173186	0.20412	0.0827854	0.0211893	-0.102373	0.0211893	0.0606978	0.33646	0.158362	0.09691	0.139879
ENSG00000004975	DVL2	0.0196794	-0.0319116	0.0103913	1.14244	0.814248	0.527841	0.571239	0.546825	1.02307	1.01741	NA	NA	NA	2.4387	0.807614	NA	0.524835	2.43394	2.23368	2.78296	2.62079	0.600968	0.8452	-0.0011	NA	0.748632	1.01367	0.955123	1.00853	0.81654	0.675222	1.59501	2.68359	0.599883	0.669317	0.70927	0.574031	0.675778	0.583199	0.781037	0.745075	0.79796	0.763428	0.725095	0.797268	0.713491	0.705008	0.853698
ENSG00000005001	PRSS22	NA	NA	NA	NA	NA	NA	NA	NA	NA	NA	NA	NA	NA	NA	NA	NA	NA	NA	NA	2.3078	2.31631	NA	NA	NA	NA	NA	NA	NA	NA	NA	NA	NA	NA	0.811575	0.851258	0.752048	0.757396	0.879096	0.922725	0.720159	0.832509	0.770115	0.812913	0.866878	0.763428	0.663701	0.761928	0.767898
ENSG00000005007	UPF1	-0.0240241	0.0193794	-0.0251655	0.937036	0.634477	0.773569	0.909321	0.781456	1.02339	1.08533	NA	NA	NA	2.43619	0.628905	1.49408	0.50317	1.84821	1.76608	2.57494	2.35686	0.663865	0.808779	0.0031	0.00458	1.05638	1.62812	1.46137	1.551	1.29634	0.336599	0.96949	2.14891	0.374748	0.389166	0.32838	0.176091	0.303196	0.257679	0.418301	0.445604	0.419956	0.437751	0.399674	0.176091	0.170262	0.257679	0.491362
ENSG00000005020	SKAP2	0.046363	-0.039138	NA	1.0337	0.596597	1.17484	NA	1.26466	NA	NA	NA	-2.71417	NA	NA	0.578618	1.33327	0.786992	2.46095	2.35043	3.08221	3.44848	1.26886	1.35898	-0.0014	0.00062	1.13697	1.91969	1.6722	1.61237	1.44553	0.996876	NA	3.3353	1.26811	1.1529	1.20493	1.18041	1.13258	1.18752	1.05652	1.08279	1.10449	0.984077	1.10483	1.16465	1.1427	1.17464	0.994317
ENSG00000005022	SLC25A5	0.0535942	-0.0449765	-0.0481894	1.26849	1.39967	1.27196	1.27823	1.27881	1.20258	1.21134	1.18327	NA	NA	2.84085	1.35587	NA	NA	2.1699	2.15484	3.13139	2.98676	1.11517	1.2627	-0.0014	-7e-05	1.23875	1.54176	1.23573	1.45261	1.25009	1.07059	NA	2.56867	NA	NA	NA	NA	NA	NA	NA	NA	NA	NA	NA	NA	NA	NA	NA
ENSG00000005059	MCUB	0.0562283	-0.0853579	-0.00816814	1.13945	1.06221	1.23848	1.30428	1.28256	1.14751	NA	NA	NA	NA	NA	0.665499	NA	NA	NA	NA	NA	NA	NA	NA	NA	NA	1.29195	1.63481	1.27525	1.34029	1.21135	0.975111	NA	NA	NA	NA	NA	NA	NA	NA	NA	NA	NA	NA	NA	NA	NA	NA	NA
ENSG00000005073	HOXA11	-0.13654	0.263444	NA	NA	0.409933	NA	NA	NA	NA	NA	NA	-2.07928	0.582176	NA	NA	NA	0.482688	1.1772	1.12259	NA	NA	0.303075	0.340823	0.0123	NA	NA	0.127718	-0.0188075	0.511578	0.397377	-0.290525	0.261135	NA	NA	NA	NA	NA	NA	NA	NA	NA	NA	NA	NA	NA	NA	NA	NA
ENSG00000005075	POLR2J	0.0436578	-0.0638277	-0.029613	1.62982	1.28398	1.50515	NA	NA	NA	NA	NA	-3.00601	NA	2.78648	1.23773	NA	0.877685	2.0972	1.94099	2.81986	2.7896	0.95021	1.23332	NA	0.00013	1.03468	1.78908	1.54469	1.66047	1.40748	0.889547	NA	2.61763	0.614897	0.401401	0.774517	0.920123	1.00689	0.961895	0.447158	0.654177	0.593286	0.593286	0.465383	0.4843	0.515874	0.447158	0.352183
ENSG00000005100	DHX33	0.00563588	-0.0569773	-0.0324534	0.883374	0.824776	0.372268	0.348718	0.376722	0.690402	0.70819	0.790588	NA	1.06536	2.45628	0.70875	NA	0.47812	2.06037	2.00784	2.48265	2.30318	0.494214	0.625187	0.002	NA	0.892223	0.676631	0.526142	0.818607	0.718228	0.386388	1.0439	2.48982	0.620136	0.61066	0.758912	0.576341	0.592177	0.621176	0.718502	0.603144	0.623249	0.633468	0.651278	0.578639	0.609594	0.618048	0.584331
ENSG00000005102	MEOX1	NA	NA	NA	NA	NA	NA	NA	NA	NA	NA	NA	NA	0.597427	NA	NA	NA	0.401424	NA	NA	NA	NA	0.394063	0.409756	NA	NA	0.538197	NA	NA	NA	NA	NA	NA	NA	NA	NA	NA	NA	NA	NA	NA	NA	NA	NA	NA	NA	NA	NA	NA
ENSG00000005108	THSD7A	NA	NA	0.104101	NA	NA	NA	NA	NA	0.878951	NA	NA	NA	0.956318	NA	0.0454575	NA	NA	NA	NA	NA	NA	NA	NA	NA	NA	NA	NA	NA	NA	NA	NA	NA	NA	NA	NA	NA	NA	NA	NA	NA	NA	NA	NA	NA	NA	NA	NA	NA
ENSG00000005156	LIG3	0.0116319	-0.000997	0.00508712	1.11387	0.872739	0.781903	0.682701	0.773043	0.886227	0.901403	1.06916	-2.60003	NA	2.70494	0.959007	1.36049	0.516363	2.35084	2.21586	2.66523	2.75692	0.748766	1.08578	-0.0009	0.00167	1.27784	0.897084	0.87285	0.914526	0.850863	0.69819	1.42516	2.79927	0.814913	0.916454	0.888179	0.884795	0.839478	0.898176	0.983626	0.933487	0.963788	0.947434	0.969882	0.959518	0.921166	0.946452	1.01242
ENSG00000005175	RPAP3	0.0247846	-0.018543	0.00888776	0.908806	0.596597	0.808707	0.770769	0.81062	0.901879	0.919866	0.900453	NA	NA	2.33858	0.732214	1.15327	0.586279	2.39189	2.32677	3.05618	2.82584	0.843037	0.844795	-0.0018	NA	0.818438	1.13047	0.907847	0.902942	0.844108	0.876793	NA	2.89697	0.948413	1.15076	1.10653	1.05077	0.927883	1.08849	0.968016	0.889302	1.0162	1.01115	0.96895	1.09061	1.09864	1.00043	1.03463
ENSG00000005187	ACSM3	0.0469051	NA	NA	NA	NA	1.14645	1.13253	1.20889	NA	NA	NA	NA	1.32819	2.86057	1.03065	1.30723	0.627857	NA	NA	NA	NA	NA	NA	NA	0.00203	1.743	1.45226	1.259	1.10418	1.30345	NA	NA	NA	1.17377	1.29885	1.27784	1.29557	1.25744	1.3019	1.32736	1.18977	1.25091	1.21854	1.21192	1.29226	1.26623	1.25551	0.966611
ENSG00000005189	REXO5	0.0326539	0.0374314	0.0318574	NA	0.794488	1.12704	1.13581	1.18373	NA	NA	1.06286	NA	NA	2.76298	0.430058	NA	NA	NA	NA	NA	NA	NA	NA	NA	NA	1.76725	NA	NA	NA	NA	NA	NA	NA	NA	NA	NA	NA	NA	NA	NA	NA	NA	NA	NA	NA	NA	NA	NA
ENSG00000005194	CIAPIN1	0.0333407	-0.047762	-0.0167543	1.13178	0.887617	1.10481	0.971278	1.10024	1.29522	1.12603	1.16968	-2.84007	NA	2.72787	0.74675	1.30947	0.490225	2.0593	2.00665	2.57915	2.70201	0.791779	0.936969	0.0002	NA	0.681458	1.25697	1.15257	1.12057	1.05916	0.535449	2.16958	2.58218	NA	NA	NA	NA	NA	NA	NA	NA	NA	NA	NA	NA	NA	NA	NA
ENSG00000005206	SPPL2B	0.0703916	0.0126252	-0.0646143	NA	0.759668	NA	NA	NA	NA	NA	NA	NA	NA	NA	1.04143	1.67135	NA	NA	NA	NA	NA	0.896705	1.12619	NA	NA	1.26154	2.39118	3.57876	NA	1.71827	0.637205	1.11826	NA	0.788168	0.819544	0.752816	0.761928	0.828015	0.812245	0.836324	0.87564	0.883661	0.928908	0.865696	0.78746	0.752816	0.795185	0.807535
ENSG00000005238	FAM214B	-0.0787873	0.0862097	0.0892695	0.717678	0.365488	0.13316	0.257854	0.233051	NA	NA	NA	-1.98953	1.02346	1.84962	0.0768437	NA	0.464188	NA	NA	NA	NA	0.378542	0.501197	NA	NA	NA	0.909146	0.526062	0.769538	0.588773	0.149614	0.533561	NA	NA	NA	NA	NA	NA	NA	NA	NA	NA	NA	NA	NA	NA	NA	NA
ENSG00000005243	COPZ2	NA	0.00690078	-0.0919703	NA	NA	NA	NA	NA	NA	NA	NA	NA	NA	NA	1.29317	NA	NA	NA	NA	NA	NA	1.23593	1.78285	NA	NA	NA	NA	NA	NA	NA	NA	NA	NA	0.849419	0.850646	0.736397	1.05461	1.11394	1.11594	0.924796	0.85187	0.872739	0.830589	0.917506	0.751279	0.770852	0.836324	0.780317
ENSG00000005249	PRKAR2B	0.0397718	NA	-0.0548601	1.12683	NA	1.0425	1.06775	1.09347	1.08259	1.33397	1.33924	NA	NA	2.93235	0.685102	2.24705	0.756366	2.3017	2.26321	3.10659	2.86041	0.827502	1.05902	NA	NA	NA	1.63725	1.34886	1.50806	1.35487	0.89273	NA	2.81385	NA	NA	NA	NA	NA	NA	NA	NA	NA	NA	NA	NA	NA	NA	NA
ENSG00000005302	MSL3	0.0444404	0.0392632	0.000517	1.23712	0.919601	0.970858	1.00769	1.04483	NA	NA	NA	-2.79379	NA	2.43291	0.860934	1.49746	0.77118	2.16091	2.14058	2.71727	2.53822	0.929548	1.03513	-0.0013	-0.00138	0.679906	1.412	1.25311	1.05185	1.01361	0.57363	NA	NA	NA	NA	NA	NA	NA	NA	NA	NA	NA	NA	NA	NA	NA	NA	NA
ENSG00000005339	CREBBP	-0.0408471	-0.0103243	0.116678	0.770882	0.596597	0.152637	0.375787	0.120222	0.263733	0.300335	0.384484	NA	0.892266	2.0704	0.323606	1.14001	0.456267	1.56328	1.52564	2.46453	2.52449	0.313339	0.427563	0.0056	0.01042	0.699765	0.225736	0.0593188	0.599086	0.504913	0.351307	0.945071	2.39199	0.376577	0.451786	0.399674	0.396199	0.354108	0.363612	0.376577	0.419956	0.385606	0.450249	0.450249	0.318063	0.392697	0.481443	0.44248
ENSG00000005379	TSPOAP1	NA	NA	-0.0765599	1.20562	NA	NA	NA	NA	NA	NA	NA	NA	NA	1.42976	NA	NA	NA	NA	NA	NA	NA	NA	NA	NA	NA	0.82539	1.81813	1.841	2.03941	1.59079	NA	NA	NA	NA	NA	NA	NA	NA	NA	NA	NA	NA	NA	NA	NA	NA	NA	NA
ENSG00000005421	PON1	NA	NA	NA	NA	NA	NA	NA	NA	NA	NA	NA	NA	NA	NA	0.417936	NA	NA	NA	NA	NA	NA	NA	NA	NA	NA	NA	NA	NA	NA	NA	NA	NA	NA	NA	NA	NA	NA	NA	NA	NA	NA	NA	NA	NA	NA	NA	NA	NA
ENSG00000005436	GCFC2	0.00921576	0.00874851	0.0308929	1.03108	0.557507	0.734536	0.756538	0.848512	0.977205	0.909564	0.752595	NA	NA	2.87691	0.541167	1.3134	0.565642	NA	NA	NA	NA	0.587731	0.698534	NA	NA	1.42483	1.00522	0.745754	0.904814	0.751573	0.749471	2.23698	NA	NA	NA	NA	NA	NA	NA	NA	NA	NA	NA	NA	NA	NA	NA	NA
ENSG00000005448	WDR54	0.0347259	-0.0274642	-0.0440743	NA	1.39967	1.29343	1.04101	NA	NA	NA	NA	-2.90819	NA	NA	1.37842	NA	1.12206	NA	NA	NA	NA	0.805165	1.44657	-0.0022	NA	1.63605	1.43086	1.33963	1.48387	1.26016	1.17877	NA	3.04704	1.19838	1.06446	1.25115	1.39393	1.4615	1.40807	1.07591	1.19312	1.06446	1.06108	1.11227	0.912753	0.920645	0.970347	0.984977
ENSG00000005469	CROT	0.0121059	0.0459877	-0.0144627	1.01485	0.808211	0.917514	0.861182	0.91297	NA	NA	NA	NA	NA	NA	0.530766	NA	0.466814	2.05956	2.2452	2.5984	2.82801	0.772014	0.905685	-0.0063	NA	0.784928	1.47446	1.48593	1.39778	1.24139	0.648401	NA	2.6505	0.932981	0.802774	0.983626	0.961895	0.784617	0.821514	0.79379	0.779596	0.848805	0.699838	0.782473	0.872739	0.902003	0.888179	0.771587
ENSG00000005471	ABCB4	0.0383602	NA	NA	NA	NA	NA	NA	NA	NA	NA	NA	NA	NA	NA	NA	NA	NA	NA	NA	NA	NA	NA	NA	NA	0.0025	NA	1.71989	1.3744	1.08478	1.35737	NA	NA	NA	0.568202	0.44248	0.607455	0.646404	0.571709	0.608526	0.553883	0.521138	0.460898	0.426511	0.491362	0.557507	0.641474	0.507856	0.594393
ENSG00000005483	KMT2E	-0.0145356	0.155047	0.142606	0.745141	0.431364	0.210356	0.238657	0.116177	0.159118	0.21246	0.130281	NA	0.866938	2.13764	0.0111511	1.09499	0.405302	NA	NA	NA	NA	NA	NA	NA	NA	0.523619	0.199817	0.025056	0.619272	0.496236	0.327178	1.82846	NA	NA	NA	NA	NA	NA	NA	NA	NA	NA	NA	NA	NA	NA	NA	NA
ENSG00000005486	RHBDD2	0.0219768	-0.0123933	0.0186398	NA	1.29754	1.02721	1.1029	1.03171	NA	NA	NA	-2.79263	NA	2.99786	0.983035	NA	0.839463	1.76836	1.6823	3.05207	2.53413	0.735013	1.04861	-0.001	NA	0.955224	NA	1.80874	NA	1.73719	0.719618	1.0125	2.57019	0.754348	0.686636	0.689309	0.673021	0.771587	0.720986	0.768638	0.768638	0.781037	0.682145	0.724276	0.932981	0.843233	0.813581	1.09307
ENSG00000005513	SOX8	-0.00116805	NA	NA	NA	NA	NA	NA	NA	NA	NA	NA	NA	1.09995	NA	NA	NA	NA	1.31654	1.23722	NA	NA	NA	NA	NA	NA	NA	NA	NA	0.873095	0.841499	0.0461044	0.374108	NA	NA	NA	NA	NA	NA	NA	NA	NA	NA	NA	NA	NA	NA	NA	NA
ENSG00000005700	IBTK	-0.00533785	-0.0376072	0.0116314	0.822494	0.535294	0.694742	0.732621	0.739362	0.662433	0.732461	0.689252	NA	1.36376	2.44224	0.489454	1.17758	0.504811	2.01392	1.98086	2.7482	2.72937	0.778726	0.860014	-0.0031	0.00388	0.856488	1.0078	0.860298	0.868086	0.818433	0.685054	NA	2.57634	0.767156	0.770852	0.873902	0.94939	0.725912	0.834421	0.746634	0.663701	0.735599	0.678518	0.700704	0.716838	0.860937	0.711807	0.647383
ENSG00000005801	ZNF195	-0.0381741	0.0142175	0.0945201	1.03608	0.404834	0.747862	0.694887	0.761712	0.610037	0.66042	0.642338	-2.00225	NA	2.30557	0.0666402	1.34007	0.355384	1.51351	1.59197	2.44753	2.369	0.578884	0.665915	0.0015	NA	0.513225	0.930205	0.536886	0.698646	0.592746	0.240846	1.35802	2.02078	0.681241	0.761176	0.803457	0.846337	0.673021	0.808211	0.710117	0.647383	0.70927	0.667453	0.755112	0.876218	0.929419	0.863323	0.633468
ENSG00000005810	MYCBP2	-0.0335507	-0.00884931	-0.00378079	0.816128	0.522444	0.412646	0.408138	0.448327	0.673065	0.651936	0.745146	-2.11436	1.2108	2.38189	0.564855	1.10502	0.54747	2.02218	1.90779	2.58524	2.65964	0.534177	0.723595	0	0.00452	0.734931	0.683583	0.56111	0.753477	0.681134	0.68091	NA	2.29645	0.531479	0.575188	0.514548	0.612784	0.502427	0.526339	0.596597	0.372912	0.472756	0.514548	0.498311	0.305351	0.40824	0.531479	0.356026
ENSG00000005812	FBXL3	-0.0514146	0.0512857	0.0917063	0.671162	0.414973	0.427845	0.432274	0.364348	0.309424	0.373128	0.33681	-2.13526	0.774885	2.00245	0.071053	NA	0.414731	1.40267	1.3459	2.49694	2.38313	0.360292	0.440461	0.0039	NA	0.535883	0.325977	0.185383	0.529511	0.542257	0.132031	1.11367	2.02816	0.614897	0.694605	0.663701	0.643453	0.563481	0.597695	0.596597	0.549003	0.604226	0.631444	0.667453	0.837588	0.885361	0.695482	0.636488
ENSG00000005844	ITGAL	NA	NA	NA	NA	NA	NA	NA	NA	NA	NA	NA	NA	NA	NA	NA	NA	NA	NA	NA	NA	NA	NA	NA	NA	NA	0.9671	NA	NA	NA	NA	NA	NA	2.48714	0.635484	0.808886	0.805501	0.604226	0.644439	0.634477	0.778151	0.678518	0.71433	0.721811	0.686636	0.817565	0.781755	0.705008	0.974051
ENSG00000005882	PDK2	0.0432536	0.0108511	-0.0494489	NA	1.03503	NA	NA	NA	NA	NA	NA	NA	NA	NA	1.0169	NA	0.646965	2.53286	2.24305	3.18034	2.87405	0.724789	0.943806	-0.0022	0.00083	1.05147	1.68946	1.47038	1.42877	1.25496	0.905189	2.81085	NA	0.703291	0.854306	1.01494	0.642465	0.683947	0.755112	0.801404	0.867467	0.854306	0.778151	0.758912	1.05538	0.916454	0.938019	1.00988
ENSG00000005884	ITGA3	0.0199256	-0.0599454	-0.0803052	NA	1.13577	0.183264	NA	NA	NA	NA	NA	NA	NA	NA	0.826585	NA	0.844919	2.25174	1.91869	3.26357	2.71351	0.808268	1.44625	NA	NA	NA	2.65427	2.10887	1.81176	1.54044	0.633901	1.18343	NA	0.771587	0.800029	0.686636	0.70757	0.767898	0.765669	0.802774	0.784617	0.792392	0.768638	0.798651	0.781037	0.700704	0.770852	0.797268
ENSG00000005889	ZFX	-0.0415343	0.14779	0.176526	0.66913	0.414973	-0.0665992	-0.00458078	-0.067928	0.222799	0.266352	0.205835	-1.88916	0.928375	1.89005	-0.0882598	1.0668	0.392038	1.24858	1.30031	2.28689	2.07797	0.391099	0.449318	0.0068	NA	0.478512	0.608454	0.0522731	0.673573	0.531332	0.126651	NA	2.16702	0.531479	0.618048	0.620136	0.63749	0.60206	0.595496	0.619093	0.549003	0.604226	0.654177	0.664642	0.752816	0.874482	0.686636	0.510545
ENSG00000005893	LAMP2	0.0461707	-0.0292816	-0.0218472	1.14746	1.39967	1.23457	1.18006	1.23561	NA	NA	NA	-2.26736	NA	2.81569	1.10935	1.10133	1.35542	2.43205	2.48436	3.66768	3.27605	1.0401	1.45424	-0.0022	0.00035	1.13346	2.11902	1.71715	2.55521	1.82406	1.03188	NA	2.85065	1.17955	1.28578	1.25551	1.1784	1.12352	1.16077	1.16761	1.06296	1.19948	1.20602	1.19173	1.24279	1.32428	1.25959	1.1232
ENSG00000005961	ITGA2B	0.0573113	NA	NA	NA	NA	NA	NA	NA	NA	NA	NA	NA	NA	NA	0.346402	NA	0.577627	NA	NA	NA	NA	0.924321	1.26551	NA	0.00042	NA	1.8139	1.40557	2.85676	1.65547	1.01381	NA	NA	0.769377	0.770852	0.434569	0.70757	0.801404	0.765669	0.617	0.720986	0.665581	0.724276	0.728354	0.564666	0.575188	0.695482	0.593286
ENSG00000006007	GDE1	0.0386887	-0.0236862	-0.018636	1.27291	1.15746	0.767728	0.71638	0.826643	NA	NA	NA	-2.82908	NA	2.84365	0.913892	1.30546	0.855937	1.9687	1.8867	3.05719	2.88995	0.974809	1.10731	-0.0009	NA	0.837007	1.8047	1.41477	1.31128	1.18342	0.55535	NA	NA	0.586587	0.64836	0.675778	0.510545	0.563481	0.569374	0.651278	0.619093	0.571709	0.598791	0.585461	0.786041	0.791691	0.664642	0.818226
ENSG00000006015	REX1BD	0.0613441	-0.0755417	-0.0434032	NA	NA	NA	NA	NA	NA	NA	NA	NA	NA	3.2346	1.51207	NA	NA	NA	NA	NA	NA	NA	NA	NA	NA	1.24393	NA	NA	NA	NA	NA	NA	NA	NA	NA	NA	NA	NA	NA	NA	NA	NA	NA	NA	NA	NA	NA	NA
ENSG00000006016	CRLF1	0.0418495	-0.0248031	-0.0355002	NA	0.514548	NA	1.13664	NA	NA	NA	NA	NA	NA	NA	1.21454	NA	NA	NA	NA	NA	NA	0.795982	1.06904	0.0009	0.00153	NA	NA	NA	NA	NA	1.18982	1.27699	NA	0.922206	0.89098	0.78533	0.881385	0.899821	0.901458	0.794488	0.867467	0.822168	0.942504	0.904716	0.731589	0.7348	0.800717	0.761176
ENSG00000006025	OSBPL7	-0.0644654	-0.0598186	0.0563088	1.04212	0.436163	0.785139	0.539166	0.792604	NA	NA	NA	-2.03009	NA	2.26103	0.344398	NA	0.468646	1.94739	1.95911	2.38921	2.27202	0.795594	2.74748	NA	NA	NA	1.47017	1.61133	1.3918	1.19331	0.376943	0.860698	2.19173	0.622214	0.62941	0.559907	0.513218	0.613842	0.576341	0.584331	0.661813	0.621176	0.737987	0.673021	0.488551	0.480007	0.558709	0.724276
ENSG00000006042	TMEM98	0.0579672	NA	-0.012701	1.62252	NA	1.35922	1.48334	1.68323	NA	NA	NA	NA	NA	NA	1.07354	NA	NA	2.21521	2.17337	NA	NA	NA	NA	NA	NA	NA	NA	1.77825	1.91844	1.68112	0.952526	NA	NA	NA	NA	NA	NA	NA	NA	NA	NA	NA	NA	NA	NA	NA	NA	NA
ENSG00000006047	YBX2	0.127558	NA	NA	NA	NA	NA	NA	NA	NA	NA	NA	NA	NA	NA	NA	NA	0.699255	NA	NA	2.47499	2.85202	NA	NA	NA	NA	NA	NA	NA	2.56682	1.00692	NA	NA	NA	1.00988	1.00732	0.783904	0.910091	0.984077	0.985875	0.827369	0.855519	0.849419	0.956649	1.02284	0.775246	0.659916	0.824126	0.840733
ENSG00000006062	MAP3K14	-0.106471	0.122524	0.138226	0.738304	0.424882	NA	NA	NA	NA	NA	NA	NA	0.58674	1.75247	-0.0164946	NA	NA	NA	NA	1.87436	1.75146	0.330704	0.375036	NA	NA	0	-0.0391301	-0.095511	0.609249	0.519018	-0.150992	0.488208	NA	0.429752	0.481443	0.40654	0.255273	0.383815	0.32838	0.487138	0.517196	0.428135	0.528917	0.501059	0.489958	0.44248	0.4843	0.621176
ENSG00000006071	ABCC8	0.0562061	NA	NA	NA	NA	NA	NA	NA	NA	NA	NA	NA	NA	NA	0.308418	NA	NA	NA	NA	NA	NA	NA	NA	NA	0	NA	1.84569	1.48137	1.52181	1.41056	NA	NA	NA	NA	NA	NA	NA	NA	NA	NA	NA	NA	NA	NA	NA	NA	NA	NA
ENSG00000006118	TMEM132A	0.020455	-0.0287261	0.010786	NA	1.04532	NA	NA	NA	NA	NA	NA	NA	NA	NA	1.22514	NA	0.946069	2.37849	2.30347	3.15055	2.93511	0.749222	1.66329	-0.0012	NA	NA	NA	NA	NA	NA	0.896216	1.79953	NA	0.726727	0.7348	0.586587	0.691081	0.758155	0.761176	0.70927	0.752816	0.716003	0.752816	0.756636	0.632457	0.597695	0.596597	0.603144
ENSG00000006125	AP2B1	0.074508	-0.0146558	-0.0556593	1.58814	1.39967	1.0343	1.08864	1.07341	NA	NA	NA	NA	NA	2.7793	0.868289	1.17153	1.08444	2.24346	2.19239	2.97914	2.90198	1.13722	1.41365	-0.0015	0.00285	1.29658	1.74452	1.50016	1.61571	1.42526	1.18495	NA	2.9886	0.875061	0.933993	0.843233	0.833784	0.833784	0.899821	0.936514	0.863323	0.89487	0.972666	0.937518	0.85248	0.829947	0.920645	0.844477
ENSG00000006128	TAC1	0.0821537	NA	NA	NA	NA	NA	NA	NA	NA	NA	NA	NA	NA	NA	NA	NA	NA	1.94385	2.1814	NA	NA	NA	NA	NA	NA	NA	1.17863	1.09601	1.51803	NA	1.48319	NA	NA	NA	NA	NA	NA	NA	NA	NA	NA	NA	NA	NA	NA	NA	NA	NA
ENSG00000006194	ZNF263	-0.0594635	0.251685	0.134028	0.782627	0.389166	0.30796	0.365777	0.294317	0.296058	0.314934	0.386465	-2.11205	0.998685	2.16294	0.0368789	1.34921	0.410262	1.27163	1.25695	2.25301	1.99848	0.362533	0.387776	0.0148	NA	0.387917	0.185698	0.0346005	0.578427	0.498096	0.0374063	0.750058	1.53529	NA	NA	NA	NA	NA	NA	NA	NA	NA	NA	NA	NA	NA	NA	NA
ENSG00000006210	CX3CL1	NA	NA	NA	NA	NA	NA	NA	NA	NA	NA	NA	NA	NA	NA	NA	NA	NA	NA	NA	2.90962	2.08855	NA	NA	NA	0.00897	0	NA	NA	0.874202	0.544966	NA	NA	NA	0.873321	0.79796	0.604226	0.556303	0.671173	0.563481	0.68842	0.871573	0.729974	0.773055	0.823474	0.71433	0.729165	0.788168	0.794488
ENSG00000006282	SPATA20	-0.00429293	-0.0693853	-0.0736473	NA	0.812913	NA	NA	NA	NA	NA	NA	NA	NA	NA	1.43838	1.80203	0.827466	2.39171	2.14071	2.92576	2.77956	0.849538	1.81026	-0.0009	NA	1.75748	NA	2.7178	NA	1.8968	0.897366	1.50914	NA	0.786751	0.866287	0.872156	0.811575	0.800717	0.866287	0.959518	0.965202	0.898725	0.854306	0.883093	0.79796	0.70757	0.740363	0.815578
ENSG00000006283	CACNA1G	NA	NA	NA	NA	NA	NA	NA	NA	1.26133	NA	NA	NA	1.10867	NA	0.642671	NA	0.520614	NA	NA	NA	NA	NA	NA	NA	NA	NA	1.31571	1.37066	1.35221	1.07188	0.749903	0.980364	NA	NA	NA	NA	NA	NA	NA	NA	NA	NA	NA	NA	NA	NA	NA	NA
ENSG00000006327	TNFRSF12A	-0.117981	0.0433491	0.040692	0.675265	0.641474	0.0723698	0.112243	0.0243798	0.357665	0.462884	0.424217	NA	NA	1.96486	0.520066	NA	0.559878	1.32778	1.38885	2.74001	1.93332	0.545189	0.510934	0.0094	NA	NA	0.802287	0.592572	0.83898	0.700959	0.193908	0.59794	NA	0.754348	0.761176	0.378398	0.557507	0.737987	0.726727	0.588832	0.738781	0.665581	0.737193	0.674861	0.635484	0.501059	0.686636	0.635484
ENSG00000006377	DLX6	-0.145716	NA	NA	NA	NA	NA	NA	NA	NA	NA	NA	NA	0.779436	NA	NA	NA	NA	1.16513	1.12405	NA	NA	0.401456	0.504468	NA	NA	NA	0.348766	0.852609	0.623106	0.707496	0.114128	0.708901	NA	0.868056	0.740363	0.604226	0.801404	0.812913	0.868056	0.840106	0.895423	0.749736	0.773055	0.935003	0.676694	0.759668	0.839478	0.738781
ENSG00000006432	MAP3K9	-0.0550169	0.0971833	0.0900618	0.880783	0.436163	NA	NA	NA	NA	NA	NA	NA	0.646128	NA	-0.0930009	NA	0.371068	NA	NA	2.01202	2.14416	0.354667	0.45064	NA	NA	NA	0.224988	0.112066	0.678287	0.606818	0.199583	0.87379	NA	0.404834	0.574031	0.450249	0.614897	0.62941	0.535294	0.488551	0.632457	0.565848	0.555094	0.61595	0.546543	0.596597	0.587711	0.574031
ENSG00000006451	RALA	0.0383671	-0.0193221	0.0806849	1.02057	0.557507	0.712872	0.655097	0.772167	0.714546	0.717761	0.706392	-2.57633	1.28841	2.72412	0.325889	1.05192	0.538504	1.92129	1.84743	3.0734	3.04488	0.573918	0.633975	0.001	0.00333	0.689913	0.639628	0.45344	0.708281	0.725409	0.499014	1.85559	2.59084	0.697229	0.591065	0.678518	0.716838	0.731589	0.745855	0.488551	0.526339	0.421604	0.447158	0.448706	0.506505	0.40654	0.396199	0.426511
ENSG00000006453	BAIAP2L1	0.00478908	-0.0170476	-0.0025711	1.07119	0.596597	0.825847	0.825847	0.899979	0.729606	0.866511	0.96488	NA	NA	2.71417	0.501127	1.3319	0.568879	2.14446	2.09011	2.79437	2.49922	0.646614	0.809406	-0.0013	NA	0.920473	0.934799	0.959096	1.01955	0.95189	0.65351	1.19511	NA	0.845098	0.880814	0.949878	0.865104	0.829947	0.870404	0.873902	0.895423	0.829304	0.854913	0.80618	0.909556	0.89487	0.883661	0.928396
ENSG00000006459	KDM7A	-0.00165917	NA	NA	0.744827	NA	0.417575	0.421667	0.434275	0.573512	0.560267	0.413012	NA	1.20551	2.25724	NA	1.18244	NA	NA	NA	NA	NA	NA	NA	NA	NA	NA	0.608935	0.455565	0.739915	0.737643	0.336094	NA	NA	NA	NA	NA	NA	NA	NA	NA	NA	NA	NA	NA	NA	NA	NA	NA
ENSG00000006468	ETV1	0.0152663	0.0314119	-0.0713988	0.931683	NA	0.469564	0.617215	0.504621	0.529984	0.509421	0.522055	NA	NA	NA	0.446931	1.14516	NA	1.98472	2.02073	NA	NA	NA	NA	NA	NA	NA	0.94541	0.809487	1.09056	0.957971	0.421874	NA	NA	NA	NA	NA	NA	NA	NA	NA	NA	NA	NA	NA	NA	NA	NA	NA
ENSG00000006530	AGK	0.0124472	-0.0299079	0.0020438	1.1416	0.908485	1.0374	1.08938	1.12765	0.96158	1.0435	0.884967	NA	NA	2.70935	0.387058	1.15615	0.507725	2.37248	2.29168	2.99949	2.67578	0.967642	1.1769	-0.0013	NA	0.954762	1.21176	1.085	1.19098	1.10425	0.817312	NA	3.00441	0.877947	0.773055	0.910624	0.992554	0.982271	1.00775	0.900367	0.920123	0.940018	0.916454	0.961895	0.846955	0.939519	0.992995	0.838849
ENSG00000006534	ALDH3B1	-0.0658922	-0.0741826	-0.0219677	NA	0.808211	NA	NA	NA	NA	NA	NA	NA	NA	NA	1.07454	NA	0.611191	NA	NA	2.41959	2.94022	0.791734	1.15985	-0.0005	0	NA	2.40552	1.24684	2.29067	1.81686	NA	NA	NA	0.752816	0.833147	0.662758	0.802089	0.859138	0.752816	0.642465	0.804821	0.767898	0.758155	0.778151	0.675778	0.767898	0.71265	0.703291
ENSG00000006555	TTC22	NA	NA	NA	NA	NA	NA	NA	NA	0.665947	NA	NA	NA	NA	NA	NA	NA	NA	NA	NA	NA	NA	NA	NA	NA	NA	NA	NA	NA	NA	NA	NA	NA	NA	NA	NA	NA	NA	NA	NA	NA	NA	NA	NA	NA	NA	NA	NA	NA
ENSG00000006576	PHTF2	0.0428319	0.0048745	0.00525176	0.837088	0.887617	0.710902	0.650495	0.720691	0.967928	1.10789	NA	NA	NA	2.63449	0.406103	NA	0.593831	2.19688	2.13449	3.18212	2.89989	0.954886	0.977026	-0.0003	NA	0.92276	1.30853	1.16505	1.24122	1.14924	0.684793	NA	2.75312	0.694605	0.498311	0.557507	0.537819	0.488551	0.507856	0.502427	0.399674	0.365488	0.399674	0.396199	0.421604	0.499687	0.429752	0.322219
ENSG00000006606	CCL26	NA	NA	NA	NA	NA	0.861506	NA	NA	0.961169	1.04516	1.28198	NA	NA	NA	NA	NA	NA	NA	NA	NA	NA	NA	NA	NA	NA	NA	NA	NA	NA	NA	NA	NA	NA	NA	NA	NA	NA	NA	NA	NA	NA	NA	NA	NA	NA	NA	NA	NA
ENSG00000006607	FARP2	0.0328211	0.00603432	-0.0258793	1.06195	0.819544	0.675557	0.74605	0.724578	0.546927	0.584624	0.65775	-2.34564	NA	2.19392	0.337691	1.20718	0.530584	2.06384	1.92454	2.52991	2.42044	0.56165	0.747138	NA	NA	0.654535	0.974378	0.972858	1.05545	1.03255	0.484525	1.15139	NA	0.691081	0.588832	0.764923	0.690196	0.670246	0.655138	0.773786	0.750508	0.773786	0.756636	0.701568	0.690196	0.822822	0.878522	0.716838
ENSG00000006611	USH1C	0.0812939	NA	NA	NA	0.542825	NA	NA	NA	NA	NA	NA	NA	NA	NA	0.93976	NA	0.570555	NA	NA	NA	NA	0.740375	0.926722	NA	NA	NA	NA	NA	NA	NA	NA	NA	NA	NA	NA	NA	NA	NA	NA	NA	NA	NA	NA	NA	NA	NA	NA	NA
ENSG00000006625	GGCT	0.0541497	0.0161917	-0.0111202	1.33747	0.997823	NA	NA	NA	NA	NA	NA	-3.01692	NA	3.21195	0.848837	NA	0.78989	1.97861	2.03515	2.588	2.85245	1.23767	1.20355	-0.0029	NA	1.31943	1.47521	1.25413	1.3122	1.24743	0.7292	NA	NA	1.07518	0.937518	1.03503	1.06108	1.09552	0.96426	0.970812	1.02407	0.933993	0.894316	0.857935	1	0.916454	0.881955	0.979548
ENSG00000006634	DBF4	-0.0501523	0.174	0.197459	0.859465	0.404834	0.271695	0.246213	0.298136	0.41024	0.388801	0.350716	NA	0.755473	2.44856	0.14667	1.16305	0.417568	1.53968	1.58481	2.6277	2.58973	0.356393	0.350763	0.0078	0.0075	0.597184	0.248463	0.119431	0.551887	0.528685	0.168427	1.11062	2.25164	NA	NA	NA	NA	NA	NA	NA	NA	NA	NA	NA	NA	NA	NA	NA
ENSG00000006638	TBXA2R	-0.115795	-0.0499379	NA	NA	0.922725	0.242155	0.293992	0.366167	NA	NA	NA	-2.66641	0.554146	NA	NA	NA	0.572226	NA	NA	NA	NA	0.442234	0.667914	NA	NA	NA	NA	NA	NA	NA	NA	NA	NA	1.041	0.908485	0.669317	0.893762	1.13258	0.869818	1.00988	1.00087	0.940516	1.12646	1.11628	0.931458	0.812913	0.951823	0.91803
ENSG00000006652	IFRD1	-0.135726	0.167379	0.245569	0.980057	0.665581	0.178326	0.203422	0.259192	0.341922	0.365647	0.370882	NA	1.28871	2.44306	0.18893	1.23404	0.497507	1.84723	1.84022	2.58222	2.39935	0.4065	0.426785	NA	0.01458	0.56925	0.207377	0.0755768	0.498879	0.508845	0.592778	NA	2.32797	0.669317	0.559907	0.683047	0.706718	0.649335	0.672098	0.692847	0.63749	0.620136	0.621176	0.591065	0.78533	0.930949	0.745075	0.653213
ENSG00000006695	COX10	-0.0125649	0.00500895	0.0736227	0.852846	0.542825	0.298026	0.285249	0.353103	0.37552	0.36299	0.447768	-2.47966	1.06538	NA	0.134654	0.798859	0.483699	1.51026	1.55598	2.76828	2.66409	0.468817	0.605304	0.0021	NA	0.651407	0.601304	0.312249	0.702549	0.613939	0.337696	0.953874	2.18041	0.692847	0.777427	0.837588	0.71433	0.731589	0.685742	0.847573	0.705864	0.750508	0.778874	0.725095	0.868644	0.940018	0.892095	1.00389
ENSG00000006704	GTF2IRD1	-0.118455	0.0569914	0.212075	0.847147	0.596597	NA	NA	NA	NA	NA	NA	NA	1.31373	2.49314	0.117086	NA	0.476684	1.81349	1.68197	2.45663	2.78302	0.419756	0.514227	0.0075	NA	NA	0.549161	0.475675	0.757704	0.680549	0.562187	0.978151	NA	NA	NA	NA	NA	NA	NA	NA	NA	NA	NA	NA	NA	NA	NA	NA
ENSG00000006712	PAF1	0.0179815	0.0170302	-0.00694654	1.05408	0.770115	0.495099	0.463879	0.452987	0.502151	0.467632	0.538168	-2.51999	NA	2.41898	0.757721	NA	0.541371	1.94046	1.87497	2.65436	2.56869	0.61053	0.315592	0.001	NA	0.71972	0.609901	0.536273	0.737107	0.689107	0.587747	1.63886	2.26741	0.164353	0.383815	0.274158	0.230449	0.31597	0.324282	0.103804	0.276462	0.212188	0.152288	0.0827854	0.354108	0.103804	0.0413927	0.474216
ENSG00000006715	VPS41	0.00981177	-0.0424466	-0.0699334	1.03155	0.943	0.986108	1.07377	0.988436	NA	NA	NA	NA	NA	2.6757	0.626234	1.16286	0.836915	2.56222	2.51023	2.86268	2.93492	1.09464	1.29841	-0.0033	NA	1.11479	1.49119	1.34159	1.479	1.30629	1.26108	NA	2.94448	1.20737	1.07809	1.10857	1.18977	1.09899	1.1232	1.1089	1.08243	1.17202	1.19257	1.20575	1.12123	1.21958	1.13735	1.00389
ENSG00000006740	ARHGAP44	0.0635901	-0.0394142	NA	NA	0.502427	NA	NA	NA	0.841852	0.862372	0.899269	NA	NA	NA	0.212796	NA	NA	NA	NA	NA	NA	0.58672	0.746224	NA	NA	NA	1.01495	0.984692	1.05486	0.975731	0.688869	1.15873	NA	NA	NA	NA	NA	NA	NA	NA	NA	NA	NA	NA	NA	NA	NA	NA
ENSG00000006744	ELAC2	0.0427316	-0.0224124	-0.0172097	1.07655	0.955207	1.00968	0.912726	1.00419	0.996686	1.10214	1.19922	NA	NA	2.47766	1.06186	NA	0.547258	2.36737	2.23959	3.08216	2.80997	0.826799	1.25191	0.0011	NA	1.45206	1.24123	1.19299	1.32861	1.22322	0.561506	1.9869	2.55255	0.579784	0.665581	0.720986	0.736397	0.732394	0.794488	0.829304	0.679428	0.686636	0.716003	0.654177	0.783189	0.635484	0.694605	0.838849
ENSG00000006747	SCIN	-0.0738818	NA	NA	1.43867	NA	NA	NA	NA	NA	NA	NA	NA	NA	NA	NA	NA	0.906481	2.4972	2.41774	2.96215	3.03111	NA	NA	NA	NA	NA	2.02214	1.48057	2.14314	1.67458	0.727332	NA	NA	1.11461	0.913814	0.815578	0.890421	1.10958	0.920645	0.996949	0.956168	0.95376	1.10924	1.06371	0.860937	0.881955	1.00303	0.851258
ENSG00000006756	ARSD	NA	NA	-0.0275054	NA	NA	NA	NA	NA	NA	NA	NA	NA	NA	NA	1.16073	NA	0.739689	NA	NA	3.21046	2.68419	NA	NA	NA	NA	NA	NA	NA	NA	NA	NA	NA	NA	0.736397	0.605305	0.521138	0.751279	0.674861	0.80618	0.643453	0.773786	0.710963	0.748963	0.766413	0.660865	0.466868	0.898176	0.567026
ENSG00000006757	PNPLA4	0.0848479	0.00356961	NA	NA	1.18298	1.02577	1.00876	1.01492	1.32684	1.33136	1.5401	NA	NA	2.69534	1.07509	NA	0.94108	NA	NA	3.28115	3.05913	1.10047	1.21107	0.0002	NA	0.944898	1.08549	0.959847	1.03415	1.09894	0.849748	NA	NA	0.767898	0.834421	0.898176	1.03141	1.03342	0.963788	0.808886	0.786041	0.862728	0.705864	0.696356	0.778874	0.741939	0.768638	0.816904
ENSG00000006831	ADIPOR2	0.0135856	0.00476231	-0.0455943	0.860258	0.669317	0.49331	0.50115	0.545707	0.369829	0.436441	0.42234	-2.4393	1.22633	2.32129	0.450175	1.05545	0.455633	1.96711	1.85528	2.95156	2.57068	0.586431	0.743247	0.0026	NA	0.643035	0.915877	0.814456	0.918141	0.850771	0.4689	1.5402	2.22011	0	0.209515	0.227887	0.184691	0.212188	0.269513	0.235528	0.130334	0.206826	0.184691	0.206826	0.324282	0.344392	0.274158	0.285557
ENSG00000006837	CDKL3	0.0215561	NA	NA	1.06514	NA	NA	0.424368	0.613849	0.998923	NA	0.647888	NA	NA	NA	0.24332	NA	0.488385	NA	NA	NA	NA	NA	NA	NA	NA	NA	0.424553	0.820594	0.640378	0.887654	0.975936	1.61485	NA	NA	NA	NA	NA	NA	NA	NA	NA	NA	NA	NA	NA	NA	NA	NA
ENSG00000007001	UPP2	NA	NA	NA	NA	0.908485	NA	NA	NA	NA	NA	NA	NA	NA	NA	NA	NA	NA	NA	NA	NA	NA	NA	NA	NA	NA	NA	NA	NA	NA	NA	NA	NA	NA	NA	NA	NA	NA	NA	NA	NA	NA	NA	NA	NA	NA	NA	NA	NA
ENSG00000007038	PRSS21	NA	-0.00895238	NA	NA	0.78533	1.4792	1.24801	1.37225	NA	NA	NA	-3.08662	NA	3.61299	NA	1.7594	1.03572	NA	NA	NA	NA	0.897589	1.13729	-0.0011	NA	NA	NA	NA	NA	NA	NA	NA	NA	0.779596	0.783189	0.837588	0.733999	0.85309	0.880242	0.778151	0.822168	0.764176	0.898725	0.808886	0.556303	0.645422	0.756636	0.682145
ENSG00000007047	MARK4	0.044076	-0.0840797	-0.0210618	1.01589	0.690196	0.510071	0.407777	0.500059	0.724422	0.798431	0.807563	NA	NA	2.78477	0.444689	NA	0.513818	2.11	1.95872	2.65257	3.05961	0.516293	0.612644	0.0056	NA	NA	0.927225	0.777268	0.813742	0.640102	0.535002	0.970092	2.54555	0.523746	0.683047	0.559907	0.503791	0.575188	0.552668	0.501059	0.547775	0.52763	0.621176	0.552668	0.503791	0.482874	0.541579	0.583199
ENSG00000007062	PROM1	NA	NA	NA	NA	NA	NA	NA	NA	1.03544	1.33234	1.42221	NA	1.13367	NA	NA	NA	0.560186	NA	NA	NA	NA	NA	NA	NA	0.00132	NA	1.20477	0.97486	1.04028	0.894298	NA	NA	NA	NA	NA	NA	NA	NA	NA	NA	NA	NA	NA	NA	NA	NA	NA	NA
ENSG00000007080	CCDC124	0.0675431	-0.103197	-0.0870958	NA	1.16137	NA	NA	NA	NA	NA	NA	NA	NA	2.78159	1.43927	0.919914	NA	2.27986	2.30704	3.14477	2.77649	0.861377	1.494	0.0006	NA	1.39025	NA	NA	NA	1.91913	1.15676	NA	2.93827	0.880242	0.941511	0.938019	0.943989	0.932981	0.96895	0.810904	0.888741	0.869818	0.816241	0.767156	0.792392	0.713491	0.644439	0.740363
ENSG00000007129	CEACAM21	NA	NA	NA	NA	NA	NA	NA	NA	NA	NA	NA	NA	NA	NA	NA	NA	NA	NA	NA	NA	NA	NA	NA	NA	NA	0.746133	NA	NA	NA	NA	NA	NA	NA	0.900913	0.96708	0.754348	0.798651	0.847573	0.779596	0.800717	0.78746	0.848189	0.848805	0.826075	0.811575	0.793092	0.810233	0.818226
ENSG00000007168	PAFAH1B1	-0.0115921	0.00804443	0.0451341	0.90322	0.628389	NA	NA	NA	NA	NA	NA	NA	0.950184	2.47267	0.498532	NA	0.485398	2.16082	2.13403	2.81772	2.91398	0.473412	0.617962	0.0027	0.0057	0.633185	0.536422	0.393901	0.679276	0.60665	0.518633	1.53742	2.41913	NA	NA	NA	NA	NA	NA	NA	NA	NA	NA	NA	NA	NA	NA	NA
ENSG00000007171	NOS2	0.0315212	NA	NA	NA	NA	NA	NA	NA	0.518053	NA	0.630706	NA	1.00688	NA	NA	NA	NA	1.91308	1.77909	NA	NA	NA	NA	NA	NA	NA	NA	NA	1.24748	0.63777	NA	NA	NA	NA	NA	NA	NA	NA	NA	NA	NA	NA	NA	NA	NA	NA	NA	NA
ENSG00000007174	DNAH9	NA	NA	NA	NA	NA	NA	NA	NA	NA	NA	NA	NA	NA	NA	0.450271	NA	NA	NA	NA	NA	NA	NA	NA	NA	NA	NA	NA	NA	NA	NA	NA	NA	NA	NA	NA	NA	NA	NA	NA	NA	NA	NA	NA	NA	NA	NA	NA	NA
ENSG00000007202	KIAA0100	0.0138371	-0.0447208	-0.0577816	NA	1.22531	0.852199	0.852517	0.736942	1.07199	1.15867	1.26801	-2.7253	NA	2.89553	0.970324	NA	0.880605	2.56138	2.44945	3.14762	2.88787	0.828848	1.23186	-0.002	0.00138	0.755186	1.38078	1.29911	1.33087	1.16181	0.860671	NA	2.65619	0.762679	0.808886	0.866287	0.859739	0.769377	0.80956	0.955207	0.839478	0.90309	0.778874	0.854306	0.762679	0.801404	0.880242	0.83187
ENSG00000007216	SLC13A2	NA	NA	NA	NA	NA	NA	NA	NA	NA	NA	NA	NA	NA	NA	NA	NA	NA	NA	NA	NA	NA	NA	NA	NA	-0.00102	NA	NA	NA	NA	NA	NA	NA	NA	0.764176	0.775246	0.531479	0.697229	0.744293	0.759668	0.570543	0.710963	0.642465	0.796574	0.685742	0.60206	0.63749	0.670246	0.693727
ENSG00000007237	GAS7	-0.023163	NA	NA	NA	NA	NA	NA	NA	NA	NA	NA	NA	1.33691	NA	0.58931	NA	0.49277	NA	NA	NA	NA	NA	NA	NA	NA	0.745203	1.12187	1.15485	1.09063	1.00155	0.74084	1.3811	NA	0.642465	0.606381	0.437751	0.778874	0.760422	0.789581	0.582063	0.69897	0.683947	0.623249	0.720986	0.68842	0.71265	0.544068	0.534026
ENSG00000007255	TRAPPC6A	0.0590681	NA	NA	NA	0.371068	NA	NA	NA	NA	NA	NA	NA	NA	NA	1.44749	1.93547	0.704506	2.72548	3.0705	NA	NA	0.986074	0	NA	NA	NA	NA	NA	NA	2.57784	NA	NA	NA	1.03663	1.03141	1.10037	1.22376	1.30835	1.22063	1.03423	1.09968	1.14644	1.05994	1.01745	0.881385	0.838849	0.897627	0.843855
ENSG00000007264	MATK	0.0260709	NA	NA	NA	0.974512	1.3343	1.29463	NA	NA	NA	NA	NA	NA	NA	NA	NA	0.807466	2.35327	2.17588	2.68191	2.71121	0.75317	1.10051	NA	NA	NA	1.64453	1.83122	1.75608	1.69825	NA	NA	NA	0.883661	0.864511	0.733197	0.818885	0.855519	0.879669	0.78746	0.848805	0.841359	0.888741	0.881955	0.749736	0.731589	0.840106	0.769377
ENSG00000007312	CD79B	NA	NA	NA	NA	NA	NA	NA	NA	NA	NA	NA	NA	NA	NA	NA	NA	NA	NA	NA	NA	NA	NA	NA	NA	NA	0.744102	NA	NA	NA	NA	NA	NA	2.14239	0.849419	0.904716	0.890421	0.819544	0.869232	0.818226	0.935003	0.946452	0.923244	0.860338	0.952792	0.847573	0.69897	0.71433	1.11594
ENSG00000007314	SCN4A	-0.0318068	NA	NA	NA	NA	NA	NA	NA	0.726064	0.855172	0.858059	NA	NA	NA	NA	NA	0.483054	NA	NA	NA	NA	NA	NA	NA	NA	NA	NA	NA	NA	NA	NA	NA	NA	NA	NA	NA	NA	NA	NA	NA	NA	NA	NA	NA	NA	NA	NA	NA
ENSG00000007341	ST7L	0.0122521	-0.0111951	0.0646717	0.874548	0.97174	0.713937	0.708791	0.794814	0.786042	0.868046	0.992836	NA	NA	2.63901	0.260732	NA	0.583107	1.92938	1.89545	2.72669	2.57845	1.1012	0.659728	0.0008	NA	0.774261	0.995007	0.752277	0.936199	0.850299	0.641975	NA	NA	0.904174	0.781037	0.91169	0.83123	0.80618	0.741939	0.941014	0.856729	0.982271	0.97635	0.943495	0.928908	0.933993	0.989895	0.841359
ENSG00000007350	TKTL1	0.105931	NA	NA	NA	NA	NA	NA	NA	NA	NA	NA	NA	NA	NA	NA	NA	NA	NA	NA	NA	NA	NA	NA	NA	NA	NA	NA	NA	NA	NA	NA	NA	NA	NA	NA	NA	NA	NA	NA	NA	NA	NA	NA	NA	NA	NA	NA	NA
ENSG00000007372	PAX6	-0.0752075	0.148808	0.148625	0.66895	0.356026	0.582955	0.491529	0.534204	NA	NA	NA	-1.76353	0.915642	2.24607	NA	1.15164	0.406887	1.67931	1.6013	NA	NA	NA	NA	0.0094	0.00153	NA	0.456827	0.190357	0.602771	0.529261	0.108333	0.941285	NA	NA	NA	NA	NA	NA	NA	NA	NA	NA	NA	NA	NA	NA	NA	NA
ENSG00000007376	RPUSD1	0.0157243	-0.0118334	0.0282058	1.03774	0.702431	0.511095	0.517201	0.531255	0.774976	0.653777	0.680447	NA	1.07224	2.64231	0.722358	1.62102	0.568022	1.80171	1.6739	2.36013	2.31464	0.467899	0.602798	NA	NA	0.855257	0.690298	0.0160028	0.868295	0.509701	0.172033	0.574858	2.21537	0.763428	0.824126	0.655138	0.649335	0.695482	0.665581	0.919601	0.91169	0.900913	0.862131	0.887617	0.931458	0.780317	0.720159	0.984977
ENSG00000007384	RHBDF1	0.0291852	-0.0576049	0.00634105	NA	0.587711	1.13788	1.18029	NA	NA	NA	NA	NA	NA	2.58457	0.946859	1.67508	0.525415	2.3616	1.92816	2.74615	2.49083	0.698839	1.4631	NA	NA	NA	1.7801	1.99776	1.58739	1.26913	0.562337	0.771137	NA	NA	NA	NA	NA	NA	NA	NA	NA	NA	NA	NA	NA	NA	NA	NA
ENSG00000007392	LUC7L	-0.0282676	0.0489798	0.105913	1.17114	0.453318	0.493489	0.500241	0.500059	0.755276	0.849247	0.799083	-2.43205	NA	2.22767	0.396901	1.78343	0.435588	2.09669	2.03747	2.53402	2.39883	0.523079	0.618108	0.0001	NA	0.58603	0.599813	0.462294	0.599035	0.555029	0.543047	1.40248	2.18837	-0.0268721	0.123852	-0.221849	-0.0809219	0.0170333	-0.0132283	0.0253059	0.0934217	0.113943	0.152288	0.103804	0.045323	0.0899051	0.0569049	0.130334
ENSG00000007402	CACNA2D2	0.0660755	NA	NA	NA	NA	NA	NA	NA	NA	NA	NA	NA	NA	NA	NA	NA	NA	NA	NA	NA	NA	NA	NA	NA	NA	NA	2.00968	2.30666	2.40364	2.26701	1.23729	NA	NA	NA	NA	NA	NA	NA	NA	NA	NA	NA	NA	NA	NA	NA	NA	NA
ENSG00000007516	BAIAP3	0.00232001	NA	NA	NA	0.657056	NA	NA	NA	NA	NA	NA	NA	NA	NA	1.23592	NA	NA	NA	NA	2.67908	3.04603	NA	NA	NA	NA	NA	1.84301	2.10031	NA	NA	NA	NA	NA	0.771587	0.775974	0.540329	0.755875	0.797268	0.788168	0.639486	0.741152	0.685742	0.761928	0.738781	0.605305	0.612784	0.728354	0.69897
ENSG00000007520	TSR3	0.0216241	-0.07282	-0.0581045	NA	1.00432	0.961169	0.857201	0.952099	NA	NA	NA	-2.68491	NA	2.73533	1.2919	1.97209	0.691503	NA	NA	NA	NA	NA	NA	NA	NA	1.10768	1.75983	1.26336	1.26635	1.07631	0.616843	1.14632	NA	NA	NA	NA	NA	NA	NA	NA	NA	NA	NA	NA	NA	NA	NA	NA
ENSG00000007541	PIGQ	0.161669	0.0292805	-0.16402	NA	0.79588	1.06408	1.01492	1.05392	NA	NA	NA	NA	NA	NA	1.25098	1.79599	0.536256	NA	NA	NA	NA	0.688307	0.915276	NA	NA	1.00847	NA	NA	2.28581	1.62164	0.811437	0.962237	NA	0.884229	0.908485	0.824776	0.801404	0.835691	0.883661	1.05729	1.06032	1.02531	1.031	0.952308	0.960471	0.845098	0.836324	0.920645
ENSG00000007545	CRAMP1	-0.0563379	0.0239645	0.0598493	0.849094	0.482874	0.238704	0.429596	0.230969	0.38028	0.459339	0.599036	-2.22266	1.13284	2.18902	-0.0521148	NA	NA	NA	NA	NA	NA	NA	NA	NA	NA	NA	0.816932	0.883488	1.06745	0.879196	0.27614	1.05633	NA	NA	NA	NA	NA	NA	NA	NA	NA	NA	NA	NA	NA	NA	NA	NA
ENSG00000007866	TEAD3	-0.0261443	0.0312048	-0.0273046	1.01936	0.564666	0.355251	0.429367	0.382241	NA	NA	NA	-2.46174	0.804132	2.73526	0.501529	NA	0.49504	1.78603	1.72768	2.47181	2.47485	0.526094	0.621375	NA	NA	NA	0.733284	0.645344	0.970507	0.747976	0.449534	0.91372	NA	NA	NA	NA	NA	NA	NA	NA	NA	NA	NA	NA	NA	NA	NA	NA
ENSG00000007923	DNAJC11	0.0111401	-0.0423798	-0.048184	1.12248	0.908485	0.714394	0.657351	0.735016	1.04533	1.2377	1.26689	NA	NA	2.0874	0.712993	1.34281	0.518999	NA	NA	NA	NA	0.83177	0.955312	-0.0017	NA	1.06443	1.14852	1.07508	1.16202	0.987678	0.624057	1.50632	2.57542	0.673942	0.546543	0.675778	0.617	0.649335	0.588832	0.591065	0.572872	0.532754	0.472756	0.485721	0.699838	0.705864	0.600973	0.724276
ENSG00000007944	MYLIP	-0.0865233	0.189434	NA	0.608233	0.344392	0.194257	0.187689	0.0440629	0.0742216	0.106818	0.143615	NA	1.1412	1.86929	NA	NA	NA	0.785581	0.82222	1.67406	2.10144	0.440759	0.509496	NA	NA	0	0.673282	-0.0915646	0.641416	0.484384	-0.238302	0.738595	NA	0.514548	0.340444	0.382017	0.552668	0.495544	0.495544	0.222716	0.357935	0.303196	0.25042	0.31597	0.356026	0.378398	0.294466	0.178977
ENSG00000007952	NOX1	0.0475211	NA	NA	NA	NA	NA	NA	NA	NA	NA	NA	NA	NA	NA	NA	NA	NA	NA	NA	NA	NA	NA	NA	NA	NA	NA	NA	NA	NA	NA	NA	NA	NA	NA	NA	NA	NA	NA	NA	NA	NA	NA	NA	NA	NA	NA	NA	NA
ENSG00000007968	E2F2	-0.0677915	0.081389	0.208403	0.715274	0.404834	0.265041	0.27011	0.178648	0.374455	NA	NA	-2.0773	0.951908	2.21192	-0.048614	1.09429	0.40856	1.39377	1.28194	2.17186	2.20076	0.482658	0.604342	0.0038	NA	0.719592	0.867428	0.672871	1.0104	0.683901	0.246746	1.09452	2.17725	0.217484	0.227887	0.127105	0.198657	0.285557	0.184691	0.139879	0.374748	0.33646	0.313867	0.32838	0.206826	0.359835	0.382017	0.33646
ENSG00000008018	PSMB1	0.0415758	-0.00949673	-0.0223564	1.34061	1.39967	1.19352	1.19141	1.25421	1.10081	1.1385	1.16879	-2.96401	NA	2.54294	1.14382	NA	1.04567	2.18877	2.29091	2.93121	2.94495	1.27036	1.02956	-0.0013	0.00147	1.12913	1.05575	0.911797	1.06131	1.00888	0.956524	NA	2.56608	0.781037	0.678518	0.816904	0.760422	0.755112	0.761928	0.472756	0.542825	0.531479	0.389166	0.477121	0.528917	0.40824	0.40824	0.445604
ENSG00000008056	SYN1	NA	NA	NA	NA	1.39967	NA	NA	NA	0.843507	0.836926	0.977489	NA	NA	NA	1.0612	NA	NA	NA	NA	NA	NA	NA	NA	NA	NA	NA	NA	NA	NA	NA	NA	NA	NA	0.756636	0.800717	0.679428	0.784617	0.829304	0.828015	0.79588	0.797268	0.745855	0.830589	0.761176	0.735599	0.716838	0.708421	0.70757
ENSG00000008083	JARID2	-0.04771	0.115666	0.137985	0.837168	0.436163	0.272362	0.28807	0.245398	0.451454	0.454849	0.501605	NA	0.697762	2.27835	0.00469694	1.0733	0.397668	1.54516	1.43621	2.29248	2.41792	0.356092	0.432247	0.0056	NA	0.593289	0.341809	0.196481	0.666531	0.591937	0.260753	0.850911	2.17348	0.120574	-0.05061	-0.0268721	0.0170333	-0.0457575	-0.05061	-0.05061	0.00860017	-0.154902	-0.0555173	-0.0705811	0.045323	0.178977	0.0681859	0.0413927
ENSG00000008086	CDKL5	-0.0205604	0.0133748	-0.0134222	NA	0.495544	NA	NA	NA	0.343456	0.281553	0.33266	NA	0.766042	NA	0.0694954	NA	0.415474	NA	NA	NA	NA	NA	0.516215	NA	NA	0	0.812657	0.410305	0.814916	0.675167	0.341531	1.22765	NA	0.585461	0.676694	0.733197	0.69897	0.546543	0.562293	0.732394	0.744293	0.78746	0.726727	0.772322	0.897627	0.880814	0.825426	0.720986
ENSG00000008118	CAMK1G	NA	NA	NA	NA	NA	NA	NA	NA	1.11726	NA	NA	NA	NA	NA	NA	NA	NA	NA	NA	NA	NA	NA	NA	NA	NA	NA	NA	NA	NA	NA	NA	NA	NA	NA	NA	NA	NA	NA	NA	NA	NA	NA	NA	NA	NA	NA	NA	NA
ENSG00000008128	CDK11A	0.0362279	-0.126958	0.0451092	NA	0.612784	1.27537	1.25557	1.09253	NA	NA	NA	NA	NA	2.22684	0.465681	NA	NA	NA	NA	NA	NA	0.72643	1.24748	NA	NA	0.671513	1.42786	2.04128	1.93512	1.62815	0.379375	1.05917	NA	NA	NA	NA	NA	NA	NA	NA	NA	NA	NA	NA	NA	NA	NA	NA
ENSG00000008130	NADK	0.0169281	-0.00446642	-0.0622637	NA	0.716838	0.89856	0.914929	0.942824	NA	NA	NA	-2.767	NA	2.68157	0.555946	NA	0.541498	2.13097	1.95179	2.50606	2.48094	0.648674	0.870264	-0.0032	NA	0.896589	1.49052	1.41171	1.42135	1.28935	0.572986	1.14723	2.4979	0.298853	0.426511	0.305351	0.354108	0.453318	0.396199	0.541579	0.428135	0.526339	0.575188	0.50515	0.474216	0.429752	0.460898	0.675778
ENSG00000008196	TFAP2B	NA	NA	NA	NA	NA	NA	NA	NA	NA	NA	NA	NA	NA	2.10152	NA	NA	NA	NA	NA	NA	NA	NA	NA	NA	NA	NA	NA	NA	NA	NA	NA	NA	NA	NA	NA	NA	NA	NA	NA	NA	NA	NA	NA	NA	NA	NA	NA	NA
ENSG00000008256	CYTH3	0.0370688	0.0002	-0.077308	0.969066	0.649335	0.544897	0.61625	0.519668	0.547538	0.607436	0.671686	-2.37921	1.19444	2.70036	0.198102	1.20042	0.474779	1.82133	1.77722	2.59474	2.37132	0.495136	0.627768	NA	NA	0	0.821209	0.668042	0.926238	0.837206	0.392632	1.2762	NA	0.09691	0.123852	0.232996	0.167317	0.209515	0.10721	0.281033	0.296665	0.225309	0.240549	0.255273	0.260071	0.396199	0.39794	0.440909
ENSG00000008277	ADAM22	-0.0410056	0.0823449	NA	NA	0.419956	NA	0.862264	0.866511	0.91102	0.79463	0.902355	NA	NA	NA	0.272653	NA	0.623115	NA	NA	NA	NA	1.02129	1.17973	NA	NA	NA	1.26674	1.12609	1.12222	1.03752	0.927689	NA	NA	0.813581	0.763428	0.884229	0.875061	0.818226	0.812245	0.863917	0.803457	0.819544	0.767156	0.85309	0.83123	1.00518	0.947434	0.640481
ENSG00000008282	SYPL1	0.0528977	-0.0660426	-0.0745408	1.01391	1.0306	0.823765	0.8433	0.823864	0.822284	0.871797	0.874577	-2.65675	NA	2.83974	1.00759	1.12298	0.662906	1.95791	1.95928	3.30188	2.81454	0.767028	0.985429	-0.0022	0.00118	0.597574	1.27116	1.12802	1.15239	1.07244	0.591919	2.178	2.64816	0.717671	0.627366	0.652246	0.697229	0.598791	0.618048	0.588832	0.605305	0.677607	0.587711	0.663701	0.882525	0.840106	0.705008	0.70927
ENSG00000008283	CYB561	-0.00822523	-0.0428929	0.0205	1.34379	0.758912	NA	NA	NA	NA	NA	NA	-2.50363	NA	2.29776	0.921026	1.69739	0.550492	NA	NA	2.87942	2.61848	0.767833	1.06306	0.0017	NA	0.633224	1.84697	1.56573	1.49613	1.39516	0.452296	1.07502	NA	0.827369	0.838849	0.755112	0.833147	0.881955	0.880814	0.863917	0.838849	0.833784	0.871573	0.918555	0.792392	0.768638	0.769377	0.767156
ENSG00000008294	SPAG9	0.0151202	-0.0724087	0.0232927	0.859567	0.980003	0.842472	0.885082	0.792972	NA	NA	NA	NA	NA	2.41205	0.745487	1.25882	0.569218	2.39086	2.26675	2.83318	2.73231	0.776316	0.954514	-0.0023	0.00722	NA	1.02323	1.028	1.04278	0.977553	0.83	NA	2.42193	0.519828	0.580925	0.594393	0.584331	0.541579	0.565848	0.561101	0.439333	0.52763	0.514548	0.563481	0.423246	0.515874	0.502427	0.389166
ENSG00000008300	CELSR3	-0.0255868	-0.0433788	NA	1.26759	0.514548	0.472012	0.650626	0.596733	NA	NA	NA	NA	NA	1.69561	0.717248	NA	0.413305	NA	NA	NA	NA	0.620077	1.07836	NA	NA	NA	1.00791	1.29972	1.14451	1.02537	0.95618	NA	2.2408	0.778874	0.719331	0.682145	0.754348	0.779596	0.725912	0.736397	0.79379	0.720159	0.784617	0.835056	0.689309	0.634477	0.79588	0.725912
ENSG00000008311	AASS	0.0230411	-0.0558781	-0.0317822	NA	NA	NA	NA	NA	1.2377	NA	NA	NA	NA	NA	NA	NA	NA	2.46149	2.5062	NA	NA	NA	1.12599	NA	NA	NA	1.45569	1.29649	1.2971	1.22686	0.899158	2.81488	NA	NA	NA	NA	NA	NA	NA	NA	NA	NA	NA	NA	NA	NA	NA	NA
ENSG00000008323	PLEKHG6	NA	NA	NA	NA	0.394452	NA	NA	NA	0.741309	0.62971	0.530961	NA	NA	NA	NA	NA	NA	NA	NA	NA	NA	NA	NA	NA	NA	0.47317	NA	NA	NA	NA	NA	NA	NA	0.816904	0.79588	0.720986	0.754348	0.811575	0.838219	0.805501	0.779596	0.748963	0.773786	0.79796	0.675778	0.685742	0.758912	0.719331
ENSG00000008324	SS18L2	-0.0178873	0.0391122	0.0762904	0.807826	0.436163	0.373261	0.360993	0.410968	0.543784	0.550093	0.555876	NA	1.30778	2.1474	0.328675	NA	0.588408	NA	NA	NA	NA	0.454566	0.48785	0.0025	NA	0.500921	0.354301	0.355846	0.570913	0.574771	0.126595	0.630231	2.2222	NA	NA	NA	NA	NA	NA	NA	NA	NA	NA	NA	NA	NA	NA	NA
ENSG00000008382	MPND	0.035904	-0.0455052	-0.165016	NA	0.612784	NA	NA	NA	NA	NA	NA	NA	NA	NA	1.2254	NA	0.697964	2.51492	2.50489	2.67479	2.5013	0.681971	1.86173	0.0032	NA	NA	1.7149	1.28342	1.7692	1.36319	0.942558	1.43808	NA	0.899821	0.860937	0.740363	0.899821	0.972666	0.979548	0.855519	0.826723	0.836324	0.773055	0.79379	0.699838	0.673942	0.823474	0.775974
ENSG00000008394	MGST1	0.0329878	0.00896099	-0.0291285	1.39237	1.38202	1.45126	1.43113	1.72809	NA	NA	NA	NA	NA	3.40771	0.869074	NA	1.15564	2.34751	2.36683	3.3014	2.89986	1.49542	1.38025	-0.0023	NA	1.54118	NA	NA	NA	NA	NA	NA	3.04727	0.824126	1.09167	1.11261	1.09621	1.0693	1.07372	1.03902	1.00518	1.06258	1.01242	0.919601	1.08386	1.12254	1.15534	1.08099
ENSG00000008405	CRY1	-0.00666242	0.012052	-0.00762025	1.01013	0.710963	0.701043	0.702522	0.658549	0.615228	0.664998	0.742774	NA	NA	2.44228	0.441704	1.16037	0.50376	2.20078	2.15237	2.81972	2.56643	0.640904	0.893401	NA	0.0043	0.987753	0.895578	0.801139	0.850852	0.781271	0.566869	NA	NA	NA	NA	NA	NA	NA	NA	NA	NA	NA	NA	NA	NA	NA	NA	NA
ENSG00000008438	PGLYRP1	NA	NA	NA	NA	0.380211	NA	NA	NA	NA	NA	NA	NA	NA	NA	NA	NA	NA	NA	NA	NA	NA	NA	NA	NA	NA	NA	NA	NA	NA	NA	NA	NA	NA	NA	NA	NA	NA	NA	NA	NA	NA	NA	NA	NA	NA	NA	NA	NA
ENSG00000008441	NFIX	0.0357833	-0.160977	-0.169448	1.07249	0.716838	0.318382	0.299454	0.210443	NA	NA	NA	NA	0.952846	2.41983	0.722106	1.11368	0.645944	1.81345	1.75119	2.89206	2.58049	0.513069	0.805257	-0.002	NA	NA	1.10603	1.3165	1.12484	1.03677	0.504419	0.914137	NA	0.80618	0.816241	0.722634	0.761176	0.745075	0.804139	0.755112	0.79796	0.7348	0.841359	0.760422	0.758155	0.730782	0.828015	0.711807
ENSG00000008513	ST3GAL1	-0.096361	0.0952023	0.108983	0.69974	0.385606	NA	NA	NA	NA	NA	NA	-1.69186	0.533523	NA	0.0393886	1.17928	0.402187	NA	NA	2.69003	1.97394	0.351311	0.415213	NA	NA	0.494884	0.17668	0.0799826	0.71582	0.648208	0.104002	0.630218	NA	0.326336	0.40654	0.212188	-0.221849	0.045323	-0.0705811	-0.275724	0.222716	0.143015	0.230449	0.201397	0.113943	0.0293838	0.161368	0.450249
ENSG00000008516	MMP25	NA	NA	NA	NA	0.572872	NA	NA	NA	1.42141	1.22381	NA	NA	NA	NA	NA	NA	NA	1.99811	1.84161	2.72935	2.7779	NA	NA	NA	NA	NA	NA	NA	1.63417	NA	NA	NA	NA	0.858537	0.859739	0.726727	0.845098	0.821514	0.844477	0.822822	0.832509	0.871573	0.950365	0.899273	0.771587	0.687529	0.862728	0.775974
ENSG00000008517	IL32	NA	-0.0737821	NA	NA	1.39967	NA	NA	NA	NA	NA	NA	NA	NA	NA	1.03377	NA	NA	1.93186	2.21364	3.21641	2.42854	NA	NA	NA	NA	1.58164	1.65606	1.45228	1.36405	1.17573	NA	NA	NA	1.34967	1.25527	1.24105	1.3668	1.37712	1.32838	1.47986	1.52827	1.44809	1.51574	1.49707	1.34301	1.06819	1.39217	1.22583
ENSG00000008710	PKD1	-0.0506445	0.0794316	0.0807146	1.07957	0.564666	0.844545	0.766605	0.782082	NA	NA	NA	NA	NA	NA	0.50034	2.06839	0.446003	2.60904	2.42053	3.03652	2.76715	0.635919	1.08499	NA	NA	NA	1.20863	1.54922	1.37111	1.2205	0.707597	1.04279	NA	0.719331	0.700704	0.58995	0.607455	0.673021	0.68842	0.696356	0.767898	0.773055	0.774517	0.752048	0.572872	0.542825	0.604226	0.70927
ENSG00000008735	MAPK8IP2	0.041875	NA	NA	NA	NA	NA	NA	NA	1.19494	0.943086	NA	NA	NA	NA	0.830352	NA	0.628379	2.31517	2.29395	2.72073	2.73098	NA	NA	NA	NA	NA	1.96707	1.37214	1.53778	1.25144	0.829534	1.68548	NA	NA	NA	NA	NA	NA	NA	NA	NA	NA	NA	NA	NA	NA	NA	NA
ENSG00000008838	MED24	0.0338693	0.0360208	-0.0623732	1.40038	1.21325	1.50176	1.22762	1.10944	NA	NA	NA	NA	NA	2.71597	0.817953	1.57442	0.749006	NA	NA	NA	NA	0.976096	0	-0.0018	0.00083	1.41239	NA	NA	NA	NA	0.903264	NA	2.74796	0.595496	0.598791	0.677607	0.49693	0.593286	0.565848	0.751279	0.680336	0.640481	0.70927	0.645422	0.574031	0.528917	0.553883	0.747412
ENSG00000008853	RHOBTB2	-0.04687	-0.0616614	0.0253126	NA	0.596597	0.239269	0.208785	0.1529	0.692132	NA	0.93119	-2.32587	0.847599	NA	0.673937	1.28531	0.470506	1.60145	1.46492	2.56954	2.35734	0.423658	0.60143	NA	NA	0.812956	0.626614	0.576287	0.780985	0.722512	0.273726	0.697122	2.11227	0.700704	0.614897	0.658965	0.528917	0.568202	0.499687	0.705008	0.739572	0.722634	0.642465	0.666518	0.682145	0.679428	0.632457	0.838849
ENSG00000008869	HEATR5B	0.0155197	0.0335338	0.067617	0.843631	0.630428	0.510071	0.493132	0.507199	0.748523	0.772255	0.684117	NA	1.3398	2.44628	0.248827	1.3447	0.466482	NA	NA	NA	NA	0.639086	0.685682	0.0048	NA	0.520727	0.833049	0.757548	0.85142	0.802092	0.643843	2.42211	2.62439	NA	NA	NA	NA	NA	NA	NA	NA	NA	NA	NA	NA	NA	NA	NA
ENSG00000008952	SEC62	0.00614259	-0.00911603	0.0357068	0.904831	0.612784	0.46471	0.464295	0.480831	0.620364	0.771468	0.690114	-2.55377	NA	2.58603	0.963315	1.24313	0.58655	NA	NA	NA	NA	0.563376	0.710878	-0.0021	0.00215	0.74158	0.9052	0.68172	0.856699	0.784348	0.622532	NA	NA	0.646404	0.536558	0.348305	0.844477	0.684845	0.835691	0.597695	0.50515	0.61066	0.627366	0.672098	0.729974	0.612784	0.924279	0.691965
ENSG00000008988	RPS20	0.053229	-0.0425036	-0.0475128	NA	1.39967	NA	NA	NA	NA	NA	NA	NA	NA	2.68004	1.23636	1.7012	NA	2.32329	2.34921	3.32147	3.18965	0	1.58271	-0.0016	0.00042	1.19382	1.96385	1.41363	1.72559	1.53411	3.00185	NA	2.52776	1.38632	1.21985	1.36624	1.33244	1.36493	1.36829	1.3865	1.37457	1.33546	1.26647	1.23528	1.3483	1.27944	1.28285	1.15715
ENSG00000009307	CSDE1	0.0411124	-0.0362699	-0.0252124	1.19794	1.31952	1.35542	1.22028	1.21978	NA	NA	NA	-2.90567	NA	2.71421	1.05161	2.07006	1.08223	2.3777	2.38118	2.983	2.97542	1.97004	1.50982	-0.0019	NA	1.09659	1.88223	1.43358	1.68185	1.45664	0.985458	NA	2.70546	1.13418	1.06032	1.03822	1.0465	1.02653	1.05308	0.942008	0.920123	0.942008	0.929419	0.961421	0.841985	0.942504	0.884229	0.805501
ENSG00000009335	UBE3C	-0.0102535	0.0151006	-0.0179223	0.817152	0.807535	0.480744	0.548354	0.539565	0.64685	0.647628	0.758397	-2.42675	NA	2.33851	0.361028	1.32525	0.551321	2.11379	1.97014	2.91074	2.76852	0.805044	0.989183	-0.0017	0.00313	0.683627	1.33054	1.21666	1.21881	1.12636	0.590197	1.32989	2.31281	0.986772	0.866287	0.894316	0.913284	0.812913	0.864511	0.917506	0.909556	0.935003	0.917506	0.941511	0.900913	0.933487	0.955688	0.882525
ENSG00000009413	REV3L	-0.0688088	0.123589	0.119171	0.776178	0.436163	0.306894	0.348531	0.176161	0.209351	0.444748	0.516728	-2.01928	1.0544	2.09227	0.147592	1.17008	0.444754	1.46034	1.41076	2.25671	2.47091	0.393816	0.499717	NA	0.00798	0.633173	0.551153	0.241417	0.804844	0.73139	0.388288	NA	2.35717	0.808211	0.687529	0.791691	0.812245	0.636488	0.705008	0.760422	0.62941	0.726727	0.677607	0.70927	0.735599	0.942008	0.837588	0.596597
ENSG00000009694	TENM1	-0.0334424	NA	NA	0.972167	1.01494	0.85464	0.938651	0.832257	NA	NA	NA	NA	1.12205	NA	0.59304	NA	NA	NA	NA	NA	NA	NA	NA	NA	NA	NA	0.646637	0.594635	1.27749	1.03673	NA	NA	NA	NA	NA	NA	NA	NA	NA	NA	NA	NA	NA	NA	NA	NA	NA	NA
ENSG00000009709	PAX7	NA	NA	NA	NA	NA	NA	NA	NA	NA	NA	NA	NA	1.13119	NA	0.309927	NA	NA	NA	NA	NA	NA	NA	NA	NA	NA	NA	0.883505	0.985784	1.07109	0.983352	0.443784	0.990743	NA	0.878522	0.869818	0.766413	0.85248	0.914343	0.885361	0.840733	0.840733	0.786751	0.873321	0.933993	0.775246	0.677607	0.866287	0.746634
ENSG00000009724	MASP2	-0.0295191	NA	NA	NA	NA	NA	NA	NA	NA	NA	NA	NA	NA	NA	NA	NA	0.544146	NA	NA	NA	NA	NA	NA	NA	NA	NA	1.94211	1.44668	NA	NA	0.270219	NA	NA	NA	NA	NA	NA	NA	NA	NA	NA	NA	NA	NA	NA	NA	NA	NA
ENSG00000009780	FAM76A	0.0243874	-0.00437339	0.0791912	0.89386	0.572872	0.729527	0.672927	0.599267	0.82764	0.996091	1.04583	NA	NA	2.25868	0.393268	1.16476	0.479705	NA	NA	NA	NA	0.522797	0.766918	NA	NA	0.744654	1.12095	1.22218	1.39581	1.23977	0.429341	0.832386	2.36586	0.781755	0.804139	0.871573	0.662758	0.700704	0.774517	0.810904	0.839478	0.858537	0.711807	0.848805	0.877947	0.975891	0.863917	0.788168
ENSG00000009790	TRAF3IP3	-0.230707	NA	NA	NA	NA	0.0125328	0.0484601	0.0510788	-0.0549763	0.056518	0.174964	NA	NA	NA	NA	NA	NA	NA	NA	NA	NA	NA	NA	NA	NA	0.667842	NA	NA	NA	NA	NA	NA	2.3438	0.678518	0.513218	0.741152	0.744293	0.681241	0.679428	0.667453	0.674861	0.649335	0.619093	0.552668	0.636488	0.593286	0.599883	0.691081
ENSG00000009830	POMT2	0.0357237	-0.0535714	-0.0694992	1.40515	0.572872	0.821103	0.933876	1.10867	NA	NA	NA	NA	NA	2.04548	0.747391	1.30976	0.572432	2.2798	2.24693	2.92853	2.8373	0.764848	1.08993	-0.0002	NA	0.957749	1.81756	1.64863	1.727	1.46936	0.551235	1.7495	NA	0.367356	0.608526	0.431364	0.469822	0.549003	0.514548	0.502427	0.495544	0.469822	0.510545	0.549003	0.501059	0.510545	0.562293	0.550228
ENSG00000009844	VTA1	0.0317746	-0.0347981	0.00307317	0.894755	0.938019	0.809854	0.877937	0.879627	0.940211	0.945849	0.846628	-2.58258	NA	2.42276	0.506235	NA	0.601571	1.951	2.01851	3.0913	2.9881	0.956779	1.15072	-0.0019	NA	0.671055	1.27573	1.08212	1.18404	1.09376	0.601467	2.22977	2.68341	1.03902	0.961421	1.01787	0.863917	0.708421	0.871573	0.884795	0.890421	0.93852	0.806858	0.862728	1.01242	0.97359	0.93044	0.948902
ENSG00000009950	MLXIPL	0.0959354	NA	NA	NA	NA	NA	NA	NA	NA	NA	NA	NA	NA	NA	0.484383	1.47092	0.434105	NA	NA	2.69812	2.62246	0.937144	0.583927	NA	NA	NA	1.75913	NA	2.75441	2.15375	0.687879	1.14709	NA	0.790285	0.701568	0.678518	0.781755	0.846337	0.755112	0.708421	0.833147	0.729165	0.835691	0.850646	0.713491	0.631444	0.719331	0.701568
ENSG00000009954	BAZ1B	-0.00573344	0.025113	0.0305508	0.853115	0.729165	0.319422	0.304602	0.349716	0.364478	0.40368	0.402181	NA	1.04215	2.21084	0.666628	0.760655	0.504453	1.93059	1.85941	2.68083	2.65398	0.471675	0.632467	NA	NA	1.0085	0.490905	0.395272	0.64197	0.561983	0.501841	1.33594	2.51996	NA	NA	NA	NA	NA	NA	NA	NA	NA	NA	NA	NA	NA	NA	NA
ENSG00000010017	RANBP9	0.0227127	-0.00454686	0.0276562	0.875611	0.78533	0.544492	0.542373	0.553078	0.58085	0.64685	0.711659	NA	NA	2.5059	0.374296	NA	0.571212	2.02525	1.91665	2.615	2.78343	0.623566	0.815211	-0.0008	0.00417	0.777811	0.862962	0.792922	1.01889	0.915301	0.584064	1.33833	2.31869	0.633468	0.562293	0.61595	0.596597	0.569374	0.579784	0.588832	0.542825	0.585461	0.537819	0.576341	0.561101	0.662758	0.645422	0.586587
ENSG00000010030	ETV7	NA	NA	NA	NA	NA	NA	NA	NA	NA	NA	NA	NA	NA	NA	NA	NA	NA	NA	NA	2.41126	2.55525	NA	NA	NA	NA	0	NA	NA	NA	NA	NA	NA	NA	NA	NA	NA	NA	NA	NA	NA	NA	NA	NA	NA	NA	NA	NA	NA
ENSG00000010072	SPRTN	-0.035067	0.0726521	0.0476429	0.894074	0.424882	0.148489	0.212592	0.194341	0.342903	0.345491	0.248619	-2.21807	1.06038	2.05063	0.0900107	NA	0.411106	NA	NA	NA	NA	NA	NA	NA	NA	0.466492	0.41193	0.199292	0.631159	0.53719	0.171384	1.01656	NA	NA	NA	NA	NA	NA	NA	NA	NA	NA	NA	NA	NA	NA	NA	NA
ENSG00000010165	EEF1AKNMT	-0.0102567	0.0063502	0.12315	0.87181	0.522444	0.242155	0.2306	0.332361	0.640802	0.639526	0.653777	-2.33006	0.937646	2.59283	0.58649	1.33294	NA	NA	NA	NA	NA	NA	NA	NA	NA	NA	NA	NA	NA	NA	NA	NA	NA	NA	NA	NA	NA	NA	NA	NA	NA	NA	NA	NA	NA	NA	NA	NA
ENSG00000010219	DYRK4	0.0329942	0.0170784	0.00561705	1.24553	0.649335	1.19024	1.08078	1.09759	NA	NA	NA	NA	NA	3.19057	0.812881	NA	0.517574	2.13196	2.03117	NA	NA	0.858672	0.894512	0.0013	NA	1.16161	1.5912	1.1622	1.25709	1.15616	0.831957	NA	NA	0.570543	0.614897	0.812913	0.786751	0.810233	0.846337	0.728354	0.775974	0.724276	0.71433	0.681241	0.735599	0.820858	0.677607	0.777427
ENSG00000010244	ZNF207	0.0127322	0.0174215	0.00184561	1.21259	0.857935	0.70744	0.738877	0.73662	0.679885	0.719301	0.713328	-2.23361	NA	2.35647	0.521654	NA	0.48168	NA	NA	NA	NA	0.713418	0.902465	-0.0005	0.00202	0.619539	0.919006	0.736237	0.884767	0.743657	0.46687	1.06841	2.24329	0.817565	0.913284	0.865104	0.857332	0.880242	0.895423	0.819544	0.80618	0.856729	0.887617	0.906335	0.941014	0.979093	0.937518	0.878522
ENSG00000010256	UQCRC1	0.0508379	-0.0601676	-0.0494505	NA	1.39967	1.28111	1.33332	1.35132	1.04817	1.07771	1.04085	-2.95938	NA	2.73864	1.59191	1.70201	NA	NA	NA	NA	NA	0.882476	1.681	-0.0008	0.00097	1.61981	1.72706	1.37497	1.67571	1.37131	1.06859	NA	2.67806	1.05805	0.82866	0.897077	1.00689	1.09795	1.01662	0.990783	1.05231	0.975432	0.975432	0.932474	0.866878	0.749736	0.839478	0.912222
ENSG00000010270	STARD3NL	0.043907	-0.0250497	-0.0391611	1.1014	0.78533	0.770421	0.766605	0.843715	NA	NA	NA	NA	NA	2.62582	0.759679	1.28776	0.630379	2.11501	2.15701	3.05211	3.13546	0.707529	0.817278	0.003	NA	0.639046	1.32361	1.0334	1.07151	0.978001	0.818213	NA	2.61711	0.83123	0.858537	0.888179	0.746634	0.68842	0.706718	0.835691	0.800029	0.791691	0.635484	0.71433	0.878522	0.856124	0.727541	0.764176
ENSG00000010278	CD9	0.0443509	-0.041851	-0.0444811	NA	1.35005	NA	NA	NA	1.27224	1.13171	1.03138	NA	NA	2.56975	1.49728	1.26733	1.18018	2.41409	2.24531	3.506	3.16562	0.90653	1.06684	-0.0016	0.00327	1.25182	3.76253	1.77062	2.07689	1.73344	1.1408	NA	NA	0.767156	0.995196	0.96895	1.15503	1.1364	1.17348	0.829304	0.951823	0.846955	0.823474	0.791691	1.0406	0.920645	0.990339	0.972666
ENSG00000010282	HHATL	NA	NA	NA	NA	NA	NA	NA	NA	0.614089	NA	0.149084	NA	NA	NA	NA	NA	NA	NA	NA	NA	NA	NA	NA	NA	NA	NA	NA	NA	NA	NA	NA	NA	NA	0.791691	0.715167	0.572872	0.747412	0.812913	0.727541	0.630428	0.699838	0.676694	0.754348	0.826723	0.49693	0.52763	0.693727	0.559907
ENSG00000010292	NCAPD2	0.0401605	-0.0326852	0.0155793	1.16385	1.23019	0.956271	0.994312	0.945453	1.09309	1.13294	1.32748	NA	NA	2.48165	0.916433	2.1196	0.564629	2.36012	2.24166	2.7188	2.73665	0.796354	0.987627	-0.0016	-0.00083	1.58598	1.14321	1.114	1.05855	1.0096	0.714995	NA	2.80346	1.02816	1.07262	1.02243	1.0216	1.03862	1.04922	1.15957	1.09795	1.13513	1.18384	1.18441	1.16584	1.15685	1.24895	1.15259
ENSG00000010295	IFFO1	0.0146763	NA	0.00647736	NA	NA	NA	NA	NA	NA	NA	NA	NA	NA	NA	NA	NA	0.465748	1.85156	1.77206	NA	NA	NA	NA	NA	0.00417	0.867901	1.47198	1.32888	1.30992	1.02349	0.303556	0.684474	NA	NA	NA	NA	NA	NA	NA	NA	NA	NA	NA	NA	NA	NA	NA	NA
ENSG00000010310	GIPR	0.0548921	NA	NA	NA	NA	NA	NA	NA	NA	NA	NA	NA	NA	2.75209	NA	1.53461	0.517968	NA	NA	NA	NA	NA	NA	NA	NA	NA	NA	NA	1.5441	2.15206	0.508334	0.727103	NA	0.768638	0.736397	0.777427	0.69897	0.760422	0.736397	0.865696	0.85248	0.855519	0.892651	0.80618	0.79379	0.742725	0.766413	0.85248
ENSG00000010318	PHF7	0.0758918	NA	-0.0457713	NA	0.447158	0.880532	0.873574	1.02276	NA	NA	NA	NA	NA	2.58325	0.479489	1.65067	0.458178	NA	NA	NA	NA	0.706848	0.697152	NA	NA	NA	1.22408	1.56229	1.37201	1.61941	0.738013	1.37338	NA	0.786751	0.756636	0.879096	0.975432	0.946943	0.885926	0.778151	0.832509	0.843233	0.827369	0.903633	0.858537	0.847573	0.897077	0.793092
ENSG00000010319	SEMA3G	0.00115225	NA	NA	NA	0.453318	NA	NA	NA	NA	NA	NA	NA	NA	NA	NA	NA	0.485406	NA	NA	NA	NA	NA	1.09757	NA	NA	NA	NA	NA	NA	NA	NA	NA	NA	0.830589	0.728354	0.640481	0.805501	0.841985	0.840733	0.640481	0.838849	0.751279	0.80956	0.868056	0.726727	0.650308	0.784617	0.711807
ENSG00000010322	NISCH	-0.0166141	-0.0108583	-0.0254342	1.2631	0.522444	0.788582	0.790771	0.787129	NA	NA	NA	NA	NA	2.58769	0.466727	1.56517	0.480529	2.18788	2.09764	2.66225	2.47608	0.754066	1.26081	-0.0001	0.00028	0.752637	1.32846	1.38297	1.28638	1.08147	0.574352	1.23244	2.36154	0.686636	0.587711	0.687529	0.587711	0.641474	0.594393	0.730782	0.738781	0.678518	0.703291	0.691081	0.603144	0.62634	0.658011	0.764176
ENSG00000010327	STAB1	-0.196678	NA	NA	0.410854	NA	1.33201	NA	NA	NA	NA	NA	NA	0.806766	NA	NA	NA	NA	NA	NA	NA	NA	NA	NA	NA	NA	NA	NA	NA	NA	NA	NA	NA	NA	0.884795	0.790988	0.705008	0.85248	0.881385	0.826075	0.768638	0.830589	0.794488	0.844477	0.850033	0.736397	0.705864	0.835691	0.773055
ENSG00000010361	FUZ	0.0329123	0.029149	-0.0184985	NA	1.13162	1.01214	0.74811	1.28169	1.42503	NA	NA	NA	NA	NA	1.386	1.57149	NA	2.58679	2.58379	2.88058	2.81071	NA	NA	NA	NA	0.916003	1.47358	1.22285	1.26333	0.990538	1.07943	NA	NA	1.05805	1.04766	0.868056	0.950365	1.03262	1.03782	1.07628	1.10449	1.06483	1.08493	1.0306	1.05231	0.966611	1.03302	1.05077
ENSG00000010379	SLC6A13	NA	NA	NA	NA	NA	NA	NA	NA	NA	NA	NA	NA	NA	NA	NA	NA	0.506944	NA	NA	NA	NA	NA	NA	NA	NA	NA	NA	NA	NA	NA	NA	NA	NA	NA	NA	NA	NA	NA	NA	NA	NA	NA	NA	NA	NA	NA	NA	NA
ENSG00000010404	IDS	0.0467326	-0.0429687	-0.0617018	1.1457	1.23855	NA	NA	NA	NA	NA	NA	NA	NA	2.47	0.926656	1.75156	0.853988	2.29449	2.24108	3.15294	2.74178	0.970464	1.63329	-0.0015	0.00065	1.04458	2.2586	2.32475	2.54732	2.516	0.916485	NA	3.03814	1.00217	1.2033	1.11893	1.0026	0.979093	1.02572	1.1532	1.0667	1.13609	1.19673	1.15746	1.18041	1.12646	1.22246	1.17725
ENSG00000010438	PRSS3	NA	NA	NA	NA	NA	NA	NA	NA	NA	NA	NA	NA	NA	NA	0.747156	NA	NA	NA	NA	NA	NA	NA	NA	-0.0036	NA	NA	1.47896	1.25522	1.62514	0.976793	NA	NA	NA	NA	NA	NA	NA	NA	NA	NA	NA	NA	NA	NA	NA	NA	NA	NA
ENSG00000010539	ZNF200	-0.0609591	0.174005	0.179763	0.717105	0.371068	0.0273368	-0.0183275	0.118674	0.232773	0.2696	0.259539	NA	1.02875	1.83523	NA	1.18805	NA	1.10806	1.05183	2.39708	2.01312	0.326439	0.342127	0.0115	NA	0.534458	0.022785	-0.023006	0.436471	0.423855	-0.0222337	0.734248	1.79309	0.487138	0.710963	0.523746	0.513218	0.64836	0.561101	0.643453	0.585461	0.585461	0.608526	0.588832	0.731589	0.557507	0.646404	0.653213
ENSG00000010626	LRRC23	0.0441208	0.0386726	0.00417273	NA	0.502427	NA	NA	1.63993	NA	NA	NA	NA	NA	2.97643	0.527999	NA	0.704164	NA	NA	NA	NA	1.05883	1.12351	-0.0001	0.00102	0.877991	1.99732	1.9575	1.70877	1.32566	NA	NA	NA	0.973128	0.864511	0.893207	1.11059	1.14983	1.06408	1.13545	1.05994	0.975432	1.02694	1.00173	0.864511	0.868644	0.730782	0.885926
ENSG00000010671	BTK	0.198926	NA	NA	NA	NA	0.891071	0.859348	0.92675	NA	NA	0.644716	NA	NA	2.92006	NA	NA	NA	NA	NA	NA	NA	NA	NA	NA	NA	1.42462	NA	NA	1.45514	1.15332	NA	NA	2.93707	1.16584	1.20683	1.15715	1.14301	1.14333	1.17435	1.25164	1.1532	1.19201	1.27875	1.25115	1.28668	1.22376	1.25672	1.35889
ENSG00000010704	HFE	NA	0.0113657	-0.0523961	NA	1.05038	0.952367	0.915175	0.64672	NA	NA	NA	-2.87989	NA	NA	0.94818	NA	0.773383	NA	NA	2.18834	2.81267	1.31751	0	-0.0017	NA	NA	NA	NA	NA	NA	NA	NA	NA	NA	NA	NA	NA	NA	NA	NA	NA	NA	NA	NA	NA	NA	NA	NA
ENSG00000010803	SCMH1	0.0114654	0.0208967	-0.0093726	1.27961	0.542825	0.797408	0.848512	0.860641	NA	NA	NA	NA	NA	2.21698	0.0367275	NA	0.582333	NA	NA	NA	NA	0.674897	0.896384	NA	NA	1.02539	1.55189	1.34878	1.37013	1.1373	0.678281	0.837658	2.38382	0.946452	0.873902	0.949878	0.910624	0.845718	0.83187	1.01536	1.02325	1.02653	1.01578	1.03703	0.96426	1.03543	1.14145	0.905256
ENSG00000010810	FYN	0.00600786	0.0402063	0.0310402	1.0744	0.633468	0.527744	0.56132	0.53253	0.604149	0.782082	0.726456	NA	0.953976	2.41259	0.435457	1.10316	0.487752	2.03107	1.98577	NA	NA	0.528732	0.622063	0.0007	0.00205	0.829462	0.507585	0.32404	0.60344	0.547538	0.737407	NA	2.49996	0.394452	0.346353	0.428135	0.451786	0.383815	0.39794	0.404834	0.462398	0.401401	0.287802	0.232996	0.385606	0.472756	0.292256	0.439333
ENSG00000010818	HIVEP2	-0.0439798	0.0834024	0.0620513	NA	0.465383	NA	-0.540168	NA	0.00713229	0.0752885	0.120635	-1.74711	0.740617	1.98065	-0.0299554	NA	0.461244	1.39278	1.29859	2.51539	2.36466	0.349474	0.407239	0.0051	NA	0.609112	0.231402	0.0944809	0.699203	0.584094	0.170047	1.14101	2.10551	0.296665	0.209515	0.262451	0.372912	0.176091	0.167317	0.247973	0.238046	0.209515	0.230449	0.267172	0.359835	0.498311	0.40654	0.243038
ENSG00000011007	ELOA	0.0146831	-0.0383806	0.0162106	0.825998	0.596597	0.63889	0.640355	0.622009	0.520431	0.539265	0.591597	NA	1.29888	2.19778	0.3826	NA	NA	NA	NA	NA	NA	NA	NA	NA	NA	0.463831	NA	NA	NA	NA	NA	NA	NA	NA	NA	NA	NA	NA	NA	NA	NA	NA	NA	NA	NA	NA	NA	NA
ENSG00000011009	LYPLA2	0.0308985	-0.0524736	-0.0270808	1.12673	0.948413	1.07057	1.03462	1.02945	1.70123	1.83577	1.64934	-2.80073	NA	2.75584	1.12485	NA	0.55148	1.97852	1.82985	2.43688	2.51408	0.61194	0.788824	-0.001	NA	0.873137	1.29635	0.969319	1.07584	0.797472	0.635973	1.17272	2.64101	NA	NA	NA	NA	NA	NA	NA	NA	NA	NA	NA	NA	NA	NA	NA
ENSG00000011021	CLCN6	0.00406365	-0.0126485	-0.0546265	0.888445	0.414973	0.985528	1.00998	0.87402	NA	NA	NA	NA	NA	2.14204	0.217475	1.31973	0.381841	NA	NA	NA	NA	0.730341	1.10851	NA	0.0025	0.630025	1.66485	1.62877	1.37989	1.18888	0.2823	0.888472	2.20466	0.453318	0.267172	0.33646	0.396199	0.457882	0.436163	0.380211	0.456366	0.369216	0.456366	0.436163	0.456366	0.475671	0.432969	0.431364
ENSG00000011028	MRC2	0.0357605	-0.023289	-0.0962208	NA	0.557507	0.970718	0.960486	0.971558	NA	NA	NA	-2.32811	NA	NA	0.450316	NA	0.638518	2.46274	2.032	3.02632	2.85931	0.808995	1.2629	-0.0051	NA	NA	NA	NA	NA	NA	1.10758	1.41784	NA	0.836957	0.839478	0.692847	0.760422	0.817565	0.838219	0.772322	0.823474	0.82866	0.880242	0.828015	0.702431	0.695482	0.744293	0.783904
ENSG00000011052	NME1-NME2	0.114407	0.0844162	-0.051161	NA	1.39967	NA	NA	0.877825	NA	NA	NA	NA	NA	3.01744	NA	NA	NA	2.30963	2.27879	3.34192	3.14541	NA	NA	NA	NA	0.919209	NA	NA	NA	NA	NA	NA	2.65331	NA	NA	NA	NA	NA	NA	NA	NA	NA	NA	NA	NA	NA	NA	NA
ENSG00000011083	SLC6A7	NA	NA	NA	NA	NA	NA	NA	NA	NA	NA	NA	NA	NA	NA	NA	NA	NA	NA	NA	NA	NA	NA	NA	NA	-0.00013	NA	NA	NA	NA	NA	NA	NA	NA	0.932981	0.876795	0.745075	0.846955	0.925828	0.906335	0.797268	0.880814	0.868644	0.820201	0.914343	0.762679	0.723456	0.881955	0.781037
ENSG00000011105	TSPAN9	-0.00155826	-0.0125329	-0.0203221	NA	1.21219	NA	NA	NA	NA	NA	NA	NA	NA	NA	0.495848	NA	0.634646	2.19605	2.11555	3.12326	2.89778	0.748368	0.993694	0.0009	NA	NA	1.82765	1.7292	1.72265	1.61549	0.678906	1.78788	NA	NA	NA	NA	NA	NA	NA	NA	NA	NA	NA	NA	NA	NA	NA	NA
ENSG00000011114	BTBD7	-0.0035924	-0.0428569	-0.00015	0.669856	0.453318	0.238704	0.268887	0.214488	0.520335	0.534006	0.440181	NA	0.76231	1.98162	0.124301	1.20446	0.4163	1.6469	1.5668	2.49523	2.28424	0.439015	0.50184	0.0038	NA	NA	0.26953	0.179823	0.595122	0.554198	0.321736	1.2095	2.23172	0.103804	0.276462	0.167317	0.313867	0.227887	0.332438	0.32838	0.238046	0.214844	0.287802	0.298853	0.342423	0.389166	0.374748	0.167317
ENSG00000011132	APBA3	-0.00338372	0.0294864	0.0287402	NA	0.738781	0.557335	0.478586	0.578206	0.841852	1.0048	0.741797	NA	NA	3.01731	0.89378	1.70425	0.521825	1.76181	1.59492	2.49944	2.40506	0.586708	0.946149	NA	NA	0.830684	0.956166	1.23368	0.874444	0.80377	0.449556	0.896299	2.68242	0.877947	0.840733	0.853698	0.870404	0.952792	0.924796	0.947434	1.01199	0.975891	0.96708	0.961421	0.933487	0.830589	0.880814	0.93044
ENSG00000011143	MKS1	0.0297942	-0.0276824	0.037409	1.04104	0.755875	0.703709	0.709544	0.736219	0.782799	1.09835	0.994017	-2.66392	NA	3.22784	0.950281	NA	0.476153	2.42626	2.32912	2.80321	2.76863	0.841258	0.947092	-0.0006	NA	1.32256	1.00401	0.906051	1.01782	0.870612	0.689262	2.1879	2.47625	0.579784	0.738781	0.770115	0.808886	0.742725	0.805501	0.738781	0.691081	0.726727	0.62634	0.660865	0.732394	0.790285	0.679428	0.781755
ENSG00000011198	ABHD5	-0.0539811	-0.0170342	0.00321159	0.90438	0.572872	0.276075	0.30166	0.32326	0.656156	0.628716	0.690114	-2.2434	0.976162	2.37474	0.42235	1.22503	0.49464	NA	NA	NA	NA	0.549591	0.715784	0.0011	NA	0.6664	0.730844	0.642358	0.763655	0.748891	0.417647	1.21601	2.39252	0.563481	0.376577	0.598791	0.561101	0.587711	0.523746	0.434569	0.526339	0.376577	0.465383	0.380211	0.511883	0.41162	0.477121	0.423246
ENSG00000011201	ANOS1	NA	-0.0406194	-0.0289992	NA	0.985875	NA	NA	NA	0.750014	0.741634	0.764538	NA	NA	NA	NA	NA	NA	NA	NA	NA	NA	NA	NA	NA	NA	NA	1.28277	1.23888	1.22578	1.19988	0.648978	NA	NA	NA	NA	NA	NA	NA	NA	NA	NA	NA	NA	NA	NA	NA	NA	NA
ENSG00000011243	AKAP8L	0.0196746	0.012544	0.0620051	1.12264	0.674861	1.47193	1.17824	1.05154	NA	NA	NA	-2.63927	NA	2.45458	0.360803	NA	0.501221	1.95465	1.9322	2.46394	2.27517	0.568899	0.777232	0	NA	0.778814	1.13969	0.913121	1.26182	1.02883	0.499983	2.0566	2.1232	0.416641	0.346353	0.376577	0.49276	0.561101	0.541579	0.40824	0.367356	0.30103	0.394452	0.354108	0.385606	0.264818	0.243038	0.540329
ENSG00000011258	MBTD1	-0.00884761	0.106951	0.0468819	0.986447	0.502427	0.668944	0.666083	0.683833	0.884853	0.936321	0.88531	NA	NA	2.08878	-0.145747	1.18926	0.422009	2.0179	2.06781	2.01515	2.31837	0.609578	0.688669	0.0056	NA	0.606077	1.04376	0.946555	1.02798	0.957906	0.652418	NA	NA	0.62634	0.762679	0.830589	0.802774	0.639486	0.675778	0.832509	0.638489	0.78533	0.737193	0.737193	0.909021	1.02776	0.880242	0.806858
ENSG00000011260	UTP18	0.00911134	0.0483276	0.0676485	0.919678	0.693727	0.542474	0.550093	0.609681	0.57297	0.588884	0.573187	NA	NA	2.3396	0.816407	1.06159	0.559197	2.2136	2.09725	2.8938	2.6425	0.656171	0.732718	-0.0007	NA	1.00192	0.648128	0.463525	0.630786	0.602462	0.57152	1.33323	2.4843	0.539076	0.540329	0.643453	0.49276	0.513218	0.565848	0.521138	0.488551	0.49276	0.547775	0.553883	0.472756	0.468347	0.49693	0.463893
ENSG00000011275	RNF216	-0.0159266	0.0710269	0.0113331	0.853878	0.550228	0.431047	0.458929	0.444906	0.546622	0.607554	0.580961	-2.47784	0.866096	2.24843	0.331025	1.23608	0.467997	NA	NA	NA	NA	0.458555	0.576353	0.0013	NA	0.712201	0.718827	0.562623	0.838445	0.660036	0.474393	0.779166	NA	0.710117	0.665581	0.752048	0.620136	0.62634	0.630428	0.745855	0.718502	0.720159	0.699838	0.711807	0.70927	0.758155	0.810904	0.717671
ENSG00000011295	TTC19	0.0280923	0.0252495	0.0084836	1.2017	0.579784	1.08975	1.01617	1.1354	1.13933	1.13664	1.23717	-2.55424	NA	2.71389	0.503992	NA	0.577159	2.05658	2.11273	2.99916	2.53149	0.896268	0.806428	-0.0007	NA	1.11443	1.30251	1.20339	1.29457	1.18711	0.71786	1.56471	2.59207	0.836957	0.942008	0.942008	0.942008	0.876795	0.896526	0.966611	0.927883	0.946943	0.960471	0.974051	0.940018	1.01745	0.972203	0.869232
ENSG00000011304	PTBP1	0.0520427	-0.0681239	-0.025752	1.21562	1.01578	0.767123	0.796665	0.7006	0.92436	0.986398	1.07987	-2.80168	NA	2.51945	0.954004	1.93283	0.658993	1.98568	1.94712	2.57435	2.44127	0.636778	0.785361	0	0.00112	1.09237	1.00252	0.934645	1.03999	0.918238	0.517105	1.24056	2.39393	0.656098	0.666518	0.71265	0.583199	0.677607	0.661813	0.702431	0.732394	0.699838	0.713491	0.681241	0.818226	0.774517	0.781037	0.920645
ENSG00000011332	DPF1	0.0031768	NA	-0.0624634	1.03363	0.502427	0.539166	0.437217	0.427921	0.76695	0.795369	0.830143	-2.15068	1.14271	NA	0.362717	NA	0.462045	1.65179	1.64565	NA	NA	0.462557	0.691028	NA	NA	NA	0.977648	0.7983	0.904171	0.803522	0.314156	0.760504	NA	0.748188	0.752048	0.751279	0.74351	0.764176	0.764923	0.681241	0.761176	0.796574	0.723456	0.668386	0.691965	0.650308	0.722634	0.677607
ENSG00000011347	SYT7	-0.0324649	NA	NA	NA	0.872156	NA	NA	NA	NA	NA	NA	NA	NA	NA	0.862814	NA	0.644273	NA	NA	2.82653	3.57688	0.555173	0.70508	NA	NA	NA	1.35039	1.62197	1.59619	1.13808	1.04331	NA	NA	NA	NA	NA	NA	NA	NA	NA	NA	NA	NA	NA	NA	NA	NA	NA
ENSG00000011376	LARS2	0.035655	-0.0109051	0.0313527	0.860307	0.963788	0.803396	0.81312	0.844649	0.995498	0.964328	0.974937	NA	NA	2.26033	0.304067	1.14231	0.588322	NA	NA	NA	NA	0.833107	1.2268	0.0004	0.00397	0.796105	1.27851	1.24263	1.23134	1.10845	0.697347	2.02489	2.43854	0.833147	0.737987	0.867467	0.802089	0.752816	0.803457	0.925312	0.876218	0.902547	0.877371	0.880814	0.877947	0.826723	0.80618	0.907411
ENSG00000011405	PIK3C2A	0.0395069	-0.027102	0.0106227	0.920829	0.91698	0.48161	0.546113	0.453067	1.22078	NA	NA	NA	NA	2.50685	0.718233	1.22121	0.577043	2.14618	2.02369	2.44964	2.74889	0.761245	0.934474	0	NA	0.645761	1.3913	1.10187	1.21504	1.09287	0.710055	NA	2.55145	0.557507	0.50515	0.757396	0.656098	0.519828	0.537819	0.70927	0.584331	0.681241	0.7348	0.671173	0.580925	0.751279	0.817565	0.474216
ENSG00000011422	PLAUR	-0.0472995	-0.0270411	-0.0506557	0.750461	0.924796	0.654041	0.647498	0.459914	NA	NA	NA	NA	NA	1.6403	0.330536	1.22238	0.720776	1.18372	1.09183	2.56545	2.21999	0.551412	0.548463	0.0066	NA	0.977141	NA	2.40461	NA	2.30143	0.302029	0.954228	NA	0.426511	0.50515	0.582063	0.531479	0.661813	0.673942	0.447158	0.547775	0.436163	0.518514	0.537819	0.575188	0.677607	0.510545	0.633468
ENSG00000011426	ANLN	-0.00183176	-0.0217843	-0.0402668	0.751429	0.833784	0.532137	0.499062	0.480225	1.02593	1.13294	1.01275	NA	NA	2.21506	0.91601	1.00176	0.485272	2.10319	2.09979	2.92354	2.68242	0.957003	0.987163	-0.0028	NA	NA	1.09992	0.982593	0.962141	0.892574	0.540068	NA	2.57031	0.614897	0.510545	0.68842	0.702431	0.559907	0.63749	0.603144	0.621176	0.595496	0.587711	0.603144	0.692847	0.85187	0.765669	0.359835
ENSG00000011451	WIZ	0.0244622	-0.0328161	-0.026491	1.34427	NA	0.65775	0.666898	0.582178	NA	NA	NA	NA	NA	2.49602	0.748741	NA	0.662423	2.09825	2.02498	2.73446	2.38673	0.604831	0.976443	-0.0003	NA	NA	2.25978	2.65243	1.7611	1.60201	0.582893	1.17924	2.18156	NA	NA	NA	NA	NA	NA	NA	NA	NA	NA	NA	NA	NA	NA	NA
ENSG00000011454	RABGAP1	0.0158463	0.0139094	-0.0191392	0.722086	0.495544	0.494025	0.56545	0.676252	0.75772	0.755276	NA	NA	NA	2.43273	0.300405	NA	0.461949	2.09834	1.99659	2.46644	2.61213	0.661813	0.807996	0.0024	0.00493	0.657959	1.04791	0.966263	0.965818	0.921937	0.727834	2.24165	2.42619	0.424882	0.5302	0.466868	0.394452	0.352183	0.401401	0.471292	0.264818	0.491362	0.434569	0.432969	0.481443	0.578639	0.535294	0.342423
ENSG00000011465	DCN	NA	0.00559617	NA	NA	NA	NA	NA	NA	NA	NA	NA	NA	NA	NA	NA	NA	0.831026	NA	NA	NA	NA	NA	NA	-0.0014	NA	NA	NA	NA	NA	NA	NA	NA	NA	NA	NA	NA	NA	NA	NA	NA	NA	NA	NA	NA	NA	NA	NA	NA
ENSG00000011478	QPCTL	0.0265495	-0.0480917	-0.00684213	NA	0.535294	1.42422	1.08588	1.08938	NA	NA	NA	NA	NA	3.1261	0.186841	NA	0.986803	1.85522	1.7776	2.91544	2.49986	0.832597	1.07074	NA	NA	NA	NA	NA	NA	2.41619	0.528662	1.31954	NA	0.900367	0.897627	0.888741	0.708421	0.748188	0.741152	0.920123	0.91803	1.00303	1.00604	0.985426	1.13098	0.977266	1.0103	1.13545
ENSG00000011485	PPP5C	0.0483923	-0.0248285	-0.0119707	1.25058	1.03222	0.944005	1.02977	0.964466	1.35132	1.35064	NA	NA	NA	2.79573	0.787385	1.31534	0.600316	2.3893	2.33389	2.76825	2.67285	0.873667	1.1008	-0.0018	0.00035	0.793307	1.6857	1.51875	1.4864	1.27947	0.861463	NA	2.79253	0.600973	0.657056	0.692847	0.653213	0.754348	0.717671	0.820858	0.761176	0.715167	0.788875	0.741939	0.764176	0.643453	0.669317	0.810233
ENSG00000011523	CEP68	-0.0470266	-0.0676408	0.051436	0.899339	0.447158	0.0816619	0.194928	0.39533	0.548967	0.484657	0.564918	NA	1.14624	2.05485	0.287925	NA	0.421902	1.59901	1.52523	2.21569	2.38214	0.449121	0.583767	0.0032	-0.0025	0.779328	0.699358	0.303695	0.99202	0.835583	0.274498	0.592054	2.1807	0.753583	0.680336	0.865696	0.741939	0.70757	0.664642	0.872739	0.793092	0.764176	0.748188	0.676694	0.745075	0.760422	0.683047	0.815578
ENSG00000011566	MAP4K3	-0.0415588	0.170813	0.0797562	0.777201	0.424882	0.622436	0.482478	0.560477	0.593302	0.575798	0.554837	NA	NA	2.45996	0.0698235	1.05731	0.444422	1.99728	2.02618	2.58634	2.41775	0.461232	0.529519	NA	NA	NA	0.714086	0.517585	0.680283	0.672676	0.597391	NA	2.24353	0.579784	0.499687	0.674861	0.673021	0.539076	0.63749	0.574031	0.52763	0.603144	0.468347	0.5302	0.622214	0.808211	0.600973	0.506505
ENSG00000011590	ZBTB32	NA	NA	NA	NA	0.330414	NA	NA	NA	NA	NA	NA	NA	NA	NA	NA	NA	NA	NA	NA	NA	NA	NA	NA	NA	NA	0.736622	NA	NA	NA	NA	NA	NA	NA	0.603144	0.653213	0.628389	0.822168	0.822168	0.778874	0.725095	0.735599	0.723456	0.725095	0.691965	0.661813	0.594393	0.544068	0.808886
ENSG00000011600	TYROBP	NA	NA	NA	NA	NA	NA	NA	NA	NA	NA	NA	NA	NA	NA	NA	NA	NA	NA	NA	NA	NA	NA	NA	NA	NA	NA	NA	NA	NA	NA	NA	NA	NA	0.808886	0.968483	0.660865	0.783904	0.807535	0.845098	0.741152	0.679428	0.676694	0.820201	0.826723	0.754348	0.517196	0.674861	0.755112
ENSG00000011638	TMEM159	0.0925988	0.0220901	0.0142668	1.25225	0.587711	0.815053	0.864981	0.775417	0.868046	0.895033	0.997878	NA	NA	NA	0.599108	NA	0.457672	1.63	1.50494	2.49902	2.68533	0.694698	1.37065	NA	-0.0025	1.00042	1.2142	0.959626	1.11429	1.13321	0.433	1.58448	NA	0.816241	0.853698	0.965202	0.800717	0.786041	0.859739	0.794488	0.672098	0.803457	0.774517	0.778874	0.883093	0.91169	0.762679	0.97359
ENSG00000011677	GABRA3	NA	-0.113983	NA	1.1862	1.16137	1.41426	NA	NA	1.12967	1.20403	1.51153	NA	NA	2.18684	0.384802	NA	0.787589	NA	NA	NA	NA	0.87526	0	NA	NA	NA	NA	NA	NA	NA	NA	NA	NA	NA	NA	NA	NA	NA	NA	NA	NA	NA	NA	NA	NA	NA	NA	NA
ENSG00000012048	BRCA1	0.0110335	0.0393476	-0.054163	1.1256	0.908485	0.681713	0.567264	0.664457	0.634212	0.781008	0.822679	-2.47853	NA	2.48525	0.71877	1.539	0.529009	2.1756	2.10327	2.6524	2.81928	0.595895	0.735664	0.0002	0.00222	1.44007	0.736093	0.590004	0.742308	0.687055	0.874077	NA	2.69662	0.658965	0.814248	0.951823	0.729974	0.643453	0.742725	0.857935	0.575188	0.799341	0.660865	0.700704	0.758155	0.951823	0.988559	0.668386
ENSG00000012061	ERCC1	0.0323672	-0.0646875	-0.0382844	1.32664	0.974512	0.981203	1.05733	0.949694	NA	NA	NA	NA	NA	2.65694	1.06437	NA	0.770019	2.46653	2.42422	3.27615	2.85312	0.707228	0.946926	-0.0011	0.00025	1.3158	1.60091	1.36649	1.64905	1.38811	0.671933	NA	2.19396	1.08135	1.02078	1.11528	1.09132	1.16227	1.17782	1.12646	1.12483	1.10687	1.08422	1.02816	1.06258	0.949878	1.03782	1.08636
ENSG00000012124	CD22	NA	NA	NA	NA	NA	0.824855	0.71181	1.11766	NA	NA	NA	NA	NA	NA	NA	NA	NA	NA	NA	2.48375	2.62482	NA	NA	NA	NA	1.21046	NA	NA	NA	NA	NA	NA	2.47129	0.813955	0.837158	0.848391	0.754668	0.791571	0.785745	0.949513	0.84272	0.878936	0.902245	0.869934	0.84421	0.887338	0.960895	1.03901
ENSG00000012171	SEMA3B	-0.0269331	-0.0691575	-0.0381065	NA	0.596597	NA	NA	NA	NA	NA	NA	-2.71926	NA	NA	0.93735	NA	NA	NA	NA	NA	NA	0.906488	2.16852	NA	NA	NA	1.42526	2.26963	1.46328	NA	1.2721	NA	NA	0.822822	0.682145	0.619093	0.729165	0.773055	0.740363	0.767898	0.794488	0.814913	0.792392	0.802774	0.68842	0.584331	0.695482	0.630428
ENSG00000012174	MBTPS2	0.0491433	-0.0514961	-0.0509852	1.07639	1.02202	0.350341	0.437295	0.465043	0.767642	NA	NA	NA	NA	NA	0.670065	1.32445	0.64404	NA	NA	NA	NA	0.58564	0.869245	0.0016	-0.00125	0.950015	1.0201	0.954979	0.963378	0.970987	0.858797	NA	2.35276	0.718502	0.936011	0.892651	0.845718	0.841985	0.82866	0.854306	0.71433	0.861534	0.839478	0.924796	0.990783	0.944976	1.04571	1
ENSG00000012211	PRICKLE3	-0.0171057	0.0919794	NA	NA	0.542825	0.347411	0.447768	0.396172	0.576344	NA	0.398777	NA	0.774143	2.70235	0.631714	1.36218	0.505933	1.62556	1.30531	2.15703	2.04483	0.398357	0.545179	NA	NA	0.526116	0.693162	0.106042	0.654217	0.501767	0.221028	0.638225	NA	0.583199	0.621176	0.650308	0.510545	0.531479	0.562293	0.623249	0.614897	0.625312	0.667453	0.639486	0.567026	0.556303	0.475671	0.774517
ENSG00000012232	EXTL3	-0.0154988	0.00326915	-0.0535497	0.789885	0.667453	0.250361	0.25662	0.254997	0.709544	0.743754	0.837538	NA	0.901384	NA	0.487764	NA	0.454708	1.79908	1.62781	2.91374	2.64879	0.467661	0.577942	0.001	0.0023	NA	0.67024	0.679245	0.731514	0.689769	0.365391	1.06035	NA	0.547775	0.365488	0.518514	0.460898	0.547775	0.432969	0.436163	0.423246	0.462398	0.436163	0.489958	0.5302	0.525045	0.52763	0.630428
ENSG00000012504	NR1H4	NA	NA	NA	NA	NA	NA	NA	NA	NA	NA	NA	NA	NA	NA	NA	NA	NA	NA	NA	NA	NA	NA	NA	NA	0.00625	NA	NA	NA	NA	NA	NA	NA	NA	NA	NA	NA	NA	NA	NA	NA	NA	NA	NA	NA	NA	NA	NA	NA
ENSG00000012660	ELOVL5	0.0176269	-0.0321812	-0.0144618	0.967528	0.992554	NA	NA	NA	NA	NA	NA	-2.89715	1.21726	2.95769	0.869423	NA	0.680319	2.24222	2.17424	3.06583	2.86588	0.668843	0.798619	0.0006	NA	0.879983	1.0297	0.913673	0.912569	0.862823	0.818977	3.27023	2.59284	1.12905	1.04571	0.987666	1.03503	1.02407	1.02366	1.06108	1.07846	1.1186	1.10958	1.12418	1.06483	1.1329	1.11227	1.09412
ENSG00000012779	ALOX5	0.193953	NA	NA	NA	NA	NA	NA	NA	NA	NA	NA	NA	1.25367	2.76466	NA	1.23961	0.516542	NA	NA	NA	NA	NA	NA	NA	NA	1.26328	1.56288	NA	1.7601	2.11226	1.23281	2.09966	2.64895	0.983175	1.11494	1.06633	0.944483	0.973128	0.968483	1.19424	1.1726	1.15625	1.15045	1.18156	1.19117	1.10823	1.11826	1.30856
ENSG00000012817	KDM5D	NA	NA	NA	NA	NA	NA	NA	NA	NA	NA	NA	NA	NA	NA	0.409833	NA	NA	NA	NA	NA	NA	NA	NA	NA	NA	NA	NA	NA	NA	NA	NA	NA	NA	NA	NA	NA	NA	NA	NA	NA	NA	NA	NA	NA	NA	NA	NA	NA
ENSG00000012822	CALCOCO1	0.023069	0.00206	-0.0199005	NA	0.921686	1.38494	0.974937	1.19211	NA	NA	NA	NA	NA	2.95924	1.01046	1.546	0.505063	2.68475	2.51598	2.88068	3.06029	0.862364	1.88324	0.0005	NA	1.03653	1.62835	1.59531	1.56945	1.36613	1.30474	NA	NA	1.07188	1.08743	1.05269	1.01787	0.989895	0.989895	1.11294	1.08814	1.08672	1.07372	1.06781	1.00817	1.01368	0.959995	1.15836
ENSG00000012963	UBR7	0.0120059	-0.00948201	-0.0242398	0.98238	0.9154	0.766777	0.787946	0.787855	0.943217	0.894565	1.01214	-2.70299	NA	2.74793	0.821507	1.42561	0.526821	2.00182	1.97689	2.85859	2.81464	0.697601	0.843552	-0.0004	NA	1.17403	1.03586	0.907807	0.998356	0.900758	0.541305	1.56951	NA	0.559907	0.830589	0.737193	0.620136	0.591065	0.643453	0.729974	0.658965	0.78746	0.631444	0.660865	0.897077	0.828015	0.657056	0.858537
ENSG00000012983	MAP4K5	-0.0107703	0.038705	0.0549293	0.843854	0.495544	0.727242	0.713708	0.684826	NA	NA	NA	NA	NA	2.326	0.208163	1.00679	0.491515	2.22391	2.19872	2.60571	2.65454	0.779312	0.897939	-0.0013	0.00285	0.910696	1.30075	1.15184	1.15715	1.15267	0.707679	NA	2.47654	0.579784	0.735599	0.797268	0.741939	0.652246	0.70927	0.651278	0.503791	0.652246	0.622214	0.605305	0.733999	0.895423	0.710963	0.663701
ENSG00000013016	EHD3	0.0216821	NA	-0.0303689	NA	NA	NA	NA	NA	0.761627	0.758228	0.78931	NA	1.04586	NA	0.725333	NA	NA	NA	NA	NA	NA	NA	NA	NA	NA	0.745392	1.03301	0.875786	0.854192	0.762531	0.419092	1.40218	NA	0.91698	0.97174	0.764923	0.818885	0.731589	0.873902	0.85187	0.889302	0.842609	0.954243	0.891537	0.984077	0.721811	0.875061	0.904716
ENSG00000013275	PSMC4	0.0497282	-0.0205035	-0.0294922	NA	1.15381	1.18281	1.15737	1.30551	1.18953	1.20114	1.20572	NA	NA	2.6494	1.1593	NA	0.885322	2.04644	2.0316	2.90075	2.61419	0.859828	1.23988	-0.0009	0.00055	0.984041	1.46534	1.20964	1.32112	1.17842	0.803748	NA	2.74139	0.879669	0.959995	0.954243	0.945961	0.970812	0.941511	0.962843	0.991669	0.940018	0.948413	0.897627	1.07555	0.943989	1.03941	1.1758
ENSG00000013288	MAN2B2	-0.0650935	-0.0672463	-0.0161159	1.26562	1.39967	1.02929	0.994608	0.940211	NA	NA	NA	NA	NA	2.46637	1.15716	1.3512	NA	NA	NA	NA	NA	0.81352	1.56262	-0.0024	0	NA	NA	NA	NA	NA	1.32123	NA	2.49582	0.731589	0.630428	0.706718	0.574031	0.681241	0.594393	0.732394	0.720159	0.713491	0.687529	0.673942	0.642465	0.653213	0.670246	0.752816
ENSG00000013297	CLDN11	-0.0556185	0.091381	0.00164231	NA	NA	NA	NA	0.0126355	NA	NA	NA	NA	1.09627	NA	0.27839	NA	0.479378	NA	NA	NA	NA	NA	NA	NA	NA	NA	NA	NA	NA	NA	NA	NA	NA	0.729974	0.545307	0.468347	0.675778	0.827369	0.700704	0.680336	0.783189	0.690196	0.749736	0.833147	0.625312	0.657056	0.840106	0.775974
ENSG00000013306	SLC25A39	0.0512434	-0.0284739	-0.0899449	NA	1.39967	NA	2.05217	NA	NA	NA	NA	NA	NA	3.41248	1.48686	NA	NA	2.41757	2.33782	2.93994	2.67612	0.95626	2.32809	-0.0012	NA	1.67629	NA	NA	NA	2.95283	1.13969	NA	3.11711	1.05805	1.12352	1.06558	1.07664	1.14051	1.05077	1.21722	1.23198	1.21139	1.16732	1.14489	1.12613	0.920645	0.980912	1.15685
ENSG00000013364	MVP	0.08	0.00747306	-0.0459292	NA	1.25768	1.04533	1.03756	0.694306	NA	NA	NA	NA	NA	NA	1.30738	NA	0.912722	NA	NA	NA	NA	0.593521	0.877918	0.0006	0.00055	1.03674	1.60537	1.2525	1.75548	1.44643	0.711514	NA	2.35698	0.808886	0.892651	0.895975	0.844477	0.907949	0.864511	0.937518	0.871573	0.890421	0.814248	0.827369	0.835056	0.675778	0.725912	0.960946
ENSG00000013374	NUB1	0.0273016	-0.0345886	-0.00504404	1.1434	0.79588	0.798897	0.785861	0.835093	0.925113	1.01477	1.05426	-2.75049	NA	2.6355	0.831549	1.38527	0.589563	2.2142	2.18836	2.77403	2.90403	1.00866	0.878783	-0.007	NA	0.842211	0.986896	0.862535	1.01417	0.927317	0.664239	1.87505	2.98223	0.895423	0.857332	0.889302	0.841359	0.751279	0.788168	0.705008	0.732394	0.752048	0.655138	0.717671	0.781037	0.729974	0.638489	0.800717
ENSG00000013375	PGM3	-0.0365136	0.0283718	0.0369769	0.989156	0.751279	0.645685	0.614688	0.71508	0.925113	0.8828	0.979485	NA	NA	2.58793	0.808888	1.27401	0.554893	2.14421	2.17733	2.8571	2.75011	0.761784	0.985954	0.0002	0.00195	0.722302	1.13949	0.959266	1.09215	0.993723	0.673972	NA	NA	0.70927	0.594393	0.770852	0.704151	0.62634	0.695482	0.634477	0.536558	0.623249	0.607455	0.599883	0.716838	0.868056	0.644439	0.656098
ENSG00000013392	RWDD2A	-0.108498	NA	NA	0.634886	0.318063	0.349841	0.258745	0.287643	0.259539	0.346109	0.25338	NA	0.928061	2.54788	0.0037484	NA	0.475875	1.11286	0.977803	1.75825	1.74678	0.409902	0.502273	0.0092	NA	0.660302	0.310458	-0.00119977	0.597341	0.5116	0.104505	0.380591	NA	0.519828	0.303196	0.510545	0.367356	0.399674	0.338456	0.501059	0.557507	0.513218	0.480007	0.451786	0.667453	0.62634	0.478566	0.744293
ENSG00000013441	CLK1	-0.133678	0.160128	0.194198	0.661423	0.365488	-0.263777	-0.210962	-0.308442	-0.0285768	0.0172351	-0.0678464	-1.84236	0.95847	1.85601	NA	NA	NA	NA	NA	NA	NA	0.353701	0.356943	NA	NA	0.406306	-0.0677056	-0.17841	0.459501	0.397897	0.067393	0.870465	NA	0.720159	0.611723	0.736397	0.591065	0.471292	0.55145	0.61595	0.570543	0.679428	0.584331	0.628389	0.80956	0.946452	0.659916	0.638489
ENSG00000013503	POLR3B	0.02515	0.0175561	0.0618872	0.76938	0.587711	0.310497	0.409442	0.395821	0.571347	0.576235	0.60205	NA	0.947926	1.97784	0.0795562	NA	0.424281	1.88622	1.87765	2.67441	2.27313	0.522458	0.684989	0.0038	NA	NA	0.432355	0.313965	0.635721	0.559243	0.43119	1.01156	2.33425	0.454845	0.556303	0.565848	0.522444	0.480007	0.503791	0.509203	0.475671	0.49693	0.528917	0.510545	0.668386	0.620136	0.579784	0.550228
ENSG00000013523	ANGEL1	0.0159202	-0.0658343	-0.0106149	1.17619	0.836324	0.705197	0.558903	0.721155	0.997878	0.910777	1.02689	NA	NA	NA	0.52675	NA	0.498133	2.20491	2.05775	2.89556	2.52145	0.667238	0.899835	0	-0.00028	0.990828	1.14771	1.18785	1.18046	1.09059	0.668583	1.26315	2.78526	0.633468	0.710117	0.767156	0.704151	0.667453	0.681241	0.932474	0.791691	0.833784	0.806858	0.728354	0.829947	0.869232	0.820201	0.868056
ENSG00000013561	RNF14	0.0254775	-0.0318123	-0.0299053	1.08517	0.790285	0.524264	0.582955	0.648018	0.66649	0.689108	NA	-2.52144	NA	2.57043	0.544923	NA	0.488856	NA	NA	NA	NA	0.591785	0.765488	0.0023	0.00333	0.600964	1.16198	0.808529	0.89936	0.820632	0.498305	1.71069	2.60927	0.627366	0.480007	0.565848	0.682145	0.654177	0.649335	0.523746	0.480007	0.4843	0.460898	0.416641	0.567026	0.457882	0.4133	0.564666
ENSG00000013563	DNASE1L1	0.0818299	-0.0584687	-0.0793276	NA	1.32428	1.36235	NA	1.41901	NA	NA	NA	NA	NA	3.22789	1.05825	NA	1.03121	2.26258	2.16972	2.9612	2.83361	0.809462	1.06404	0.0017	NA	NA	2.04155	1.65311	2.00703	1.45507	0.874509	1.33565	NA	0.899821	0.879096	0.832509	0.839478	0.814913	0.867467	0.970347	0.96895	0.972203	0.921166	0.868644	0.868056	0.891537	0.870989	0.944483
ENSG00000013573	DDX11	0.0141605	-0.00986847	-0.0190585	1.22235	0.514548	1.14058	1.13788	1.04052	NA	NA	NA	NA	NA	2.34604	0.4958	1.6771	0.485563	2.10533	2.10245	2.58733	2.52503	0.78716	1.21829	0.0016	0.00112	0.837989	1.29283	1.38213	1.28024	1.12875	0.50727	1.36491	2.10927	NA	NA	NA	NA	NA	NA	NA	NA	NA	NA	NA	NA	NA	NA	NA
ENSG00000013583	HEBP1	0.0677329	-0.0532841	-0.0507654	1.07234	0.848189	0.8785	0.990337	0.964604	0.966263	0.915912	0.968763	NA	NA	NA	0.868438	1.21308	0.703745	1.85341	1.82101	2.76695	2.80898	0.814187	0.827866	-0.0001	NA	NA	0.943876	0.814369	0.988668	0.862196	0.784756	1.52028	NA	NA	NA	NA	NA	NA	NA	NA	NA	NA	NA	NA	NA	NA	NA	NA
ENSG00000013588	GPRC5A	-0.0180951	0.00380678	-0.00510967	NA	0.729165	NA	NA	NA	0.0636328	0.572861	NA	NA	0.990401	1.92478	0.615355	1.45204	0.413178	1.70611	1.66266	2.91294	2.28576	0.469468	0.652901	0	NA	NA	0.610642	0.485696	0.765356	0.643195	0.374917	1.40752	NA	NA	NA	NA	NA	NA	NA	NA	NA	NA	NA	NA	NA	NA	NA	NA
ENSG00000013619	MAMLD1	0.140659	-0.0310294	0.103226	NA	0.528917	NA	NA	NA	0.629461	NA	NA	NA	0.787472	NA	0.139925	NA	0.505787	1.85791	1.7017	2.78524	2.11138	0.35373	0.536267	NA	NA	NA	0.485248	0.427335	0.800756	0.708174	0.386243	0.99584	NA	NA	NA	NA	NA	NA	NA	NA	NA	NA	NA	NA	NA	NA	NA	NA
ENSG00000013725	CD6	NA	NA	NA	NA	NA	NA	NA	NA	NA	NA	NA	NA	NA	NA	NA	NA	NA	NA	NA	NA	NA	NA	NA	NA	NA	NA	NA	NA	NA	NA	NA	NA	NA	0.921166	0.91169	0.771587	0.879096	0.974051	0.919078	0.79379	0.944976	0.869232	0.959995	0.842609	0.766413	0.802774	0.844477	0.862131
ENSG00000013810	TACC3	0.0285619	-0.0640033	0.00624523	0.901395	0.802089	0.522438	0.540766	0.561847	0.892348	0.876254	0.911872	-2.64674	NA	2.53752	0.82268	NA	0.478466	2.23981	2.22286	2.72673	2.74045	0.624743	0.830659	0.0016	NA	0.948531	0.851708	0.691608	0.863548	0.71078	0.553711	1.28369	2.43281	0.394452	0.30963	0.338456	0.481443	0.49276	0.50515	0.399674	0.389166	0.367356	0.320146	0.30103	0.143015	0.11059	0.1959	0.31597
ENSG00000014123	UFL1	0.0160588	0.00567555	0.0057694	0.876467	0.557507	0.754017	0.774448	0.764881	0.675835	0.704229	0.692132	NA	NA	2.75886	0.675487	1.08055	0.473966	NA	NA	NA	NA	0.623542	0.733778	NA	NA	0.675169	0.921611	0.780114	1.0355	0.939629	0.730579	NA	NA	NA	NA	NA	NA	NA	NA	NA	NA	NA	NA	NA	NA	NA	NA	NA
ENSG00000014138	POLA2	0.0198902	-0.0102884	-0.000147	NA	0.789581	0.589109	0.640036	0.64375	0.630332	0.716227	0.675557	NA	NA	2.08713	0.566922	NA	0.497594	2.13461	2.15227	2.71615	2.66452	0.665296	0.813989	0.0008	0.0025	1.39364	0.819748	0.755114	0.876175	0.745133	0.809736	1.31979	2.36903	0.79379	0.85309	0.880814	0.865104	0.880814	0.922725	0.925828	0.888179	0.970347	0.926857	0.93902	0.893762	0.918555	0.910091	0.948902
ENSG00000014164	ZC3H3	-0.0262844	0.034706	0.064403	0.813772	0.535294	0.242678	0.318671	0.299729	0.426254	0.391844	0.427694	NA	1.03322	2.54998	0.326252	NA	0.466095	1.7429	1.67493	2.44491	2.52361	0.368937	0.508305	NA	0.00188	0.591635	0.65956	0.760381	0.814305	0.708277	0.287576	0.748256	NA	0.608526	0.605305	0.55145	0.49276	0.571709	0.499687	0.614897	0.622214	0.61066	0.685742	0.549003	0.609594	0.571709	0.622214	0.753583
ENSG00000014216	CAPN1	0.0189536	-0.0451526	-0.0825118	NA	1.39967	1.2138	1.29373	1.19898	1.35992	1.20162	1.17733	NA	NA	2.92943	1.56831	1.49246	0.957278	2.61859	2.45691	3.16608	3.08885	0.783654	1.35849	NA	-7e-05	1.79269	NA	2.30422	NA	1.84223	1.28702	NA	NA	1.05038	1.05346	1.00173	0.91169	0.966142	0.941511	1.18156	1.10755	1.11826	1.10857	1.09899	1.15106	0.989005	1.03902	1.21032
ENSG00000014641	MDH1	0.0441766	-0.0109934	-0.0439585	1.73409	1.39967	1.98235	1.86607	NA	1.27996	1.21803	1.18006	NA	NA	3.05098	1.18228	1.25672	1.25373	NA	NA	NA	NA	1.20737	1.43516	-0.0007	0.00097	1.57749	1.67065	1.37059	1.51901	1.33737	1.30147	NA	2.92978	1.16137	1.08063	1.14019	1.15987	1.18837	1.1959	1.0216	1.16613	1.03981	1.01953	0.989895	0.946452	0.893762	0.893762	0.891537
ENSG00000014824	SLC30A9	0.0337553	-0.0248316	-0.0272593	1.3198	1.10619	1.03723	1.09948	1.13954	1.19636	1.32491	1.31792	-2.90066	NA	2.86568	0.649799	NA	0.883137	2.44577	2.45662	3.02545	2.95099	1.27573	1.2659	-0.004	0.00055	0.944692	1.51738	1.27569	1.37014	1.25002	1.13551	NA	2.89609	0.955207	0.899821	0.925828	1.00817	0.94939	1.01072	0.893762	0.835056	0.900913	0.795185	0.894316	0.881385	0.871573	0.876218	0.82866
ENSG00000014914	MTMR11	-0.0169589	0.118452	-0.022877	NA	0.447158	0.827241	0.652067	NA	NA	NA	NA	NA	NA	1.84949	0.864986	NA	0.54879	NA	NA	2.51548	2.58938	0.81648	0	-0.001	NA	NA	1.62386	1.87848	1.59994	1.27997	0.817318	NA	NA	NA	NA	NA	NA	NA	NA	NA	NA	NA	NA	NA	NA	NA	NA	NA
ENSG00000014919	COX15	0.0446997	-0.0543862	-0.0276295	NA	1.03222	0.996984	0.996835	0.992394	0.904505	0.920488	0.938521	-2.37414	NA	3.1219	0.731527	NA	0.62133	2.35667	2.29752	3.0267	2.85996	1.38547	1.29839	-0.0017	NA	1.05492	1.15968	1.03146	1.17095	1.0319	0.640554	NA	3.23772	0.897077	0.920645	0.988559	1.03543	1.05843	1.04805	1.01368	0.857935	0.906874	0.956649	0.923762	1.02078	1.03423	1.04218	1.00732
ENSG00000015133	CCDC88C	-0.0421941	0.00679518	NA	1.00143	NA	NA	NA	NA	NA	NA	NA	-2.3335	0.95693	2.57035	0.309954	NA	0.49361	1.56209	1.48582	2.14263	2.39278	NA	0.59685	0.003	NA	0.543457	0.41942	0.42257	0.650476	0.613006	0.239126	0.714535	1.69373	0.0374265	0.0128372	-0.30103	0.120574	0.173186	0.136721	-0.00436481	0.187521	-0.00436481	0.130334	0.243038	0.0827854	0.0569049	0.0293838	0.271842
ENSG00000015153	YAF2	-0.027474	0.00338876	-0.0148516	0.995469	0.471292	0.507938	0.645426	0.817385	NA	NA	NA	-2.38866	NA	2.08377	0.21905	NA	0.439899	1.72111	2.16725	2.74045	2.9542	0.572731	0.700351	0.002	NA	0	0.990964	0.833584	0.929631	0.650332	0.991158	NA	NA	0.805501	0.889862	1.04766	0.93902	0.855519	0.93902	0.970812	0.843855	1.02119	0.879096	0.943495	1.0216	1.05767	1.09656	0.944976
ENSG00000015171	ZMYND11	-0.0053178	-0.0494361	-0.0351524	0.762705	0.78533	0.394631	0.398847	0.404038	0.92436	0.957626	NA	NA	NA	2.62021	0.533229	1.11342	0.661909	1.94905	2.05367	2.74714	2.51145	0.704584	0.930872	0.0005	0.00222	0.68381	1.4676	1.23118	1.3224	1.16506	0.656288	NA	NA	0.517196	0.61066	0.622214	0.592177	0.563481	0.579784	0.451786	0.49693	0.456366	0.511883	0.522444	0.711807	0.68842	0.608526	0.539076
ENSG00000015285	WAS	-0.10943	NA	NA	NA	NA	0.990483	0.998774	0.993131	NA	NA	NA	NA	NA	NA	NA	NA	0.535341	NA	NA	NA	NA	NA	NA	NA	NA	NA	2.58974	1.97863	NA	NA	NA	NA	2.78075	0.724276	0.898725	0.859739	0.659916	0.655138	0.594393	0.909021	0.895423	0.835691	0.843233	0.805501	0.963788	0.887617	0.902003	0.911158
ENSG00000015413	DPEP1	0.169729	NA	NA	NA	NA	NA	NA	NA	NA	NA	NA	NA	NA	NA	NA	NA	NA	NA	NA	NA	NA	NA	NA	NA	0.00028	NA	NA	NA	NA	NA	NA	NA	NA	0.832509	0.869232	0.771587	0.885361	0.857332	0.854913	0.741152	0.814913	0.719331	0.823474	0.788875	0.721811	0.727541	0.722634	0.741939
ENSG00000015475	BID	0.0474008	-0.066967	-0.0949735	1.2545	0.920123	1.19352	1.15737	1.26411	1.43032	1.38164	1.46257	NA	NA	2.37971	0.90796	1.34563	0.753232	2.14509	2.15194	3.08922	2.89497	0.842582	1.28077	-0.0001	0.00112	0.844719	1.80813	1.38067	1.73662	1.30998	0.672946	1.73795	2.77974	0.71265	0.778151	0.801404	0.744293	0.757396	0.764923	0.738781	0.811575	0.754348	0.738781	0.700704	0.684845	0.634477	0.668386	0.79588
ENSG00000015479	MATR3	0.0326726	-0.012443	-0.0247751	1.18363	1.28103	1.16172	1.15006	1.07987	1.23483	1.26829	NA	NA	NA	2.56149	0.644701	NA	0.794529	NA	NA	NA	NA	0.995509	0.919749	-0.0023	NA	0.936074	1.55848	1.31353	1.44163	1.33224	0.973111	NA	2.76762	0.723456	0.571709	0.556303	0.558709	0.480007	0.489958	0.591065	0.49276	0.475671	0.478566	0.50515	0.440909	0.440909	0.540329	0.485721
ENSG00000015520	NPC1L1	NA	NA	NA	NA	NA	NA	NA	NA	NA	NA	NA	NA	NA	NA	NA	NA	NA	NA	NA	NA	NA	NA	NA	NA	NA	NA	1.50457	1.34044	1.81412	1.57976	1.52741	NA	NA	NA	NA	NA	NA	NA	NA	NA	NA	NA	NA	NA	NA	NA	NA	NA
ENSG00000015532	XYLT2	-0.0586353	-0.00897253	-0.000854	1.08086	0.489958	0.129503	0.248282	0.34229	0.505816	0.550914	0.541971	-2.46533	0.897012	NA	0.637037	1.66046	0.483436	1.64296	1.50758	2.50336	2.64886	0.442405	0.587203	NA	NA	0.790488	0.937615	0.787676	0.992196	0.868773	0.280363	0.836956	1.82802	0.664642	0.732394	0.747412	0.578639	0.632457	0.584331	0.788875	0.721811	0.755112	0.722634	0.742725	0.760422	0.652246	0.741939	0.848189
ENSG00000015568	RGPD5	-0.0769707	NA	NA	NA	NA	NA	NA	NA	NA	NA	NA	NA	NA	NA	NA	NA	NA	NA	NA	NA	NA	NA	NA	NA	NA	0.606077	NA	NA	NA	NA	NA	NA	2.4062	NA	NA	NA	NA	NA	NA	NA	NA	NA	NA	NA	NA	NA	NA	NA
ENSG00000015592	STMN4	NA	NA	NA	NA	NA	NA	NA	NA	NA	NA	NA	NA	NA	NA	NA	NA	NA	NA	NA	NA	NA	NA	NA	NA	NA	0.581813	NA	NA	NA	NA	NA	NA	NA	NA	NA	NA	NA	NA	NA	NA	NA	NA	NA	NA	NA	NA	NA	NA
ENSG00000015676	NUDCD3	0.0195365	-0.0377645	-0.0522626	1.07437	0.653213	0.529691	0.535785	0.540766	0.940732	1.00208	1.06147	-2.5556	1.31024	2.34136	0.399127	1.30015	0.452528	2.05516	2.0029	2.68121	2.54837	0.680672	0.9544	-0.0008	NA	0.984385	0.962999	0.910715	0.999942	0.863259	0.550429	1.47532	2.50556	0.651278	0.609594	0.658011	0.726727	0.748963	0.693727	0.727541	0.748963	0.703291	0.733197	0.704151	0.662758	0.739572	0.746634	0.667453
ENSG00000016082	ISL1	-0.128654	0.25332	NA	NA	0.348305	NA	NA	NA	0.162188	-0.0817047	-0.0724076	-1.92957	0.568175	NA	NA	NA	NA	NA	NA	NA	NA	NA	NA	0.0137	NA	NA	-0.0224827	-0.13687	0.361354	0.378989	-0.0493681	0.708293	NA	NA	NA	NA	NA	NA	NA	NA	NA	NA	NA	NA	NA	NA	NA	NA
ENSG00000016391	CHDH	0.029753	NA	NA	NA	0.71433	0.98727	NA	NA	0.586301	0.580298	0.668807	NA	1.18984	NA	0.618306	NA	0.481111	2.05367	1.84512	2.30768	2.59627	0.694871	1.03084	-0.0006	NA	1.58717	1.08397	0.922509	1.3448	1.08617	0.309295	0.378361	NA	0.814248	0.694605	0.848805	0.746634	0.800717	0.753583	0.937518	0.996512	0.940516	0.824126	0.901458	0.742725	0.740363	0.862728	0.827369
ENSG00000016402	IL20RA	NA	NA	NA	NA	NA	NA	NA	NA	NA	0.929663	0.791137	NA	NA	NA	NA	NA	NA	NA	NA	NA	NA	NA	NA	NA	NA	NA	1.2365	1.10173	1.26974	1.26484	0.552169	1.0565	NA	NA	NA	NA	NA	NA	NA	NA	NA	NA	NA	NA	NA	NA	NA	NA
ENSG00000016864	GLT8D1	0.0225182	0.0209759	0.022445	0.905381	0.659916	0.657085	0.568978	0.654568	0.838766	0.886915	0.987998	NA	NA	2.75716	0.999552	NA	0.605451	2.06784	2.11233	2.79635	2.8553	0.717535	0.803389	-0.001	NA	0.564324	0.994602	0.923473	0.870446	0.817157	0.773737	1.67183	2.22089	0.71433	0.545307	0.744293	0.722634	0.695482	0.747412	0.682145	0.749736	0.639486	0.567026	0.579784	0.7348	0.760422	0.719331	0.822168
ENSG00000017260	ATP2C1	0.0316463	-0.0196976	-0.00796074	1.03116	1.02735	0.786223	0.683125	0.813506	NA	1.26244	NA	NA	NA	2.58107	0.596086	1.21822	0.973655	2.45647	2.41222	3.41223	2.94514	1.01724	1.07697	-0.0051	0.00278	0.789618	1.72729	1.49635	1.45217	1.27367	1.14722	NA	2.56086	0.813581	0.772322	0.816241	0.836324	0.752816	0.799341	0.775974	0.683947	0.69897	0.638489	0.675778	0.803457	0.905256	0.772322	0.584331
ENSG00000017427	IGF1	NA	-0.0948656	NA	1.16846	0.471292	1.30185	NA	1.12043	NA	NA	NA	NA	NA	NA	NA	1.20958	NA	NA	NA	NA	NA	NA	NA	NA	NA	NA	NA	NA	NA	NA	NA	NA	NA	0.673942	0.731589	0.863917	1.03181	0.927883	0.883093	0.790285	0.604226	0.723456	0.736397	0.730782	0.657056	0.838219	0.711807	0.71433
ENSG00000017483	SLC38A5	NA	-0.0435964	NA	NA	1.39967	1.33201	1.43442	1.23561	1.30215	1.2233	NA	-3.02869	NA	3.37659	NA	1.55097	0.438092	NA	NA	NA	NA	NA	NA	-0.0013	NA	1.49039	NA	NA	NA	NA	NA	NA	2.75694	1.0835	1.13033	1.08707	1.04021	1.14333	1.10653	1.24748	1.24674	1.24452	1.23477	1.30081	1.34341	1.1245	1.14891	1.41196
ENSG00000017797	RALBP1	0.0232014	-0.0674223	-0.0390842	0.963158	0.793092	0.608852	0.614928	0.684684	NA	1.22406	NA	-2.62855	NA	2.66811	0.820773	1.13701	0.627392	2.13515	2.051	3.01143	2.90362	0.695214	0.889922	0.0004	0.00112	0.989294	1.62049	1.23314	1.21876	1.06421	0.643122	2.02715	2.39515	0.0681859	0.176091	-0.0132283	0.075547	0.173186	0.187521	0.0293838	0.10721	0.10721	0.143015	0.113943	0.0681859	-0.0457575	0.146128	0.11059
ENSG00000018189	RUFY3	0.0270735	0.0372907	-0.0274936	1.20719	0.542825	0.856132	0.813699	0.79004	NA	NA	NA	-2.3661	NA	2.68053	0.176716	1.27813	0.540493	NA	NA	NA	NA	0.825989	1.0622	0.0007	NA	NA	1.28176	1.20821	1.28869	1.1612	0.667233	2.75862	2.95852	NA	NA	NA	NA	NA	NA	NA	NA	NA	NA	NA	NA	NA	NA	NA
ENSG00000018236	CNTN1	0.0728907	0.0221453	NA	NA	NA	NA	NA	NA	1.06951	0.989605	1.05358	NA	NA	NA	0.602891	NA	NA	2.42221	2.25126	NA	NA	NA	NA	NA	NA	NA	2.62139	1.65211	1.79313	2.28623	1.32352	NA	NA	NA	NA	NA	NA	NA	NA	NA	NA	NA	NA	NA	NA	NA	NA	NA
ENSG00000018280	SLC11A1	NA	NA	NA	NA	NA	0.737023	0.752345	0.72536	NA	NA	NA	NA	0.914687	NA	NA	NA	0.539254	NA	NA	NA	NA	NA	NA	NA	-0.005	NA	NA	NA	NA	NA	NA	NA	NA	0.921166	0.79796	0.694605	0.875061	0.950365	0.868056	0.798651	0.855519	0.813581	0.902003	0.937016	0.752816	0.745075	0.868056	0.816241
ENSG00000018408	WWTR1	0.0154629	0.053531	-0.0334567	NA	0.725095	0.313564	0.529203	NA	0.580077	0.534895	0.505632	-2.24075	NA	NA	0.338109	1.00031	0.516748	NA	NA	NA	NA	0.559989	0.801325	-0.0001	0.0023	0.549941	0.899333	0.86126	0.981442	0.927209	0.490097	1.23513	NA	0.61066	0.594393	0.721811	0.607455	0.60206	0.568202	0.793092	0.824776	0.755875	0.620136	0.662758	0.917506	0.806858	0.833784	0.670246
ENSG00000018510	AGPS	0.0403144	-0.0252565	-0.00508368	1.01199	0.974512	0.809471	0.806992	0.831451	0.792604	0.853365	0.934518	NA	NA	2.62369	0.593162	0.951343	0.622911	NA	NA	NA	NA	0.847103	0.960234	-0.0024	0.00103	0.94114	1.02402	0.861944	0.941451	0.876225	0.790862	NA	2.83689	0.864511	0.764923	0.868644	0.808211	0.665581	0.752048	0.814913	0.736397	0.83187	0.755112	0.778151	0.83123	0.9154	0.814913	0.762679
ENSG00000018610	STEEP1	0.0297125	-0.0503977	-0.00321788	1.14006	0.982271	0.940341	0.892	0.91542	0.795184	0.840204	0.795184	-2.4762	NA	2.45932	0.738668	NA	NA	NA	NA	NA	NA	NA	NA	NA	NA	NA	NA	NA	NA	NA	NA	NA	NA	NA	NA	NA	NA	NA	NA	NA	NA	NA	NA	NA	NA	NA	NA	NA
ENSG00000018625	ATP1A2	NA	NA	NA	NA	NA	NA	NA	NA	NA	NA	NA	NA	NA	NA	NA	NA	0.510339	NA	NA	NA	NA	NA	NA	NA	NA	NA	NA	NA	NA	NA	NA	NA	NA	NA	NA	NA	NA	NA	NA	NA	NA	NA	NA	NA	NA	NA	NA	NA
ENSG00000018699	TTC27	0.0332823	-0.00144886	0.0378042	0.901737	0.963788	0.726613	0.745311	0.763165	0.81312	0.827341	0.836314	NA	NA	2.4175	0.467922	1.14953	0.590435	NA	NA	NA	NA	0.848146	0.882469	-0.0006	NA	0.850734	0.898688	0.722305	0.885892	0.840917	0.642185	1.61152	2.69758	0.70757	0.645422	0.848189	0.806858	0.733197	0.790988	0.824776	0.746634	0.704151	0.643453	0.696356	0.806858	0.804821	0.7348	0.644439
ENSG00000018869	ZNF582	-0.049161	NA	NA	1.12604	NA	NA	NA	NA	NA	NA	NA	NA	NA	1.76919	NA	NA	NA	1.19216	1.31328	NA	NA	NA	NA	NA	NA	NA	0.677721	0.10812	0.722165	0.550228	0.204579	1.43223	NA	NA	NA	NA	NA	NA	NA	NA	NA	NA	NA	NA	NA	NA	NA	NA
ENSG00000019102	VSIG2	-0.105836	NA	NA	NA	NA	NA	NA	NA	NA	NA	NA	NA	NA	NA	NA	NA	NA	NA	NA	NA	NA	NA	NA	NA	NA	1.33893	NA	NA	NA	NA	NA	NA	NA	0.761176	0.820858	0.647383	0.818885	0.820858	0.783189	0.761928	0.815578	0.729974	0.788875	0.797268	0.691081	0.653213	0.735599	0.697229
ENSG00000019144	PHLDB1	-0.0400975	-0.0181737	0.0205966	NA	0.572872	0.538567	0.424443	0.439477	0.795924	NA	0.865964	-2.51821	1.30207	NA	0.527349	1.46928	0.450423	2.26939	2.00662	2.56269	2.821	0.509337	0.749443	-0.0027	NA	NA	0.73604	0.841379	0.964826	0.855032	0.516495	1.17128	NA	NA	NA	NA	NA	NA	NA	NA	NA	NA	NA	NA	NA	NA	NA	NA
ENSG00000019169	MARCO	NA	NA	NA	NA	NA	NA	NA	NA	NA	NA	NA	NA	NA	NA	NA	NA	NA	NA	NA	NA	NA	NA	NA	NA	NA	NA	NA	NA	NA	NA	NA	NA	NA	0.851258	0.843855	0.652246	0.824126	0.886491	0.83123	0.781037	0.840733	0.711807	0.920123	0.816904	0.741152	0.729974	0.779596	0.817565
ENSG00000019186	CYP24A1	NA	0.00584201	NA	NA	NA	NA	NA	NA	NA	NA	NA	NA	NA	NA	0.362531	NA	NA	NA	NA	2.69681	2.02499	NA	NA	NA	0.00453	NA	NA	NA	NA	NA	NA	NA	NA	NA	NA	NA	NA	NA	NA	NA	NA	NA	NA	NA	NA	NA	NA	NA
ENSG00000019485	PRDM11	-0.0183472	0.0150953	0.0821912	0.946792	NA	0.277424	-0.169614	0.108818	0.313678	0.171788	0.347908	-2.33851	1.13627	NA	0.103816	NA	0.529321	NA	NA	NA	NA	0.507364	0.674751	NA	NA	NA	0.645983	0.511759	1.06469	0.870877	0.229427	0.587257	NA	NA	NA	NA	NA	NA	NA	NA	NA	NA	NA	NA	NA	NA	NA	NA
ENSG00000019505	SYT13	NA	NA	NA	NA	NA	NA	NA	NA	0.785139	0.751344	0.730397	NA	NA	NA	0.81923	NA	NA	NA	NA	NA	NA	NA	NA	NA	NA	NA	NA	NA	NA	NA	NA	NA	NA	NA	NA	NA	NA	NA	NA	NA	NA	NA	NA	NA	NA	NA	NA	NA
ENSG00000019549	SNAI2	-0.238729	0.225214	0.365551	NA	0.385606	NA	NA	NA	-0.0567302	-0.00362547	-0.0485188	NA	0.66366	NA	NA	NA	0.446969	NA	NA	NA	NA	NA	0.328454	NA	NA	NA	NA	NA	0.573169	0.600582	0.122309	-0.00218478	NA	NA	NA	NA	NA	NA	NA	NA	NA	NA	NA	NA	NA	NA	NA	NA
ENSG00000019582	CD74	0.0707491	NA	NA	NA	0.495544	NA	NA	NA	NA	NA	NA	NA	NA	NA	NA	NA	NA	NA	NA	NA	NA	NA	NA	NA	NA	1.92479	NA	NA	NA	NA	NA	NA	2.59306	1.18469	1.1014	1.04922	0.879669	0.920123	0.884795	1.13258	1.16524	1.12646	1.13893	1.10823	1.1682	1.11528	1.17696	1.21245
ENSG00000019991	HGF	NA	NA	NA	NA	0.389166	NA	NA	NA	NA	NA	NA	NA	1.03973	NA	NA	NA	NA	NA	NA	NA	NA	NA	NA	NA	NA	0.609112	NA	NA	NA	NA	NA	NA	NA	NA	NA	NA	NA	NA	NA	NA	NA	NA	NA	NA	NA	NA	NA	NA
ENSG00000019995	ZRANB1	-0.0625053	0.104868	0.0556156	NA	0.471292	0.335242	0.214002	0.50124	0.276541	0.269906	0.250798	NA	0.804771	NA	0.23136	NA	0.536514	1.57119	1.53679	2.62267	2.34129	0.397909	0.456027	0.0053	NA	0	0.308691	0.132186	0.596249	0.515967	0.277818	0.973643	2.00903	0.548279	0.599026	0.652007	0.619224	0.607527	0.63396	0.430019	0.380449	0.412664	0.600145	0.56302	0.630727	0.620075	0.58775	0.566715
ENSG00000020129	NCDN	0.00490054	0.00112584	-0.0770461	1.47305	0.80618	0.788036	0.730081	0.711129	0.948099	0.927129	1.03074	-2.59314	NA	2.67111	1.12457	1.52413	0.523046	NA	NA	NA	NA	0.696545	1.29018	NA	0.00195	0.991127	3.19766	1.74807	1.5886	1.30425	0.390974	0.960731	2.33465	0.672098	0.586587	0.656098	0.50515	0.563481	0.494155	0.643453	0.703291	0.658011	0.660865	0.664642	0.657056	0.61066	0.620136	0.723456
ENSG00000020181	ADGRA2	-0.00812385	NA	NA	NA	0.710963	NA	NA	NA	NA	NA	NA	-2.50983	1.29577	NA	0.677145	NA	NA	NA	NA	NA	NA	NA	NA	NA	NA	NA	1.93342	1.73792	1.3358	1.12574	0.648302	1.03546	NA	NA	NA	NA	NA	NA	NA	NA	NA	NA	NA	NA	NA	NA	NA	NA
ENSG00000020219	CCT8L1P	NA	NA	NA	NA	NA	NA	NA	NA	NA	NA	NA	NA	1.11277	NA	NA	NA	NA	NA	NA	NA	NA	NA	NA	NA	NA	NA	NA	NA	NA	NA	NA	NA	NA	NA	NA	NA	NA	NA	NA	NA	NA	NA	NA	NA	NA	NA	NA	NA
ENSG00000020256	ZFP64	-0.075448	0.114119	0.106338	0.671622	0.489958	0.115087	0.175962	0.221446	0.446494	0.430435	0.458601	NA	0.709449	NA	0.0987887	NA	0.479534	1.60723	1.58072	2.56005	2.48471	0.331276	0.400027	0.0047	NA	0.529306	0.219526	0.0914469	0.58231	0.5486	0.247478	0.910473	1.98318	0.556303	0.658965	0.729974	0.547775	0.575188	0.62634	0.63749	0.660865	0.644439	0.683047	0.623249	0.850033	0.879096	0.859138	0.83187
ENSG00000020426	MNAT1	0.0269211	-0.0150565	0.0271185	0.944043	0.471292	0.735016	0.826643	0.75536	0.709243	0.75772	0.637114	NA	NA	2.75302	0.297336	1.21089	0.529658	1.98195	2.08937	2.91019	2.80434	0.933616	0.806896	0.0034	0.00388	0.778484	0.90729	0.740589	0.805786	0.781261	0.751883	1.30328	2.58737	0.683047	0.959995	0.972666	0.83123	0.80618	0.85309	0.83187	0.790285	0.876218	0.807535	0.78746	0.873321	0.872156	0.83123	0.757396
ENSG00000020577	SAMD4A	-0.0625273	0.0148647	0.108526	0.792709	0.482874	0.61601	0.551943	0.583511	NA	NA	NA	NA	1.10043	NA	-0.0115282	1.53683	0.492394	1.71117	1.56464	3.23064	1.78453	0.484728	0.667355	NA	0.00778	NA	0.980003	0.860435	1.44469	1.12712	0.173383	0.741549	NA	0.361728	0.547775	0.488551	0.658011	0.69897	0.668386	0.604226	0.565848	0.633468	0.622214	0.672098	0.580925	0.706718	0.675778	0.599883
ENSG00000020633	RUNX3	0.0456511	NA	NA	NA	0.489958	NA	NA	NA	NA	NA	NA	-2.17247	0.744917	NA	0.609479	NA	0.561028	1.5521	1.37739	NA	NA	NA	NA	0.0053	NA	0.667153	0.507733	0.251843	0.702677	0.590593	0.18957	0.630526	1.92428	0.474216	0.432969	0.383815	0.290035	0.33646	0.285557	0.445604	0.600973	0.482874	0.507856	0.515874	0.423246	0.489958	0.518514	0.58995
ENSG00000020922	MRE11	0.0232562	-0.048649	0.00335715	1.03928	0.489958	1.00616	0.874243	0.966817	1.20548	1.17191	1.23509	-2.11974	NA	2.56371	0.584671	1.3643	NA	NA	NA	NA	NA	NA	NA	NA	NA	1.07565	NA	NA	NA	NA	NA	NA	NA	NA	NA	NA	NA	NA	NA	NA	NA	NA	NA	NA	NA	NA	NA	NA
ENSG00000021300	PLEKHB1	0.0329446	NA	NA	NA	NA	NA	NA	NA	NA	NA	NA	NA	NA	NA	NA	NA	NA	NA	NA	NA	NA	NA	NA	NA	NA	NA	NA	2.38625	NA	2.33136	NA	NA	NA	NA	NA	NA	NA	NA	NA	NA	NA	NA	NA	NA	NA	NA	NA	NA
ENSG00000021355	SERPINB1	0.0154157	0.00546304	-0.0110259	1.26664	0.908485	0.966956	0.980629	1.07771	1.13912	1.03462	1.10558	-2.92216	NA	2.81485	0.90098	1.45864	0.731634	1.83736	1.76099	2.55599	2.40552	0.935943	0.874225	-0.0014	0.00035	1.35122	1.05014	1.04356	1.11004	1.08353	0.800001	NA	NA	0.855519	0.833784	0.930949	0.949878	0.828015	0.893762	0.839478	0.843855	0.847573	0.702431	0.755875	0.825426	0.91698	0.887617	0.779596
ENSG00000021488	SLC7A9	NA	NA	NA	NA	NA	NA	NA	NA	NA	NA	NA	NA	NA	NA	NA	NA	NA	NA	NA	NA	NA	NA	NA	NA	NA	NA	1.26021	1.72065	2.071	NA	NA	NA	NA	NA	NA	NA	NA	NA	NA	NA	NA	NA	NA	NA	NA	NA	NA	NA
ENSG00000021574	SPAST	0.0087561	-0.0452714	-0.0170057	0.84622	0.933487	NA	NA	NA	NA	NA	NA	-2.56045	1.363	2.17481	0.585334	NA	0.545165	NA	NA	NA	NA	0.469478	0.911621	0.0027	0.00542	0.697354	0.605292	0.603952	0.66287	0.655776	0.66176	NA	2.65283	0.856729	0.816904	0.910091	0.801404	0.674861	0.683947	0.844477	0.744293	0.85309	0.763428	0.793092	0.976808	1.00346	0.873321	0.893762
ENSG00000021645	NRXN3	-0.0615917	NA	-0.0850038	NA	NA	NA	NA	NA	0.468387	0.532039	0.673065	NA	0.681126	NA	0.422934	NA	NA	2.11392	2.2162	3.33989	2.97543	NA	NA	NA	NA	NA	0.5655	0.4921	0.724217	0.687099	0.707414	NA	NA	0.858537	0.907411	0.921686	0.818226	0.93852	0.919078	1.05154	0.906874	1.00988	1.0306	1.00732	1.01242	0.904716	1.00945	0.808211
ENSG00000021762	OSBPL5	0.0316643	0.00830045	0.0474229	NA	0.596597	0.83347	NA	0.782979	NA	NA	NA	-2.55435	NA	NA	0.400001	1.36161	0.471654	2.32003	1.9139	2.63356	2.49826	0.655152	0.837767	-0.0024	NA	NA	1.29265	1.14956	1.51313	1.07661	0.564973	0.687345	NA	0.818885	0.772322	0.617	0.737193	0.850033	0.872156	0.764923	0.775974	0.740363	0.866287	0.780317	0.742725	0.683047	0.719331	0.68842
ENSG00000021776	AQR	0.0141811	-0.0476779	0.0193606	0.87788	0.932474	0.701929	0.694451	0.730081	0.892232	0.849878	0.886571	NA	NA	2.19855	0.65957	1.01632	0.574276	2.03939	2.05781	2.83558	2.72346	0.836871	0.996322	-0.0007	0.00292	0.68381	1.00392	0.862535	0.882679	0.870945	0.765385	NA	2.61784	0.802774	0.925828	0.892651	0.85309	0.741152	0.804821	0.941014	0.764176	0.885361	0.879096	0.888741	0.889862	0.898176	0.93902	0.78533
ENSG00000021826	CPS1	0.000788	-0.0136756	-0.061929	0.980193	1.39967	NA	NA	NA	NA	NA	NA	NA	NA	NA	0.676483	NA	NA	NA	NA	NA	NA	0.948357	1.26315	-0.0014	-0.00028	NA	NA	2.8913	1.82262	2.008	NA	NA	NA	NA	NA	NA	NA	NA	NA	NA	NA	NA	NA	NA	NA	NA	NA	NA
ENSG00000022267	FHL1	0.0548815	-0.0236556	0.0432105	NA	1.29798	NA	NA	NA	NA	NA	NA	NA	NA	NA	0.974028	NA	1.14568	2.35059	2.28215	2.81495	2.76667	1.02928	1.5383	-0.001	NA	NA	2.21804	1.6503	1.822	1.56994	1.0152	NA	NA	0.918555	1.00604	0.998695	0.704151	0.705008	0.836324	1.25406	1.30664	1.21932	1.19645	1.11294	0.628389	0.803457	0.995196	0.841359
ENSG00000022277	RTF2	0.0402838	-0.00682259	-0.0242485	1.23858	1.16316	1.25721	1.21778	1.27395	1.16701	1.27881	1.31198	-3.24369	NA	2.53267	0.920007	1.1662	NA	NA	NA	NA	NA	NA	NA	NA	NA	1.03916	NA	NA	NA	NA	NA	NA	NA	NA	NA	NA	NA	NA	NA	NA	NA	NA	NA	NA	NA	NA	NA	NA
ENSG00000022355	GABRA1	NA	NA	NA	NA	NA	NA	NA	NA	NA	0.560162	-0.0376453	NA	NA	NA	NA	NA	NA	NA	NA	NA	NA	NA	NA	NA	NA	NA	NA	NA	NA	NA	NA	NA	NA	NA	NA	NA	NA	NA	NA	NA	NA	NA	NA	NA	NA	NA	NA	NA
ENSG00000022556	NLRP2	NA	NA	NA	0.976538	NA	0.891535	0.810428	0.84642	1.01898	1.01152	1.09049	NA	NA	2.26356	0.936583	1.50731	NA	NA	NA	NA	NA	NA	NA	NA	NA	NA	NA	NA	NA	NA	NA	NA	2.5731	NA	NA	NA	NA	NA	NA	NA	NA	NA	NA	NA	NA	NA	NA	NA
ENSG00000022567	SLC45A4	-0.0461251	-0.0310366	-0.0440594	0.781097	NA	0.226931	0.318266	0.274059	0.49011	0.524264	0.510443	NA	0.699588	NA	0.437733	1.3631	0.464348	NA	NA	2.63544	2.49955	0.366145	0.509651	NA	NA	NA	0.747483	0.611323	0.749813	0.622923	0.219746	0.556746	NA	NA	NA	NA	NA	NA	NA	NA	NA	NA	NA	NA	NA	NA	NA	NA
ENSG00000022840	RNF10	0.040388	-0.00698906	-0.0477113	1.20051	1.05994	0.99019	0.80434	0.850404	1.00647	1.19779	NA	-2.98122	NA	2.52445	0.825347	1.3215	0.806709	2.23563	2.15375	2.90056	2.83341	0.767965	1.13776	-0.0013	-0.00042	1.13503	1.07602	1.07429	0.996432	0.949413	0.642649	1.83533	2.32387	0.262451	0.382017	0.380211	0.477121	0.526339	0.509203	0.363612	0.350248	0.31597	0.269513	0.305351	0.389166	0.294466	0.365488	0.495544
ENSG00000022976	ZNF839	-0.0272402	NA	0.123827	0.947061	0.489958	0.432043	0.3954	0.465043	0.481004	NA	0.679885	NA	1.25052	NA	0.187491	NA	0.457604	1.7602	1.76979	2.49538	2.38111	0.531268	0.579632	0.0032	NA	NA	0.805413	0.775172	0.796005	0.69415	0.393037	0.876246	NA	0.418301	0.481443	0.383815	0.507856	0.593286	0.506505	0.514548	0.503791	0.537819	0.603144	0.583199	0.346353	0.466868	0.582063	0.478566
ENSG00000023041	ZDHHC6	0.0156163	-0.00535784	-0.0106648	1.14232	0.612784	0.590125	0.570969	0.584736	0.951162	0.997878	0.936063	NA	NA	2.53084	0.692685	1.5363	0.554967	2.02573	2.01497	2.88423	2.79723	0.679154	0.695612	-0.0006	NA	0.702872	0.820777	0.605279	0.719244	0.616773	0.596609	1.37528	2.53466	0.720986	0.892651	0.82866	0.876218	0.820858	0.874482	0.864511	0.79379	0.871573	0.82866	0.870989	0.965672	0.941511	0.856729	0.921166
ENSG00000023171	GRAMD1B	-0.0340478	0.0711048	0.124316	NA	NA	NA	NA	NA	0.223612	0.365127	0.31095	-1.90078	0.84217	NA	0.167456	NA	0.433368	NA	NA	NA	NA	0.400714	0.468206	NA	NA	0.958233	0.798179	0.201552	0.681485	0.549358	0.140359	0.915368	NA	0.526339	0.717671	0.684845	0.624282	0.60206	0.63749	0.622214	0.635484	0.671173	0.61066	0.672098	0.764176	0.788168	0.728354	0.657056
ENSG00000023191	RNH1	0.0350236	-0.0427919	-0.0550268	1.2705	1.12024	1.14141	1.1354	1.17484	0.787129	0.788582	0.800953	NA	NA	2.60191	1.32972	1.68785	0.946831	2.11102	2.06433	2.84036	2.84576	0.798969	1.31571	0.0001	0.00035	1.14409	1.31961	0.991751	1.30826	1.02545	0.659	1.74175	2.47741	0.983626	0.991226	0.811575	0.859739	0.927883	0.913814	0.903633	0.97174	0.959518	0.893207	0.923762	0.979548	0.80956	0.857935	0.929419
ENSG00000023228	NDUFS1	0.0490219	0.00181155	-0.0106722	1.05244	1.21272	1.18604	1.16216	1.19636	0.995794	1.07377	1.04784	-2.76332	NA	2.70998	0.948556	1.34778	0.757503	2.47518	2.48703	3.22563	3.19577	1.43468	1.99106	-0.0016	0.00208	1.24043	1.49159	1.2556	1.40697	1.28765	0.84753	NA	2.82328	0.795185	0.669317	0.844477	0.762679	0.693727	0.7348	0.624282	0.596597	0.628389	0.577492	0.631444	0.568202	0.469822	0.659916	0.429752
ENSG00000023287	RB1CC1	-0.00736248	-0.0290724	-0.0298691	1.15738	0.966611	0.385849	0.366167	0.382648	0.62538	0.650364	0.563327	NA	1.26502	2.25268	0.736522	1.43181	0.662403	2.19779	2.17873	2.69625	2.91033	0.516838	0.644979	-0.0026	0.00583	0.523901	0.830337	0.59582	0.777778	0.724372	0.864074	NA	2.49541	0.656098	0.786751	0.884795	0.810233	0.694605	0.769377	0.745855	0.55145	0.683047	0.633468	0.617	0.741152	0.856729	0.751279	0.58995
ENSG00000023318	ERP44	0.0280247	-0.0215071	-0.0454417	0.956482	1.3032	0.932467	0.919866	1.00117	NA	NA	NA	NA	NA	2.9159	0.678275	0.986128	1.38122	2.33286	2.34083	3.44918	2.93991	0	1.08494	-0.001	NA	1.25361	1.47851	1.22959	1.27679	1.15879	0.901803	NA	NA	NA	NA	NA	NA	NA	NA	NA	NA	NA	NA	NA	NA	NA	NA	NA
ENSG00000023330	ALAS1	-0.0297535	0.0153332	0.0725904	0.999179	0.80956	0.386465	0.42853	0.40995	0.496536	0.484482	0.491263	NA	1.226	2.28613	0.892539	NA	0.634678	1.61974	1.54393	2.90008	2.70478	0.567384	0.673583	0.0043	0.00375	0.566206	0.844757	0.606513	0.888193	0.791248	0.355586	1.1578	2.09552	NA	NA	NA	NA	NA	NA	NA	NA	NA	NA	NA	NA	NA	NA	NA
ENSG00000023445	BIRC3	NA	0.0725028	NA	NA	NA	NA	NA	NA	NA	NA	NA	NA	NA	NA	-0.0696933	NA	0.499337	NA	NA	2.1899	2.05216	NA	NA	NA	NA	0.45768	0.907687	0.549774	0.834818	0.646313	0.621113	NA	2.06183	0.450249	0.64836	0.445604	0.426511	0.409933	0.49276	0.296665	0.0899051	0.294466	0.324282	0.225309	0.139879	0.32838	0.330414	0.0334238
ENSG00000023516	AKAP11	-0.00401982	-0.00195874	-0.0467344	0.965124	0.612784	0.512403	0.531647	0.536479	0.57722	NA	0.587422	-2.466	NA	NA	0.553443	1.63985	0.597196	2.02044	2.01827	2.81212	2.53235	0.696032	1.04107	-0.0007	0.00195	0.547579	1.15026	1.01133	1.07231	1.02513	0.745844	NA	2.55035	0.577492	0.641474	0.624282	0.715167	0.547775	0.599883	0.569374	0.423246	0.555094	0.564666	0.595496	0.502427	0.689309	0.553883	0.292256
ENSG00000023572	GLRX2	-0.0108154	0.0608226	0.0834638	1.25743	0.93044	0.618907	0.602981	0.630831	0.650364	0.604149	0.658816	NA	NA	2.4872	0.761725	NA	0.756303	NA	NA	NA	NA	0.595726	0.677467	-0.0011	NA	0.867238	0.675368	0.408088	0.731895	0.667611	0.466334	NA	2.68789	0.79379	0.862728	0.893207	0.689309	0.669317	0.662758	0.685742	0.668386	0.767898	0.599883	0.674861	0.71433	0.653213	0.669317	0.690196
ENSG00000023608	SNAPC1	-0.0221516	-0.00447253	0.0543298	0.785763	0.385606	0.379405	0.384211	0.403537	0.494741	0.477383	0.474731	-1.87751	NA	NA	0.124534	1.06102	0.454539	1.6163	1.68521	2.6991	2.49659	0.66312	0.666082	0.005	0.00167	0.580681	1.04946	0.633031	0.948176	0.80329	0.374404	1.1739	2.29754	0.684845	0.85248	0.887054	0.649335	0.584331	0.627366	0.758155	0.644439	0.748963	0.643453	0.723456	0.921166	0.931458	0.897077	0.738781
ENSG00000023697	DERA	0.0412912	0.0133682	-0.0321782	NA	1.25768	1.12222	0.898206	0.808993	1.24561	NA	1.15802	NA	NA	3.29613	0.754709	1.3498	0.948173	2.32253	2.2602	2.86579	2.75856	1.03048	1.0738	-0.0033	NA	1.38227	0.974834	0.869549	1.00617	0.954301	1.37173	NA	2.75488	0.858537	1.02036	1.0306	1.01115	1.03019	1.08529	0.937016	0.978181	0.941014	0.83187	0.899821	1.04336	0.943495	0.908485	0.928908
ENSG00000023734	STRAP	0.0458891	0.00141252	-0.0400087	1.19833	1.27068	1.05426	1.07879	1.09123	1.18837	1.32813	NA	NA	NA	2.90734	1.0679	NA	1.09523	2.22123	2.17922	3.0652	3.00605	1.02664	1.20755	-0.0019	0.00013	1.24036	1.36125	1.19589	1.16947	1.08699	0.746906	NA	2.61479	0.684845	0.813581	0.727541	0.739572	0.733999	0.698101	0.747412	0.666518	0.658011	0.742725	0.636488	0.844477	0.742725	0.725912	0.950365
ENSG00000023839	ABCC2	-0.121946	NA	NA	NA	0.424882	NA	NA	NA	NA	NA	NA	NA	NA	NA	0.309155	NA	0.504086	NA	NA	2.79376	2.71	NA	NA	NA	0.00222	NA	1.06443	1.23254	0.759376	1.27381	0.789995	NA	NA	NA	NA	NA	NA	NA	NA	NA	NA	NA	NA	NA	NA	NA	NA	NA
ENSG00000023892	DEF6	-0.0122632	NA	NA	0.992504	NA	0.909321	0.902355	0.900216	1.45084	0.872574	0.877039	NA	NA	3.43817	NA	NA	NA	NA	NA	2.16827	2.87093	NA	NA	NA	NA	1.15061	NA	1.52329	1.8008	1.19177	1.1357	1.46408	2.73344	0.889302	0.723456	0.868644	0.903633	0.937518	0.838849	0.974512	1.04532	0.899273	0.909556	0.952308	0.861534	0.876218	0.89098	0.873902
ENSG00000023902	PLEKHO1	0.0122265	-0.00485907	0.0320567	0.818717	0.424882	0.611939	0.613132	0.490819	0.865855	0.885539	NA	-1.98102	0.992551	NA	0.413162	NA	0.47469	1.46819	1.38864	2.53336	2.50182	NA	NA	0.0078	NA	0.574824	1.09113	0.671193	0.953653	0.818827	0.185952	0.560215	2.06183	0.631444	0.619093	0.671173	0.578639	0.62941	0.603144	0.579784	0.597695	0.501059	0.426511	0.489958	0.630428	0.481443	0.499687	0.745075
ENSG00000023909	GCLM	0.0120735	0.0197241	0.0184242	1.11713	0.762679	0.568871	0.522055	0.634967	0.504163	0.601352	0.650364	NA	NA	2.39414	0.515182	1.18916	0.513894	NA	NA	NA	NA	0.561698	0.737542	0.0002	0.00222	0.60919	0.733991	0.55871	0.770529	0.690774	0.423593	1.77936	2.51001	0.684845	0.499687	0.663701	0.564666	0.459392	0.514548	0.668386	0.576341	0.61066	0.469822	0.576341	0.621176	0.798651	0.58995	0.64836
ENSG00000024048	UBR2	-0.00870394	0.0313355	0.0643862	0.837928	0.550228	0.453391	0.482304	0.484133	0.554423	0.634212	0.593872	NA	NA	2.35455	0.44515	1.11846	0.474058	1.99127	1.84845	2.56686	2.66232	0.544472	0.69738	0.0024	0.00547	0.59826	0.755398	0.580149	0.785678	0.658958	0.486393	1.62298	2.50365	0.813581	0.698101	0.798651	0.799341	0.689309	0.733999	0.748188	0.718502	0.745855	0.682145	0.718502	0.717671	0.83123	0.763428	0.640481
ENSG00000024422	EHD2	0.0315128	-0.116413	-0.168796	NA	0.882525	0.712569	0.601585	0.660822	NA	NA	NA	-2.57747	1.32737	NA	1.20797	1.69625	0.581075	NA	NA	2.6571	3.00344	0.628282	0.965106	-0.0005	NA	NA	2.14615	1.66799	1.17933	0.888118	NA	NA	NA	0.83123	0.815578	0.720159	0.806858	0.85187	0.856124	0.748188	0.800029	0.736397	0.818226	0.85187	0.731589	0.730782	0.775974	0.744293
ENSG00000024526	DEPDC1	0.00450551	0.0224757	-0.00448468	0.884789	0.509203	0.297151	0.28509	0.495817	0.803585	0.893864	0.743019	NA	NA	2.40156	0.571874	1.01608	0.448618	NA	NA	NA	NA	0.665267	0.753558	0.0011	NA	NA	1.14586	0.956032	0.898435	0.866477	0.701871	NA	2.67355	0.800717	0.404834	0.763428	0.941511	0.80956	0.889862	0.60206	0.604226	0.653213	0.612784	0.553883	0.822168	0.78746	0.860338	0.499687
ENSG00000024862	CCDC28A	0.0403183	0.054583	-0.00684663	1.04652	0.95376	1.16923	1.12947	1.15348	0.960896	1.1052	0.951296	NA	NA	2.51526	0.660097	NA	0.580331	1.95599	2.1223	3.01449	2.66684	1.12085	1.04129	0.0019	0.00257	0.909502	0.976616	0.829789	0.974328	0.921548	0.601488	1.92275	2.75328	1.10857	0.950365	1.21272	1.19948	1.12287	1.1486	0.893762	0.952792	0.885361	0.857332	0.825426	0.910624	0.889302	0.860937	0.843855
ENSG00000025039	RRAGD	0.00341637	NA	NA	NA	0.465383	NA	NA	NA	0.565983	0.652987	0.649581	NA	1.17931	2.67919	0.870346	NA	0.623645	1.94866	1.90666	3.2119	3.4278	NA	NA	NA	NA	NA	1.35033	1.12282	1.00526	0.966856	0.659105	1.131	2.52479	0.997386	0.862728	1.06483	1.25527	1.16938	1.20656	1.0162	0.974972	0.970812	0.988559	0.983626	1.02898	1.09899	0.959995	1.04571
ENSG00000025156	HSF2	-0.0480799	0.134905	0.107524	0.716921	0.424882	0.332361	0.351343	0.282395	0.211494	0.227936	0.236498	NA	0.894454	2.47209	-0.0268358	NA	0.443287	1.66426	1.62611	2.18578	2.29241	0.381546	0.417462	NA	0.01417	0.533446	0.385797	0.253118	0.598683	0.573827	0.263273	0.856343	2.27138	0.669317	0.700704	0.814913	0.685742	0.553883	0.595496	0.618048	0.633468	0.661813	0.499687	0.556303	0.80956	0.898725	0.651278	0.773786
ENSG00000025293	PHF20	-0.0335896	0.0156108	0.0741399	0.805011	0.477121	0.198261	0.173095	0.251527	0.461314	0.427466	0.427011	NA	0.888081	NA	0.416268	1.1332	0.469478	NA	NA	NA	NA	0.407235	0.498944	0.0031	NA	0.662405	0.462862	0.361443	0.650158	0.605536	0.43507	1.37657	2.01199	0.426511	0.503791	0.578639	0.536558	0.557507	0.565848	0.440909	0.409933	0.421604	0.498311	0.356026	0.469822	0.583199	0.555094	0.401401
ENSG00000025423	HSD17B6	0.0105926	NA	NA	0.951074	NA	0.738554	NA	0.880758	1.1591	0.918627	NA	NA	NA	NA	NA	NA	0.671576	NA	NA	NA	NA	NA	0.670707	NA	NA	NA	1.38879	1.34479	1.28933	1.07121	NA	NA	NA	NA	NA	NA	NA	NA	NA	NA	NA	NA	NA	NA	NA	NA	NA	NA
ENSG00000025434	NR1H3	-0.0245002	-0.00619894	-0.0173319	NA	0.812913	0.616371	0.544593	0.620607	1.02737	1.39954	1.11864	-2.56155	NA	2.86882	0.590045	NA	0.535531	2.37832	2.33207	2.53511	3.22616	0.61861	0.84832	0.0004	0.0019	0.807918	1.12689	0.952685	0.891205	0.767601	1.18674	NA	NA	0.740363	0.773786	0.69897	0.775246	0.776701	0.768638	0.745855	0.748963	0.79588	0.752816	0.701568	0.667453	0.658965	0.775246	0.627366
ENSG00000025708	TYMP	-0.0543206	-0.0342653	NA	NA	0.542825	NA	NA	NA	NA	NA	NA	NA	NA	NA	1.17633	NA	0.665181	NA	NA	2.58319	2.23878	0.550546	1.00648	NA	NA	1.19849	NA	NA	NA	NA	NA	NA	NA	0.790988	0.783904	0.719331	0.776701	0.778151	0.802089	0.863917	0.980003	0.912753	0.819544	0.921166	0.826723	0.658011	0.682145	0.78533
ENSG00000025770	NCAPH2	0.0346182	-0.0563897	-0.0339719	NA	1.04179	1.36727	1.28285	1.17102	NA	NA	NA	NA	NA	2.58541	0.277372	NA	0.750132	2.25909	2.17875	2.78237	2.6406	0.618612	0.870202	0.001	NA	1.40351	1.7347	1.37229	1.67845	1.25008	0.703807	2.53777	NA	0.659916	0.697229	0.728354	0.710963	0.769377	0.786041	0.820201	0.764176	0.761176	0.735599	0.737987	0.758155	0.646404	0.639486	0.812913
ENSG00000025772	TOMM34	0.0356923	-0.0363475	-0.0726925	0.974599	1.06893	NA	NA	NA	NA	NA	NA	NA	NA	2.56404	0.83354	NA	0.885929	1.85359	1.93083	2.44676	2.30361	1.09747	1.41346	-0.0003	0.00198	0.905906	3.30146	1.88058	1.74694	1.61878	0.602193	1.4076	2.57031	0.843855	1.0086	0.895975	0.775246	0.797268	0.78746	0.975432	0.905256	0.948902	0.89487	0.932981	1.0216	0.872739	1.0141	1.03383
ENSG00000025796	SEC63	0.0478089	-0.00524535	-0.0350457	0.955157	1.02366	0.956677	1.02466	0.954517	1.21158	NA	NA	-2.68251	NA	2.53926	0.75001	1.1954	0.753898	2.41001	2.37264	3.22891	2.96075	1.27378	1.06641	-0.0017	0.00028	1.25674	1.36819	1.16433	1.28236	1.16135	0.949193	NA	2.75982	0.970812	0.892651	0.94939	0.889862	0.768638	0.854913	0.857935	0.764176	0.841359	0.759668	0.773786	0.71265	0.796574	0.786041	0.673021
ENSG00000025800	KPNA6	0.0390679	-0.0126759	-0.0333033	0.842937	0.87564	0.364737	0.394142	0.388113	0.608616	0.608616	0.633709	-2.39741	1.27229	2.34873	0.622432	1.8613	0.479739	NA	NA	NA	NA	0.531324	0.79573	-0.0003	-0.00055	0.507991	0.746319	0.66334	0.908863	0.792551	0.401745	1.19721	2.42602	0.871573	0.829947	0.865696	0.732394	0.678518	0.664642	0.905796	0.827369	0.855519	0.836324	0.908485	0.79588	0.796574	0.877947	0.824776
ENSG00000026025	VIM	0.0573978	-0.0637762	-0.0474528	1.27674	1.3668	1.27026	1.22686	1.36375	NA	NA	NA	NA	NA	2.84877	1.09032	1.82092	0.900105	2.14499	2.0737	2.68719	2.51606	0.802587	1.11949	-0.001	NA	1.41862	1.3029	1.08942	1.11823	0.998972	0.917786	NA	2.90374	0.978637	1.23325	1.14426	1.00988	1.01452	1.05115	1.03181	1.07151	1.07591	1.03743	0.960471	0.911158	1.00988	0.946943	1.02284
ENSG00000026036	RTEL1-TNFRSF6B	0.0382745	NA	NA	NA	NA	NA	NA	NA	NA	NA	NA	NA	NA	NA	NA	NA	NA	NA	NA	NA	NA	NA	NA	NA	NA	NA	NA	NA	NA	NA	NA	NA	NA	NA	NA	NA	NA	NA	NA	NA	NA	NA	NA	NA	NA	NA	NA	NA
ENSG00000026103	FAS	0.00729771	0.0120931	0.0332552	NA	0.419956	NA	NA	NA	NA	NA	NA	NA	NA	NA	0.461577	NA	0.42905	1.83128	1.96055	2.69545	2.60197	0.477234	0.472998	0.0047	0.00833	0.41669	1.06644	0.890141	1.08813	0.994217	0.488667	1.42056	2.36698	0.837588	0.894316	0.897627	0.839478	0.784617	0.849419	0.920123	0.862728	0.881955	0.912753	0.905256	0.91803	1.02938	1.02735	0.838849
ENSG00000026297	RNASET2	0.0484158	-0.0187864	-0.126083	NA	1.39967	1.28664	1.30796	1.31229	NA	NA	NA	NA	NA	3.06502	1.08024	1.6116	NA	2.31856	2.35366	3.26553	3.09847	0.823386	0.8436	-0.0011	NA	2.15977	1.66916	1.36392	1.65412	1.34109	0.935352	NA	3.11717	1.28914	1.15594	1.26031	1.43743	1.42504	1.44762	1.21032	1.24428	1.21005	1.1934	1.18013	0.974512	1.19117	1.18921	0.963788
ENSG00000026508	CD44	NA	-0.0457315	-0.0542194	1.24674	1.17696	0.984948	0.970578	1.20138	NA	NA	NA	NA	NA	2.22145	0.771431	1.21354	0.8541	2.09685	2.12015	3.42867	2.88298	0.744206	0.887018	-0.0027	NA	0.900261	1.20825	1.14878	1.20611	1.04391	0.719154	1.70095	NA	0.710963	0.842609	0.853698	0.80618	0.731589	0.783189	0.879669	0.747412	0.857332	0.832509	0.841985	0.91698	0.957607	0.868056	0.803457
ENSG00000026559	KCNG1	-0.0019053	-0.0334346	NA	NA	0.514548	0.335603	NA	0.370882	0.657085	0.673479	0.64672	NA	0.82973	NA	0.686421	NA	NA	1.85899	1.6429	2.64337	2.5505	0.410596	0.665873	NA	NA	NA	0.77059	0.329662	0.868048	0.715835	0.521835	0.729548	NA	NA	NA	NA	NA	NA	NA	NA	NA	NA	NA	NA	NA	NA	NA	NA
ENSG00000026652	AGPAT4	-0.00160983	-0.0448928	0.105249	0.991706	0.380211	0.779581	0.808516	0.963227	NA	NA	NA	NA	NA	2.39842	0.058494	1.26518	0.40131	2.21586	2.19582	NA	NA	NA	0.73126	NA	NA	NA	1.03888	0.950973	1.08011	0.900489	0.296222	1.04759	NA	NA	NA	NA	NA	NA	NA	NA	NA	NA	NA	NA	NA	NA	NA	NA
ENSG00000026751	SLAMF7	NA	NA	NA	NA	NA	NA	NA	NA	NA	NA	NA	NA	NA	NA	NA	NA	NA	NA	NA	NA	NA	NA	NA	NA	NA	0.60172	NA	NA	NA	NA	NA	NA	NA	0.883661	0.846337	0.879096	0.789581	0.725095	0.803457	0.833147	0.783904	0.846955	0.773786	0.778151	0.872156	0.863917	0.866878	1.02078
ENSG00000026950	BTN3A1	-0.0247727	0.123484	-0.0395204	0.821461	0.641474	NA	0.596274	0.572536	NA	1.3173	NA	-2.55091	1.10241	2.84369	0.752084	NA	0.486823	2.09556	1.86364	2.60355	2.84416	0.685048	0.713034	-0.0009	0.0009	0.904976	1.00271	0.543704	0.848432	0.590624	0.581521	NA	NA	0.98945	0.859138	0.885361	1.00303	1.04689	1.03663	0.960946	1.00647	1.01452	1.05192	1.055	1.0461	1.05538	1.08063	1.086
ENSG00000027001	MIPEP	0.0310218	0.000346	0.0170908	NA	1.24428	1.40107	1.40606	1.29642	1.16414	1.29492	1.32942	NA	NA	NA	0.692231	1.18023	0.94533	2.12615	2.4817	2.89162	3.27217	2.62401	1.64581	-0.0027	0.00278	1.67354	1.56965	1.34249	1.4392	1.30844	0.930249	2.30155	2.86165	1.12222	1.25188	1.2572	1.28713	1.27462	1.31366	1.19893	1.19145	1.20249	1.23376	1.20385	1.25164	1.11959	1.22063	1.1427
ENSG00000027075	PRKCH	-0.00634922	0.00612045	NA	0.843249	NA	0.532628	0.481264	0.482652	0.532137	0.698834	0.714699	NA	0.808935	NA	0.118361	NA	0.473472	1.80302	1.85379	2.72504	2.80553	NA	NA	0.0018	NA	0.52	0.675055	0.374815	0.746243	0.583629	0.5008	1.11287	NA	0.439333	0.534026	0.684845	0.772322	0.824776	0.762679	0.342423	0.416641	0.369216	0.376577	0.428135	0.515874	0.491362	0.424882	0.625312
ENSG00000027644	INSRR	NA	NA	NA	NA	NA	NA	NA	NA	NA	NA	NA	NA	NA	NA	NA	NA	NA	NA	NA	NA	NA	NA	NA	NA	NA	NA	NA	NA	NA	NA	NA	NA	NA	0.824126	0.702431	0.661813	0.833784	0.870404	0.781037	0.677607	0.79379	0.786751	0.823474	0.778151	0.710963	0.683947	0.775246	0.726727
ENSG00000027697	IFNGR1	0.00612035	0.0207721	0.0307867	0.728309	0.698101	0.315106	0.344318	0.327962	0.508401	0.568334	0.522726	NA	1.24604	2.59374	0.571763	NA	0.519349	1.66787	1.56119	2.83419	2.30618	0.490988	0.583903	0.0016	NA	0.456802	0.582386	0.376714	0.71931	0.657782	0.24868	1.23197	2.18893	0.87564	0.776701	0.825426	0.658011	0.627366	0.662758	0.727541	0.708421	0.718502	0.684845	0.680336	0.866878	0.885926	0.827369	0.870989
ENSG00000027847	B4GALT7	0.0543899	-0.0628848	-0.0557999	1.32294	0.840106	0.795831	0.787129	0.830244	NA	NA	NA	-2.8071	NA	NA	1.18797	NA	0.579863	1.9687	1.89277	2.77315	2.35619	0.6517	0.863704	-0.0005	NA	0.831902	1.78619	1.55723	1.50184	1.34659	0.494283	1.02106	NA	0.851258	0.740363	0.849419	0.717671	0.753583	0.719331	0.860937	0.862728	0.876795	0.766413	0.767156	0.741939	0.716838	0.625312	0.74351
ENSG00000027869	SH2D2A	0.0349703	NA	NA	1.76256	0.728354	0.763679	0.804718	0.801328	0.714851	0.672789	0.730556	NA	1.17725	NA	0.741939	1.4404	0.526644	NA	NA	NA	NA	0.496948	0.64736	NA	NA	1.08725	NA	NA	NA	NA	NA	NA	NA	0.923762	0.764176	0.751279	0.836324	0.955207	0.820201	0.866878	0.966142	0.966142	0.889302	0.891537	0.880814	0.78746	0.872739	0.790988
ENSG00000028116	VRK2	0.0328916	-0.0131622	-0.0341373	1.02427	0.522444	0.758736	0.796016	0.781366	0.847046	0.848722	0.796109	NA	NA	2.79297	0.315934	NA	0.630333	2.01679	1.97558	2.5793	2.51633	0.708609	0.692798	-0.0003	0.00263	1.15602	0.955904	0.790723	0.934908	0.904791	0.777146	1.75129	2.73272	1.09934	1.05423	1.0569	1.00389	0.862728	0.965672	0.935003	0.928396	1.01368	0.913814	0.908485	0.949878	1.01284	0.889862	0.857332
ENSG00000028137	TNFRSF1B	NA	NA	NA	0.833962	NA	0.465543	0.496716	0.500422	NA	0.639017	0.572753	NA	0.415943	2.73527	NA	1.34499	0.515943	NA	NA	NA	NA	NA	NA	NA	NA	0.660722	NA	NA	NA	NA	NA	NA	NA	0.833784	0.757396	0.869232	0.642465	0.698101	0.628389	0.889862	0.905796	0.907411	0.830589	0.870989	0.900367	0.840106	0.855519	0.945961
ENSG00000028203	VEZT	0.000833	0.0651702	-0.0489271	0.828506	0.612784	0.680166	0.725829	0.780473	0.897617	0.812734	0.909685	NA	NA	2.52386	0.396499	NA	0.457415	2.14267	2.20108	2.96153	2.64683	0.748123	0.819797	NA	NA	0.638673	1.41859	1.17561	1.27752	1.15235	0.667822	NA	2.51375	0.546543	0.662758	0.701568	0.561101	0.521138	0.623249	0.686636	0.506505	0.607455	0.593286	0.502427	0.715167	0.800029	0.760422	0.628389
ENSG00000028277	POU2F2	NA	NA	NA	NA	NA	0.193252	NA	NA	0.922357	NA	0.88749	NA	NA	NA	NA	NA	0.488664	NA	NA	NA	NA	NA	NA	NA	NA	0.603472	1.19134	0.988616	1.05128	1.00929	0.55437	1.61162	2.44948	0.61066	0.691081	0.745075	0.703291	0.677607	0.656098	0.701568	0.673942	0.695482	0.752816	0.684845	0.586587	0.649335	0.611723	0.773055
ENSG00000028310	BRD9	0.00143242	-0.0194113	-0.031381	1.11026	0.482874	0.719609	0.740821	0.748358	1.18373	1.54701	1.44487	-2.45738	NA	2.35437	0.559226	NA	0.408573	2.02362	2.02559	2.53948	2.29519	0.729267	1.09384	0.0018	NA	1.0041	1.02569	1.06539	1.26236	1.15198	0.410403	0.70372	2.30963	0.269513	0.209515	0.243038	0.404834	0.31597	0.31597	0.271842	0.290035	0.313867	0.220108	0.252853	0.184691	0.149219	0.262451	0.217484
ENSG00000028528	SNX1	0.0275502	-0.0428452	-0.0257063	0.897474	0.977724	0.979628	0.923107	0.947039	NA	NA	NA	-2.37479	NA	2.44562	0.712891	1.27627	0.582828	2.37886	2.41601	2.69482	2.75692	1.04132	1.33752	-0.0005	0.00237	1.08296	1.43621	1.28188	1.33856	1.13015	0.600253	1.65686	2.52943	0.928908	0.999131	1.03941	1.01703	1.01662	1.03822	1.00903	0.919078	1.02202	0.979548	0.931966	0.935507	0.906335	0.903633	0.987666
ENSG00000028839	TBPL1	-0.0495714	0.0607103	0.0962066	0.907253	0.465383	0.179253	0.194383	0.237248	0.542273	0.605789	0.61361	-2.24222	0.969808	2.52202	0.00712211	0.949061	0.479637	1.5182	1.48719	2.69927	2.41343	0.38027	0.400949	0.0072	NA	0.453732	0.381361	0.350177	0.494369	0.541996	0.269412	1.40449	2.05385	0.733197	0.74351	0.784617	0.690196	0.608526	0.640481	0.526339	0.617	0.673942	0.593286	0.556303	0.947434	0.874482	0.724276	0.754348
ENSG00000029153	ARNTL2	0.0258996	-0.0375435	-0.00842592	NA	0.502427	0.834281	NA	NA	1.00419	0.988436	1.03528	-1.15583	NA	2.99093	0.491103	NA	0.668625	2.17167	1.99508	NA	NA	0.840624	0.934353	-0.0001	NA	1.43284	1.55335	1.51371	1.4165	1.39273	0.615309	0.984533	2.93952	0.994757	1.15168	1.08529	1.07882	0.996512	1.05843	1.01745	0.961895	1.10992	1.10243	1.12483	1.12418	1.14613	1.15776	0.874482
ENSG00000029363	BCLAF1	0.016523	-0.0181609	-0.0218358	0.914617	0.990783	0.793156	0.770072	0.751678	0.773569	0.759075	0.7884	-2.57135	NA	2.19664	0.836878	0.997362	0.602833	2.0225	2.13992	2.6766	2.66248	0.747903	0.937358	-0.001	0.0032	0.69965	0.996373	0.791699	0.993832	0.977645	0.673449	NA	2.48544	0.728354	0.715167	0.720986	0.769377	0.697229	0.727541	0.630428	0.549003	0.580925	0.617	0.549003	0.631444	0.698101	0.480007	0.572872
ENSG00000029364	SLC39A9	0.0439569	0.0149033	-0.0414342	0.942702	1.04021	0.583399	0.596963	0.6045	0.626612	0.703857	0.647693	NA	NA	2.38527	0.566815	1.37782	0.656706	2.18629	2.04454	3.03943	2.68721	0.686967	0.933023	-0.0011	NA	0.508461	0.934286	0.804435	0.954638	0.843735	0.629262	2.03685	2.37967	0.947924	0.969882	0.898176	0.93044	0.907949	0.927883	0.969882	0.909556	0.974972	1.03623	1.03663	1.06744	1.07482	1.1038	1.0607
ENSG00000029534	ANK1	-0.017121	NA	NA	1.08941	0.956168	0.634841	0.679885	0.585853	NA	0.781008	NA	NA	NA	2.34743	0.647307	1.18806	0.583666	NA	NA	NA	NA	0.621329	0.93428	NA	NA	0.764021	1.30738	1.15899	1.36817	1.31664	0.809158	1.00933	NA	0.460898	0.50515	0.498311	0.744293	0.790285	0.741939	0.499687	0.565848	0.49693	0.52763	0.528917	0.462398	0.519828	0.525045	0.678518
ENSG00000029639	TFB1M	-0.0337381	0.0887455	0.0769804	0.883618	0.572872	0.366167	0.303601	0.36228	0.512216	0.472606	0.410313	NA	1.04826	2.81426	0.126281	NA	0.45536	2.09865	2.11283	3.02409	2.63255	0.652539	0.63975	0.0018	NA	0.828409	0.647989	0.45713	0.785241	0.756806	0.652267	1.66258	2.48259	0.733197	0.588832	0.811575	0.91169	0.773786	0.872739	0.378398	0.451786	0.553883	0.40824	0.334454	0.499687	0.625312	0.414973	0.424882
ENSG00000029725	RABEP1	0.0112925	-0.0191446	-0.0116023	0.987871	0.808211	0.753515	0.84642	0.797408	0.706093	0.746626	0.772342	NA	NA	2.52329	0.645731	1.18355	0.62812	2.14966	1.98359	2.61259	2.61679	0.740939	0.82272	0.0007	0.00222	0.712155	1.01553	0.819728	0.901043	0.841165	0.719261	NA	2.56478	0.478566	0.510545	0.494155	0.519828	0.456366	0.49276	0.414973	0.298853	0.392697	0.401401	0.334454	0.418301	0.38739	0.465383	0.320146
ENSG00000029993	HMGB3	0.04057	-0.0242147	-0.026201	1.18531	0.830589	1.18837	1.05974	1.15564	1.05426	1.04985	1.11451	-2.83636	NA	2.34302	0.975473	1.78408	0.594408	2.13596	2.07542	3.00897	3.11774	1.18037	0.83874	-0.0017	NA	0.677143	1.08087	0.91496	0.973842	0.9476	0.644897	1.21084	2.54456	0.569374	0.546543	0.374748	0.604226	0.631444	0.642465	0.437751	0.453318	0.363612	0.38739	0.459392	0.346353	0.399674	0.480007	0.392697
ENSG00000030066	NUP160	-0.00225677	0.0143985	0.0348016	0.807349	1.01242	0.658816	0.656024	0.655229	0.874689	0.951296	0.967095	NA	NA	2.46467	0.481127	1.24581	0.512593	2.10484	2.02553	2.71856	2.65539	0.789644	0.959581	-0.0016	0.00228	0.528672	0.961674	0.887707	0.976369	0.893745	0.557284	1.51866	2.02898	0.609594	0.761928	0.720159	0.653213	0.646404	0.64836	0.720986	0.623249	0.696356	0.708421	0.669317	0.823474	0.765669	0.665581	0.681241
ENSG00000030110	BAK1	0.0378166	-0.012352	0.0547114	1.10858	0.535294	0.664727	0.656156	0.538667	1.17642	1.23613	1.14498	NA	NA	NA	0.54942	NA	0.521721	1.60587	1.52995	2.6034	2.49565	0.593477	0.772853	NA	NA	0.534411	1.12903	0.853962	0.999536	0.776549	0.303364	1.07903	2.10924	0.607455	0.338456	0.501059	0.378398	0.4843	0.39794	0.678518	0.659916	0.587711	0.584331	0.614897	0.700704	0.526339	0.585461	0.847573
ENSG00000030419	IKZF2	-0.0608934	NA	0.0746462	0.694026	0.385606	NA	NA	NA	NA	NA	NA	-1.81425	0.591242	2.16318	0.0985556	1.0867	0.427485	NA	NA	NA	NA	NA	NA	NA	NA	0.5006	0.180753	0.0601074	0.520852	0.483715	0.320061	NA	2.36996	0.941014	0.865104	0.909021	0.902547	0.747412	0.778874	0.950365	0.880242	0.925312	0.958086	0.923244	0.928396	1.11992	0.978637	0.827369
ENSG00000030582	GRN	0.0565575	-0.0504329	-0.103801	NA	1.39967	NA	NA	NA	NA	NA	NA	NA	NA	2.78635	1.42579	2.28634	NA	2.40109	2.32908	3.55815	3.19416	0.891212	1.46423	-0.0019	NA	1.32962	NA	NA	NA	NA	1.39647	NA	2.72591	1.02325	1.09864	0.973128	0.789581	0.876795	0.805501	1.05576	1.03981	0.992554	0.944483	0.994757	1.21005	1.06333	1.12287	1.37566
ENSG00000031003	FAM13B	-0.00254907	0.0146234	-0.0556976	0.940161	0.564666	0.956542	0.863675	0.861398	NA	NA	NA	NA	NA	2.04782	-0.0703234	1.13097	0.492142	NA	NA	NA	NA	0.719416	0.906717	-0.0012	NA	0.785459	1.25556	1.0608	0.986436	0.78081	0.436976	NA	NA	NA	NA	NA	NA	NA	NA	NA	NA	NA	NA	NA	NA	NA	NA	NA
ENSG00000031081	ARHGAP31	-0.0578242	-0.0118324	0.0523855	NA	0.514548	NA	NA	NA	0.0973	0.352851	0.341555	NA	0.724381	NA	0.289403	NA	NA	NA	NA	NA	NA	NA	0.485234	NA	NA	0.611274	0.338146	0.248721	0.532432	0.594595	0.352668	0.741046	NA	NA	NA	NA	NA	NA	NA	NA	NA	NA	NA	NA	NA	NA	NA	NA
ENSG00000031691	CENPQ	-0.0053737	0.0389989	-0.0483774	0.919419	0.431364	0.296932	0.244346	0.488519	0.898088	0.888757	0.927255	NA	NA	1.99028	0.276464	1.50684	0.532166	1.31407	1.26504	2.2174	2.40938	0.878442	0.850522	NA	NA	0.620466	1.70428	1.16239	1.32456	1.14012	0.258926	NA	1.91381	0.669317	0.611723	0.896526	0.647383	0.477121	0.623249	0.534026	0.513218	0.477121	0.474216	0.556303	0.794488	0.920123	0.62941	0.599883
ENSG00000031698	SARS1	0.0305376	-0.042801	0.00555363	1.25957	0.962843	0.728501	0.709695	0.789857	0.960213	1.01183	0.992836	-2.91496	NA	2.9411	0.881598	1.37196	NA	NA	NA	NA	NA	NA	NA	NA	NA	NA	NA	NA	NA	NA	NA	NA	NA	NA	NA	NA	NA	NA	NA	NA	NA	NA	NA	NA	NA	NA	NA	NA
ENSG00000031823	RANBP3	0.0235109	-0.00495327	-0.0030981	0.966039	0.700704	0.417353	0.562798	0.484133	0.721621	0.919866	0.919122	-2.33625	NA	2.53385	0.656733	1.47556	0.500161	2.04968	2.10298	2.63715	2.61357	0.516591	0.65764	0.0014	0.00355	0.894764	0.754548	0.550757	0.936552	0.774087	0.474612	1.0858	2.28713	0.682145	0.779596	0.798651	0.747412	0.761928	0.770852	0.826723	0.781755	0.780317	0.784617	0.776701	0.835056	0.766413	0.796574	0.937016
ENSG00000032219	ARID4A	-0.126816	0.057637	0.0182	0.813742	0.436163	0.219605	0.212109	0.231431	0.164623	0.317229	0.29345	NA	1.19581	2.1261	0.0209945	1.00847	0.406215	1.51675	1.61919	2.09899	2.417	0.384773	0.443466	NA	0.00708	0.895977	0.475643	0.108867	0.666249	0.534323	0.353051	1.63437	2.37548	0.264818	0.434569	0.468347	0.380211	0.164353	0.262451	0.238046	0.0413927	0.230449	0.123852	0.240549	0.344392	0.541579	0.30963	0.296665
ENSG00000032389	EIPR1	0.0220258	-0.0341757	-0.0389937	1.29678	0.489958	0.968206	0.945849	0.936579	NA	1.07951	1.1626	NA	NA	2.6205	0.391564	NA	NA	NA	NA	NA	NA	NA	NA	NA	NA	1.05779	NA	NA	NA	NA	NA	NA	NA	NA	NA	NA	NA	NA	NA	NA	NA	NA	NA	NA	NA	NA	NA	NA
ENSG00000032444	PNPLA6	0.0243203	0.0316408	-0.0255848	NA	0.868644	1.05957	1.03495	0.876478	NA	NA	NA	NA	NA	2.85192	1.09105	1.70328	0.914388	2.59761	2.47055	3.29722	3.18905	0.755634	1.43288	0	0.00028	1.21892	NA	1.738	1.66838	1.36473	1.00926	NA	2.73167	0.758912	0.793092	0.840733	0.741939	0.754348	0.735599	0.856729	0.823474	0.842609	0.790285	0.754348	0.770852	0.638489	0.661813	0.873902
ENSG00000032742	IFT88	0.0459172	0.0420489	0.0287676	0.972382	0.447158	0.719918	0.692349	0.771817	0.775152	0.941777	0.795369	NA	NA	NA	0.393654	1.20008	0.560626	2.27894	2.21614	2.66236	3.00676	0.758638	0.801138	NA	NA	0.80469	0.998975	0.906227	0.898024	0.948399	1.15696	NA	2.64108	0.731589	0.918555	0.951338	0.870989	0.810233	0.821514	0.858537	0.68842	0.824776	0.737193	0.770852	0.873321	0.878522	0.850646	0.741939
ENSG00000033011	ALG1	0.0135397	0.0325439	-0.0502401	1.20881	0.989895	0.884396	0.888988	0.90307	0.966263	0.904265	1.02865	-2.79811	NA	2.29916	1.05476	NA	0.687617	1.9769	1.91024	3.25106	2.70261	0.70015	0.981388	0.0002	NA	1.09624	1.16109	1.04106	1.28357	1.10429	0.440003	1.14211	NA	0.691081	0.849419	0.855519	0.71433	0.766413	0.739572	0.904716	0.837588	0.790285	0.79796	0.826075	0.899273	0.854913	0.672098	0.970347
ENSG00000033030	ZCCHC8	-0.0801441	0.13216	0.162317	0.760027	0.414973	0.110258	0.146118	0.187772	0.308579	0.373725	0.333919	NA	1.00702	2.21711	0.176876	NA	0.428512	1.68954	1.68777	2.28595	2.27104	0.412269	0.449985	NA	NA	0.584623	0.388787	0.165487	0.52715	0.466321	0.349645	1.38107	2.2388	0.383815	0.4843	0.591065	0.489958	0.468347	0.495544	0.572872	0.440909	0.519828	0.499687	0.510545	0.611723	0.678518	0.597695	0.546543
ENSG00000033050	ABCF2	0.0232748	-0.0579335	-0.037297	1.58269	0.94939	0.93645	0.951563	0.938651	1.26216	NA	NA	-2.9457	NA	2.6708	0.954472	NA	0.580179	2.16392	2.05264	2.99214	2.72774	0.917463	1.17984	-0.0001	0.00083	1.14923	1.16957	1.04509	1.12248	0.990566	0.472869	1.3916	2.79574	0.699838	0.502427	0.690196	0.553883	0.631444	0.591065	0.650308	0.654177	0.576341	0.603144	0.620136	0.627366	0.468347	0.62634	0.778874
ENSG00000033100	CHPF2	0.00120488	-0.00213302	-0.0133681	0.775342	0.682145	0.425574	0.458273	0.47269	0.608971	0.69329	NA	NA	1.02448	2.45368	0.924828	NA	0.483509	NA	NA	NA	NA	0.464222	0.673169	NA	NA	NA	1.0261	0.966971	0.986306	0.821211	0.305449	0.569277	NA	NA	NA	NA	NA	NA	NA	NA	NA	NA	NA	NA	NA	NA	NA	NA
ENSG00000033122	LRRC7	-0.137512	NA	NA	NA	NA	0.569515	0.571239	0.75637	NA	NA	NA	NA	NA	NA	0.733672	NA	0.556411	NA	NA	NA	NA	NA	NA	NA	NA	NA	1.02638	0.740401	0.908736	0.873749	1.67393	NA	NA	NA	NA	NA	NA	NA	NA	NA	NA	NA	NA	NA	NA	NA	NA	NA
ENSG00000033170	FUT8	0.0116001	-0.0244694	-0.0105655	0.847179	0.746634	0.26178	0.306334	0.257311	0.513527	0.588321	0.602515	NA	0.845821	2.70236	0.230152	1.1301	0.499189	1.93634	1.96471	3.11426	3.00834	0.497124	0.635393	-0.0014	-0.00292	0.745881	0.539173	0.341296	0.629932	0.544197	0.671205	1.68141	2.59472	0.544068	0.625312	0.606381	0.481443	0.519828	0.519828	0.515874	0.488551	0.545307	0.58995	0.563481	0.658011	0.680336	0.62634	0.622214
ENSG00000033178	UBA6	0.0457116	-0.00676407	-0.00988358	0.945979	0.557507	0.621948	0.681573	0.61915	0.699422	0.710449	0.710449	NA	NA	2.84645	0.708126	NA	0.574118	2.51794	2.4806	2.83785	2.77403	0.66886	0.874375	-0.0017	NA	0.779328	0.881512	0.742797	0.896409	0.811757	0.984248	NA	NA	1.28012	1.14176	1.16997	1.10483	1.01326	1.05576	1.13066	1.08814	1.21165	1.15412	1.19005	1.14082	1.25212	1.24304	1.041
ENSG00000033327	GAB2	-0.119188	0.0517207	0.0868128	1.17769	0.453318	0.503247	0.463216	0.331764	NA	NA	NA	-2.31974	1.14228	2.40228	-0.11197	NA	0.472228	1.49227	1.39565	2.17748	2.5825	NA	NA	NA	NA	NA	0.747849	0.883487	1.12478	0.810527	0.309898	0.754167	NA	0.450249	0.584331	0.459392	0.359835	0.378398	0.403121	0.506505	0.631444	0.558709	0.62941	0.599883	0.454845	0.448706	0.646404	0.683047
ENSG00000033627	ATP6V0A1	-0.0707406	0.0427216	0.0104376	1.26757	1.19783	0.696053	0.679745	0.654634	NA	NA	NA	-2.83401	NA	2.46517	0.489209	NA	0.577861	2.22248	2.24266	3.10925	2.78998	0.788106	1.1608	-0.0009	NA	0.768015	1.57066	1.45475	1.42096	1.313	0.877568	NA	NA	NA	NA	NA	NA	NA	NA	NA	NA	NA	NA	NA	NA	NA	NA	NA
ENSG00000033800	PIAS1	-0.0776342	0.136357	0.106644	0.739095	0.424882	0.0739785	0.092088	0.116518	0.190959	0.162728	0.176721	NA	0.711663	2.34216	-0.0846808	1.08397	0.400795	1.5006	1.54385	2.40235	2.28905	0.316168	0.38942	0.0074	0.00917	0.58647	0.117798	0.0361992	0.489604	0.416194	0.371692	1.54329	2.26834	NA	NA	NA	NA	NA	NA	NA	NA	NA	NA	NA	NA	NA	NA	NA
ENSG00000033867	SLC4A7	-0.0111603	0.0302125	-0.0120618	0.927387	0.522444	0.596618	0.588997	0.681009	0.622559	0.708791	0.585294	-2.02888	NA	2.81676	0.365304	1.34593	0.573118	NA	NA	NA	NA	0.622995	0.944779	NA	0.00118	0.776057	1.16484	1.00362	1.07649	1.05673	0.676358	NA	2.52009	0.923244	0.851258	0.91698	1.01662	0.841985	0.904716	0.882525	0.79379	0.891537	0.795185	0.860338	0.818885	0.949878	0.919601	0.515874
ENSG00000034053	APBA2	0.0273776	NA	-0.0166089	1.16638	NA	0.664998	0.688105	0.676252	NA	NA	NA	NA	NA	2.67749	0.338984	1.16651	NA	2.35183	2.27013	2.67692	2.6791	NA	NA	NA	NA	NA	1.13116	1.11386	1.29037	1.14075	0.859965	2.61181	NA	NA	NA	NA	NA	NA	NA	NA	NA	NA	NA	NA	NA	NA	NA	NA
ENSG00000034152	MAP2K3	0.019503	0.00430241	0.00205126	0.857253	0.721811	0.519763	0.473455	0.515124	0.989312	0.906545	0.895736	NA	1.02275	NA	0.596402	1.41124	0.522859	1.78539	1.70707	2.80064	2.53485	0.43428	0.587538	0.0018	0.00243	0.791298	0.665905	0.609605	0.92005	0.811219	0.331452	0.717929	2.52543	0.311754	0.537819	0.294466	0.278754	0.332438	0.352183	0.365488	0.457882	0.392697	0.481443	0.471292	0.348305	0.255273	0.334454	0.577492
ENSG00000034510	TMSB10	0.057836	-0.0655117	-0.0539555	NA	1.39967	NA	NA	NA	NA	NA	NA	NA	NA	2.61713	1.76646	NA	NA	2.20818	2.15541	3.19845	3.11887	0	0.961195	-0.002	NA	1.697	NA	1.9942	NA	1.91207	1.65416	NA	2.72214	1.1878	0.889862	1.10687	1.23198	1.27921	1.26126	1.06633	1.1313	0.87564	0.925828	0.832509	0.804821	0.78533	0.736397	0.974512
ENSG00000034533	ASTE1	-0.0805685	0.0971133	0.158955	0.69598	0.419956	0.0705273	0.00351008	0.0349057	0.309424	0.352599	0.255783	NA	0.618747	1.99918	-0.118202	0.944522	NA	1.16374	1.16178	2.0965	2.08453	0.355081	0.362597	NA	NA	0.537726	0.107711	-0.0685706	0.475092	0.430014	0.0114416	0.709656	NA	0.5302	0.350248	0.515874	0.557507	0.463893	0.474216	0.371068	0.385606	0.4133	0.38739	0.374748	0.596597	0.661813	0.540329	0.488551
ENSG00000034677	RNF19A	-0.0733579	0.125446	0.300217	0.687185	0.348305	0.491174	0.31095	0.200684	0.236031	NA	0.21706	-1.99118	0.939708	NA	-0.094559	1.0279	0.448701	1.30905	1.30179	2.40992	2.3349	0.389359	0.439939	0.0149	NA	0.550929	0.294822	0.00533732	0.616433	0.485741	0.171173	1.85059	1.8651	0.5302	0.584331	0.532754	0.632457	0.611723	0.593286	0.579784	0.535294	0.62941	0.618048	0.678518	0.664642	0.746634	0.625312	0.491362
ENSG00000034693	PEX3	-0.0190853	-0.0128809	0.0169963	0.950368	0.957607	0.865418	0.846002	0.937096	0.772517	0.697954	0.755696	NA	NA	2.80844	0.511878	1.21167	0.655392	2.47856	2.50393	3.22084	3.1056	0.966856	0.823424	0.0004	0.0032	1.09621	0.983835	0.770764	1.0572	0.912005	0.738671	NA	3.12166	1.2033	1.02776	1.20683	1.15534	1.04532	1.06967	1.01787	0.996512	0.998695	0.97359	0.885361	1.02857	1.09621	1.01326	0.897627
ENSG00000034713	GABARAPL2	0.0513049	0.0126014	-0.0393682	1.12031	1.05994	1.3627	1.28988	1.31167	NA	NA	NA	-2.97863	NA	2.71266	1.12154	NA	0.856523	2.19889	2.08717	2.84706	2.9838	1.00245	1.43143	0.0002	NA	0.724868	2.06697	1.48675	1.63087	1.50034	0.967206	NA	2.7743	0.942008	1.00475	1.01828	1.02612	1.06221	0.980912	0.898725	0.984077	0.85309	0.842609	0.947924	0.865696	0.816904	0.889302	0.792392
ENSG00000035115	SH3YL1	0.019993	0.0858683	-0.0373689	NA	NA	NA	0.738554	0.645426	NA	NA	NA	NA	NA	NA	0.493211	NA	0.44251	1.95379	1.83384	2.57243	2.66023	NA	0.678978	NA	0.00208	1.12268	1.38526	1.22142	1.14299	1.10551	1.00587	NA	NA	NA	NA	NA	NA	NA	NA	NA	NA	NA	NA	NA	NA	NA	NA	NA
ENSG00000035141	FAM136A	0.0428296	-0.0593509	-0.0684692	1.3083	0.943989	1.02307	1.0157	1.05665	1.17824	1.22635	1.28518	NA	NA	2.73681	0.863589	NA	0.727486	NA	NA	NA	NA	1.16783	1.06826	-0.0014	NA	1.21294	1.58182	1.37878	1.32733	1.1873	0.424869	1.25039	2.46805	0.807535	0.658965	0.778151	0.769377	0.788168	0.70757	0.670246	0.857332	0.664642	0.665581	0.634477	0.720986	0.789581	0.739572	0.850646
ENSG00000035403	VCL	0.0170568	-0.0397902	-0.0182829	1.04283	1.09691	NA	NA	NA	NA	NA	NA	-2.92557	NA	2.57999	0.990453	1.1821	0.682033	2.3326	2.22383	3.5455	2.34775	0.896097	1.10213	-0.0006	0.00097	1.28811	1.38541	1.29455	1.38851	1.21131	0.744912	1.32223	2.72501	0.717671	0.838219	0.859739	0.803457	0.702431	0.7348	0.874482	0.814913	0.807535	0.83187	0.832509	0.826075	0.900367	0.913284	0.857935
ENSG00000035499	DEPDC1B	0.0492839	-0.0466179	-0.0286252	0.814371	0.634477	1.0253	0.937355	1.10712	1.16968	1.26051	1.30919	NA	NA	2.56843	0.393779	NA	0.478818	2.18885	2.19405	2.80283	2.83858	1.01867	0.950668	NA	NA	1.18702	1.29823	1.28391	1.15024	1.19962	0.722332	3.00006	2.7981	0.995635	0.965672	1.01703	1.12969	1.03782	1.0693	1.01912	1.07004	1.02325	1.00903	1.08778	1.09237	1.13577	1.16107	0.899273
ENSG00000035664	DAPK2	0.0389373	NA	NA	0.933863	0.514548	0.951028	0.874912	0.649059	NA	NA	NA	NA	NA	NA	0.395222	NA	0.50606	NA	NA	2.91002	2.38785	NA	NA	NA	0.00167	0.635369	1.47276	0.971516	1.10835	0.996277	0.776173	0.992116	NA	0.843233	0.984977	0.914872	0.992554	0.974512	1.06483	0.906335	0.91169	0.922725	0.910624	0.942008	0.96708	0.79588	0.876218	0.931966
ENSG00000035681	NSMAF	0.00724904	-0.00413853	0.0309636	0.794044	0.819544	0.642466	0.609267	0.632455	0.813602	0.889219	0.999372	NA	NA	2.21208	0.502688	1.10252	0.648908	2.2384	2.1609	2.74028	2.39477	0.798605	1.20599	-0.0012	0.00208	0.836073	1.06038	0.982079	1.16098	1.07971	0.679271	1.852	2.5244	0.7348	0.859739	0.873902	0.897627	0.83123	0.875061	0.880814	0.819544	0.859138	0.842609	0.828015	0.960946	1.00903	0.955688	0.914872
ENSG00000035687	ADSS2	-0.0239541	0.0146255	0.0230589	0.878449	0.550228	0.420174	0.411478	0.493846	0.937614	0.950494	0.971558	NA	1.26956	2.76201	0.648441	1.21965	NA	NA	NA	NA	NA	NA	NA	NA	NA	NA	NA	NA	NA	NA	NA	NA	NA	NA	NA	NA	NA	NA	NA	NA	NA	NA	NA	NA	NA	NA	NA	NA
ENSG00000035720	STAP1	NA	NA	NA	NA	NA	0.852728	0.717684	1.06182	NA	NA	NA	NA	NA	NA	NA	1.44573	NA	NA	NA	NA	NA	NA	NA	NA	NA	0.741915	NA	NA	NA	NA	NA	NA	3.09736	0.994317	0.80956	1.16967	0.79796	0.755875	0.848189	1.1186	1.07809	1.12775	1.09202	1.06446	0.774517	1.0607	1.16938	0.862728
ENSG00000035862	TIMP2	0.0235735	-0.0598207	-0.040317	NA	1.39967	NA	NA	NA	NA	NA	NA	-2.84132	NA	NA	1.0788	NA	1.07065	1.9947	1.9705	3.63491	3.08303	0.881657	1.36597	-0.0009	0.00083	NA	NA	NA	NA	NA	0.675189	1.21925	NA	NA	NA	NA	NA	NA	NA	NA	NA	NA	NA	NA	NA	NA	NA	NA
ENSG00000035928	RFC1	0.0102278	-0.0120029	0.0369271	0.932052	0.942008	0.479793	0.497256	0.595586	0.599498	0.576563	0.577329	-2.57812	1.32699	2.41603	0.62827	1.05562	0.516286	NA	NA	NA	NA	0.670229	0.799944	0.0009	0.00083	0.792607	0.625205	0.485996	0.69133	0.665711	0.616751	NA	2.44824	0.561101	0.471292	0.525045	0.583199	0.517196	0.5302	0.313867	0.307496	0.278754	0.278754	0.30103	0.274158	0.271842	0.320146	0.225309
ENSG00000036054	TBC1D23	0.0100796	0.0107355	0.00873668	0.931272	0.542825	0.455906	0.454444	0.492419	0.669354	0.721853	0.642466	NA	NA	2.58353	0.548096	1.05705	0.488662	NA	NA	NA	NA	0.590726	0.681204	0.0028	NA	0.649702	0.702341	0.574182	0.761867	0.711056	0.685126	NA	2.53656	0.822822	0.605305	0.802089	0.738781	0.578639	0.638489	0.658965	0.639486	0.733999	0.607455	0.653213	0.824126	0.913814	0.747412	0.705864
ENSG00000036257	CUL3	0.00192362	0.0647219	0.0132112	0.782074	0.564666	0.451052	0.442222	0.468723	0.544593	0.562164	0.565025	-2.49965	1.29036	2.44975	0.534645	0.95171	0.526985	NA	NA	NA	NA	0.63502	0.701739	-0.0011	NA	0.718513	0.611983	0.431219	0.671241	0.606762	0.560513	1.76709	2.37511	0.804821	0.695482	0.796574	0.756636	0.675778	0.708421	0.760422	0.680336	0.733999	0.677607	0.694605	0.742725	0.810233	0.673942	0.64836
ENSG00000036448	MYOM2	-0.0470561	NA	NA	NA	NA	0.458601	NA	0.711962	NA	NA	NA	NA	NA	NA	0.852027	NA	0.47994	2.15933	1.96788	NA	NA	NA	NA	NA	NA	NA	1.36569	1.05716	1.23617	1.06292	0.53561	1.82493	NA	NA	NA	NA	NA	NA	NA	NA	NA	NA	NA	NA	NA	NA	NA	NA
ENSG00000036530	CYP46A1	NA	NA	NA	NA	NA	NA	NA	NA	NA	NA	NA	NA	NA	NA	NA	NA	NA	NA	NA	NA	NA	NA	NA	NA	NA	NA	NA	NA	NA	NA	NA	NA	NA	0.725095	0.78533	0.559907	0.715167	0.724276	0.731589	0.64836	0.74351	0.699838	0.763428	0.729974	0.587711	0.664642	0.689309	0.586587
ENSG00000036549	ZZZ3	-0.0317719	0.0674905	0.0339572	0.793658	0.453318	0.293342	0.257953	0.29863	0.344873	0.348344	0.26258	-2.35159	1.17698	2.06445	0.0648958	1.26438	0.46812	NA	NA	NA	NA	0.44303	0.535824	0.0041	0.00792	NA	0.277556	0.21076	0.578572	0.548916	0.352444	NA	2.57944	0.778874	0.677607	0.788875	0.61066	0.534026	0.585461	0.70757	0.687529	0.680336	0.711807	0.705864	0.863323	0.956649	0.864511	0.720986
ENSG00000036672	USP2	-0.103651	0.180762	NA	0.797449	0.404834	0.115904	0.0854704	-0.00207676	0.179051	0.202307	0.223884	NA	0.516971	2.20174	0.296966	1.30965	0.400156	1.41984	1.25391	2.57281	1.89546	NA	0.359485	NA	NA	NA	NA	NA	NA	NA	-0.0390773	0.10342	NA	NA	NA	NA	NA	NA	NA	NA	NA	NA	NA	NA	NA	NA	NA	NA
ENSG00000037042	TUBG2	0.00783888	-0.0123205	0.0525695	NA	0.419956	0.663107	0.572428	0.568442	NA	NA	NA	NA	NA	NA	0.457371	NA	0.504951	1.71785	1.7139	2.1719	2.06693	0.764828	1.14236	NA	NA	1.30847	1.38031	1.4898	1.20673	1.14056	0.471756	2.60034	2.6464	0.487138	0.68842	0.802774	0.658011	0.655138	0.720986	0.61595	0.697229	0.507856	0.521138	0.665581	0.557507	0.536558	0.605305	0.765669
ENSG00000037241	RPL26L1	0.0544666	-0.053549	-0.0546497	1.03055	1.08279	0.889797	0.954786	1.04516	1.25557	1.09703	1.35474	NA	NA	2.56424	1.02388	NA	0.988302	1.85515	2.0529	2.84798	2.92543	0.987062	1.041	-0.0017	NA	0.877452	1.39147	1.17681	1.21274	1.13747	0.929523	NA	2.718	NA	NA	NA	NA	NA	NA	NA	NA	NA	NA	NA	NA	NA	NA	NA
ENSG00000037280	FLT4	0.0135689	NA	NA	NA	NA	NA	NA	NA	NA	0.985383	NA	NA	NA	NA	0.840303	NA	NA	2.20704	1.98651	NA	NA	NA	NA	NA	NA	NA	1.52909	1.43346	1.31937	1.29137	0.645057	1.27796	NA	0.764923	0.710963	0.645422	0.748963	0.802089	0.766413	0.679428	0.844477	0.745855	0.764923	0.737193	0.628389	0.612784	0.698101	0.636488
ENSG00000037474	NSUN2	0.0339223	-0.0273457	-0.00533387	0.859058	0.842609	0.771468	0.77745	0.777272	0.957491	0.995943	1.15954	NA	NA	2.45187	0.769081	1.33232	0.523446	NA	NA	NA	NA	0.805906	0.938875	-0.0005	NA	0.832865	1.18589	1.07095	1.18223	1.08322	0.469434	1.10439	2.6218	0.532754	0.428135	0.40824	0.525045	0.502427	0.4843	0.537819	0.468347	0.487138	0.513218	0.507856	0.403121	0.346353	0.456366	0.421604
ENSG00000037637	FBXO42	-0.140465	0.232185	0.279997	0.780438	0.482874	0.0241146	0.0135867	0.00786623	0.110762	0.0782922	0.117543	NA	0.684405	2.36585	-0.0783187	1.64192	0.41621	1.48015	1.37731	2.36164	2.37602	0.311098	0.379137	0.0077	NA	0.468447	0.0258258	-0.0453648	0.410498	0.400607	0.206365	0.742519	2.18583	0.480007	0.374748	0.448706	0.437751	0.423246	0.414973	0.522444	0.534026	0.494155	0.481443	0.506505	0.607455	0.74351	0.583199	0.606381
ENSG00000037749	MFAP3	-0.0235168	-0.0117157	-0.00603783	0.715465	0.489958	0.25662	0.245158	0.309932	0.577768	0.57558	0.715157	-2.31271	1.22051	2.13684	0.301747	1.29178	0.460543	NA	NA	NA	NA	0.536745	0.720246	0.0025	NA	0.50992	0.717852	0.561771	0.766913	0.724794	0.362802	2.00726	2.14395	0.517196	0.217484	0.33646	0.322219	0.247973	0.278754	0.38739	0.235528	0.292256	0.307496	0.39794	0.49693	0.557507	0.30963	0.20412
ENSG00000037757	MRI1	0.0474836	-0.014332	-0.0554914	1.42991	1	1.12684	1.17552	1.24721	NA	NA	1.48519	NA	NA	3.28859	0.864616	NA	0.729517	2.02163	1.92516	2.49914	2.37824	0.718451	1.03851	-0.0031	NA	0.938647	1.12592	1.16465	1.24133	1.09987	0.428204	1.04612	NA	NA	NA	NA	NA	NA	NA	NA	NA	NA	NA	NA	NA	NA	NA	NA
ENSG00000037897	METTL1	-0.00510274	0.00500312	0.0519435	1.22717	0.564666	0.373128	0.396663	0.442222	0.547232	0.600077	0.545707	NA	1.15496	2.08929	0.668836	NA	0.461868	1.63054	1.66839	2.66106	2.24015	0.53776	0.583494	-0.0007	0.00167	0.606694	0.707901	0.44094	0.861315	0.689515	0.178595	0.787346	NA	0.580925	0.665581	0.783189	0.61066	0.638489	0.643453	0.748963	0.679428	0.667453	0.680336	0.733197	0.790988	0.78746	0.68842	0.926342
ENSG00000037965	HOXC8	-0.0746805	NA	NA	0.854532	NA	NA	NA	NA	NA	NA	NA	-1.67185	0.921167	NA	0.40847	NA	0.353547	1.11684	0.981551	1.73784	2.01215	NA	0.561116	NA	NA	NA	0.208847	-0.00419136	0.62689	0.533137	-0.120371	0.374401	NA	NA	NA	NA	NA	NA	NA	NA	NA	NA	NA	NA	NA	NA	NA	NA
ENSG00000038002	AGA	0.0366641	-0.00467031	-0.0340737	1.33907	0.612784	1.09253	1.02402	1.0374	NA	NA	NA	-2.68435	NA	2.57679	1.26961	1.12683	1.02793	2.04518	2.28689	3.00287	2.90029	1.18896	1.20957	-0.002	NA	1.66149	2.11022	1.59849	1.93625	1.50569	2.5175	NA	2.59835	1.02078	0.998695	1.0013	1.10958	1.01912	1.10517	0.992111	1.03902	0.929419	0.864511	0.965672	0.972203	0.889862	0.93044	0.911158
ENSG00000038210	PI4K2B	0.0236243	-0.0178007	-0.0384402	1.12853	0.740363	1.19305	1.23431	1.23665	1.06234	1.30124	1.07735	NA	NA	2.53396	0.606705	1.24412	0.625395	2.27329	2.17784	2.80616	2.6741	0.826838	1.03271	-0.0008	NA	NA	1.3716	1.19372	1.4258	1.57045	0.787154	1.0307	2.85193	0.848189	0.83187	0.773786	0.920645	0.784617	0.812913	0.840733	0.805501	0.821514	0.752816	0.781037	0.85248	0.888179	0.768638	0.808211
ENSG00000038219	BOD1L1	-0.0583361	-0.034804	0.0679178	0.968283	0.522444	0.456232	0.476783	0.516822	0.787855	0.786042	0.795184	-2.48535	NA	2.14569	0.624887	1.36869	0.430815	NA	NA	NA	NA	0.513791	0.68725	NA	NA	0	0.772317	0.616047	0.927359	0.82915	0.754024	NA	NA	NA	NA	NA	NA	NA	NA	NA	NA	NA	NA	NA	NA	NA	NA	NA
ENSG00000038274	MAT2B	0.0142244	-0.0507517	-0.0595368	1.05513	0.812913	0.557022	0.591938	0.644652	0.281553	0.30583	0.271746	-2.65681	NA	2.52975	0.628737	1.15429	0.537636	NA	NA	NA	NA	0.75237	1.00657	-0.0004	NA	0.591084	1.07759	0.80604	0.93211	0.88445	0.463951	2.22552	2.61857	0.700704	0.716838	0.804139	0.70927	0.726727	0.702431	0.579784	0.565848	0.609594	0.563481	0.594393	0.701568	0.71433	0.653213	0.498311
ENSG00000038295	TLL1	0.0457603	0.00251209	NA	NA	0.447158	NA	NA	NA	NA	NA	NA	NA	1.30973	NA	NA	NA	0.52623	NA	NA	NA	NA	NA	NA	NA	NA	NA	0.936572	0.928347	1.24197	0.904979	0.407007	NA	NA	NA	NA	NA	NA	NA	NA	NA	NA	NA	NA	NA	NA	NA	NA	NA
ENSG00000038358	EDC4	-0.0045634	-0.00779039	-0.00814423	1.36385	1.04376	0.850826	0.875582	0.734056	0.968485	1.03203	1.20694	-2.40159	NA	2.51158	1.14192	NA	0.56114	NA	NA	NA	NA	0.704011	1.04938	NA	0.00138	0.916275	1.18142	1.17872	1.20439	1.03211	0.5748	2.11296	2.52827	0.79379	0.820201	0.820201	0.666518	0.716003	0.679428	0.936514	0.902003	0.934498	0.933487	0.907949	0.858537	0.792392	0.865104	1.086
ENSG00000038382	TRIO	-0.0572137	0.0455897	0.0552133	NA	0.612784	0.858918	NA	0.600888	NA	NA	NA	NA	NA	2.26389	0.139975	1.22914	0.527734	2.01321	1.90253	2.66981	2.33828	0.567999	0.777791	0.0023	0.00188	0.706359	0.73974	0.679886	0.946367	0.839558	0.520659	1.15356	2.61637	0.318063	0.0899051	0.149219	0.178977	0.193125	0.117271	0.287802	0.278754	0.240549	0.274158	0.269513	0.0530784	0.161368	0.240549	0.209515
ENSG00000038427	VCAN	0.00582947	NA	0.00221009	NA	NA	NA	NA	NA	1.0109	0.947568	0.968763	NA	1.09512	NA	0.720696	NA	0.541189	NA	NA	NA	NA	NA	NA	NA	0.00205	NA	1.07026	0.991149	1.03297	0.971789	1.24261	NA	NA	NA	NA	NA	NA	NA	NA	NA	NA	NA	NA	NA	NA	NA	NA	NA
ENSG00000038532	CLEC16A	-0.00493753	-0.0362456	-0.051244	0.897754	0.745855	0.499696	0.476183	0.550196	0.909927	0.951831	NA	-1.70779	NA	2.41458	0.290233	1.38438	0.618046	2.06354	2.05401	2.7217	2.61068	0.716069	0.945837	-0.002	0.00243	1.009	0.958433	0.949322	0.936257	0.759216	0.737603	1.55875	2.39129	NA	NA	NA	NA	NA	NA	NA	NA	NA	NA	NA	NA	NA	NA	NA
ENSG00000038945	MSR1	NA	NA	NA	NA	NA	NA	NA	0.668261	NA	NA	NA	NA	NA	NA	0.528945	NA	0.538064	NA	NA	NA	NA	NA	NA	NA	NA	NA	NA	NA	NA	NA	NA	NA	2.48841	NA	NA	NA	NA	NA	NA	NA	NA	NA	NA	NA	NA	NA	NA	NA
ENSG00000039068	CDH1	0.130969	NA	NA	NA	NA	NA	NA	NA	1.10712	0.978914	1.14435	NA	1.31979	NA	0.908851	NA	0.516682	NA	NA	3.38708	2.87826	NA	NA	NA	NA	NA	1.7879	1.48867	1.56078	1.65249	0.792207	1.64774	NA	NA	NA	NA	NA	NA	NA	NA	NA	NA	NA	NA	NA	NA	NA	NA
ENSG00000039123	MTREX	0.0140752	0.00527023	0.0333918	0.985084	0.932981	0.616973	0.623538	0.67667	0.65935	0.659083	0.638636	NA	NA	2.48703	0.666434	0.99476	NA	NA	NA	NA	NA	NA	NA	NA	NA	0.824661	NA	NA	NA	NA	NA	NA	NA	NA	NA	NA	NA	NA	NA	NA	NA	NA	NA	NA	NA	NA	NA	NA
ENSG00000039139	DNAH5	NA	NA	NA	NA	NA	NA	NA	NA	NA	NA	NA	NA	0.739219	NA	0.482739	NA	0.656597	NA	NA	NA	NA	NA	NA	-0.001	NA	NA	1.16699	1.83884	0.861026	1.33205	NA	NA	NA	NA	NA	NA	NA	NA	NA	NA	NA	NA	NA	NA	NA	NA	NA	NA
ENSG00000039319	ZFYVE16	-0.00414855	0.0514974	0.035123	0.764331	0.522444	0.708566	0.793432	0.721155	NA	NA	NA	NA	NA	2.53751	0.662527	1.42372	0.519038	2.36295	2.38992	2.824	2.77236	0.799133	0.897632	0	0.00278	NA	1.15688	0.91801	1.01778	0.870994	0.915257	NA	NA	0.682145	0.447158	0.652246	0.691081	0.532754	0.494155	0.609594	0.559907	0.621176	0.559907	0.641474	0.695482	0.873321	0.62634	0.448706
ENSG00000039523	RIPOR1	0.0257241	-0.0167898	-0.12399	0.969945	0.865696	0.743591	0.710298	0.640802	NA	NA	NA	NA	NA	2.9148	0.868637	1.4942	NA	NA	NA	NA	NA	NA	NA	NA	NA	NA	NA	NA	NA	NA	NA	NA	NA	NA	NA	NA	NA	NA	NA	NA	NA	NA	NA	NA	NA	NA	NA	NA
ENSG00000039560	RAI14	-0.0119595	-0.0712155	-0.0490575	0.842733	0.931458	0.722241	0.904744	0.756791	0.781903	0.982927	NA	NA	NA	2.75101	0.473646	1.18464	0.598682	NA	NA	NA	NA	0.727101	1.03035	NA	NA	NA	1.33182	1.11775	1.0989	0.98552	0.601473	2.27959	NA	NA	NA	NA	NA	NA	NA	NA	NA	NA	NA	NA	NA	NA	NA	NA
ENSG00000039600	SOX30	NA	NA	NA	NA	NA	NA	NA	NA	NA	NA	NA	NA	NA	NA	NA	NA	NA	NA	NA	NA	NA	NA	NA	NA	NA	0	NA	NA	NA	NA	NA	NA	NA	NA	NA	NA	NA	NA	NA	NA	NA	NA	NA	NA	NA	NA	NA	NA
ENSG00000039650	PNKP	-0.00388781	-0.260315	-0.0936303	NA	0.866287	NA	NA	NA	NA	NA	NA	NA	NA	2.75976	0.626111	NA	0.650821	2.28661	2.17711	2.46097	2.37906	0.863178	1.24724	0	NA	1.50601	1.69942	1.5871	1.74144	1.42277	0.622911	1.29921	NA	0.689309	0.672098	0.667453	0.678518	0.761928	0.735599	0.691965	0.758912	0.741939	0.754348	0.701568	0.586587	0.49693	0.580925	0.636488
ENSG00000039987	BEST2	NA	NA	NA	NA	NA	NA	NA	NA	NA	NA	NA	NA	1.14988	NA	NA	NA	NA	NA	NA	NA	NA	NA	NA	NA	NA	NA	NA	NA	NA	NA	NA	NA	NA	NA	NA	NA	NA	NA	NA	NA	NA	NA	NA	NA	NA	NA	NA	NA
ENSG00000040199	PHLPP2	-0.0407962	0.0447783	0.154754	0.676762	0.514548	0.343949	0.382309	0.274988	0.482739	0.352914	0.495906	-1.80872	0.985423	2.09792	0.0646269	1.13433	0.433626	NA	NA	NA	NA	0.465561	0.542133	NA	NA	NA	0.54539	0.40901	0.769494	0.715175	0.258094	0.763749	NA	NA	NA	NA	NA	NA	NA	NA	NA	NA	NA	NA	NA	NA	NA	NA
ENSG00000040275	SPDL1	0.00465671	-0.0360391	0.0112147	0.84708	0.557507	0.639526	0.63762	0.716074	0.801328	0.777007	0.783788	-2.40246	NA	2.47365	0.455718	1.1319	0.454925	NA	NA	NA	NA	NA	NA	NA	NA	0.840719	0.99543	0.716583	0.87336	0.786754	0.499039	NA	NA	NA	NA	NA	NA	NA	NA	NA	NA	NA	NA	NA	NA	NA	NA	NA
ENSG00000040341	STAU2	0.0363395	0.0267284	-0.0344296	1.08409	0.730782	0.852305	0.720227	0.780294	0.991658	1.11628	1.06635	-2.63787	NA	2.37725	0.433882	NA	0.601857	2.30795	2.15858	2.73139	3.1185	0.82564	0.843858	-0.0004	0.00132	0.88865	1.46772	1.15893	1.18632	1.04212	0.929483	NA	3.0032	1.00346	1.1364	1.11959	1.05881	1.04258	1.05308	1.05652	0.992554	1.06446	1.08279	1.05881	1.07882	1.14176	1.1726	1.01199
ENSG00000040487	SLC66A1	-0.00916899	0.0721528	0.0750278	1.05374	0.495544	0.637114	0.649581	0.587646	0.629089	0.677925	0.744736	NA	NA	2.04779	0.692029	1.39897	NA	NA	NA	NA	NA	NA	NA	NA	NA	NA	NA	NA	NA	NA	NA	NA	NA	NA	NA	NA	NA	NA	NA	NA	NA	NA	NA	NA	NA	NA	NA	NA
ENSG00000040531	CTNS	0.00504743	0.00799985	0.0447771	NA	0.713491	0.499425	0.487462	0.438541	0.618181	0.619392	0.568549	-2.68469	1.27817	2.17658	0.688525	NA	0.477933	2.13667	2.10655	2.97185	2.552	0.548271	0.594453	0.0007	0.00278	0.673679	0.858942	0.746674	0.873644	0.793105	0.628645	1.42188	NA	0.350248	0.392697	0.4133	0.346353	0.457882	0.44248	0.367356	0.421604	0.488551	0.459392	0.509203	0.547775	0.447158	0.374748	0.585461
ENSG00000040608	RTN4R	-0.0545445	NA	NA	NA	0.651278	NA	NA	NA	0.571563	0.446017	0.498068	NA	0.668614	NA	0.830902	NA	0.517265	1.42724	1.28326	3.04455	2.42775	0.309186	0.362006	NA	NA	NA	NA	NA	NA	NA	0.100523	0.409046	NA	NA	NA	NA	NA	NA	NA	NA	NA	NA	NA	NA	NA	NA	NA	NA
ENSG00000040633	PHF23	-0.125257	0.215353	0.287231	0.657828	0.356026	-0.00718872	0.00587037	-0.00928306	0.243582	0.228945	0.248958	-2.05869	0.630096	1.95556	0.0874908	NA	NA	1.20973	1.13172	2.19019	2.22158	0.319189	0.359601	0.0126	NA	0.424844	-0.00120588	0.0315022	0.287147	0.334102	0.0686342	0.568263	1.68989	0.436163	0.545307	0.481443	0.385606	0.40824	0.44248	0.528917	0.445604	0.495544	0.447158	0.429752	0.606381	0.515874	0.537819	0.761176
ENSG00000040731	CDH10	NA	NA	-0.0294931	NA	NA	NA	NA	NA	NA	NA	NA	NA	NA	NA	NA	NA	NA	NA	NA	NA	NA	NA	NA	NA	NA	NA	NA	NA	NA	NA	NA	NA	NA	NA	NA	NA	NA	NA	NA	NA	NA	NA	NA	NA	NA	NA	NA	NA
ENSG00000040933	INPP4A	0.0107446	-0.0254688	-0.0262261	1.02266	0.465383	0.73646	0.642274	0.645168	0.988144	1.01741	1.02657	NA	NA	2.52898	0.248575	1.44358	0.481803	NA	NA	NA	NA	0.638453	0.917854	0.0014	NA	0.588856	1.14876	1.12409	1.15785	1.07876	0.674168	2.03559	NA	0.689309	0.664642	0.720986	0.647383	0.641474	0.61595	0.811575	0.770115	0.822168	0.752048	0.767898	0.748963	0.790988	0.746634	0.757396
ENSG00000041353	RAB27B	NA	NA	-0.130956	0.982627	0.477121	0.510816	0.568871	0.553801	NA	NA	NA	NA	NA	NA	0.544711	NA	0.529463	NA	NA	NA	NA	NA	NA	-0.0006	NA	NA	0.931941	0.732192	0.841183	0.762079	0.573306	2.41611	NA	NA	NA	NA	NA	NA	NA	NA	NA	NA	NA	NA	NA	NA	NA	NA
ENSG00000041357	PSMA4	0.0417967	-0.0242533	0.0092484	1.27443	1.21378	1.34389	1.33201	1.35888	1.32619	1.44912	NA	-2.83528	NA	2.87452	1.12731	NA	1.06477	2.26135	2.21842	2.81083	2.87777	2.17116	1.44037	-0.0029	0.00087	1.06103	1.43542	1.18643	1.17271	1.12744	0.929791	NA	2.75557	0.636488	0.829947	0.781755	0.935507	0.836324	0.948413	0.584331	0.49693	0.592177	0.547775	0.526339	0.582063	0.403121	0.445604	0.469822
ENSG00000041515	MYO16	NA	NA	NA	0.899449	0.419956	0.733258	0.797779	0.728028	NA	NA	NA	NA	NA	NA	0.624871	NA	0.620373	NA	NA	NA	NA	NA	NA	NA	NA	0.643648	NA	NA	NA	NA	NA	NA	NA	NA	NA	NA	NA	NA	NA	NA	NA	NA	NA	NA	NA	NA	NA	NA
ENSG00000041802	LSG1	0.0112455	-0.0189205	0.021309	0.890505	0.760422	0.642081	0.62822	0.550196	0.842989	0.884853	0.89644	-2.53979	NA	2.46667	0.680529	NA	0.486132	2.0861	2.04	2.80474	2.51059	0.70539	0.914951	0	NA	0.754973	0.691567	0.555607	0.865126	0.755701	0.367942	1.14769	2.36977	0.320146	0.113943	0.117271	0.123852	0.164353	0.158362	0.09691	0.0863598	0.049218	0.071882	0.0681859	0.0253059	-0.09691	0.00432137	-0.275724
ENSG00000041880	PARP3	0.0175063	0.0627999	-0.0586543	NA	1.10278	1.30246	NA	1.3399	NA	NA	NA	NA	NA	NA	1.29558	NA	0.772628	NA	NA	2.65024	2.58747	0.781813	1.18132	-0.0009	NA	1.43391	1.93359	1.10096	1.66705	1.32778	0.855538	NA	NA	0.782473	0.708421	0.807535	0.698101	0.675778	0.586587	0.804139	0.839478	0.754348	0.69897	0.7348	0.598791	0.606381	0.691081	0.758912
ENSG00000041982	TNC	0.0419935	-0.0615023	-0.0639529	NA	NA	NA	NA	NA	NA	NA	NA	NA	NA	NA	NA	NA	NA	NA	NA	NA	NA	NA	NA	NA	NA	0.528101	1.73715	1.82208	1.79983	1.66551	1.14741	NA	NA	NA	NA	NA	NA	NA	NA	NA	NA	NA	NA	NA	NA	NA	NA	NA
ENSG00000041988	THAP3	-0.106314	0.203264	0.277903	0.790845	0.773055	0.0834363	0.151399	0.100914	0.240922	0.176721	0.19175	-2.24721	0.885567	2.31439	0.209205	NA	NA	NA	NA	NA	NA	0.334106	0.374954	NA	NA	0.589173	0.234583	0.055144	0.370616	0.481327	0.170018	1.19759	NA	NA	NA	NA	NA	NA	NA	NA	NA	NA	NA	NA	NA	NA	NA	NA
ENSG00000042062	RIPOR3	-0.109753	NA	NA	0.897496	0.352183	1.10214	1.11255	1.07093	NA	1.02086	NA	NA	NA	NA	NA	1.33625	NA	NA	NA	NA	NA	NA	NA	NA	NA	NA	NA	NA	NA	NA	NA	NA	NA	NA	NA	NA	NA	NA	NA	NA	NA	NA	NA	NA	NA	NA	NA	NA
ENSG00000042088	TDP1	0.00214181	-0.0112368	0.0184755	0.867197	0.528917	0.544189	0.629213	0.635219	0.880079	0.975362	1.03953	NA	NA	2.38156	0.322681	1.19559	0.452382	1.91754	1.83667	2.63314	2.75214	0.582699	0.632189	0.0009	NA	1.06408	0.8749	0.500475	0.768787	0.625042	0.544116	1.1091	2.53794	0.837588	0.947924	0.958564	0.95376	0.966611	0.997386	0.974972	0.974051	0.982271	1.04218	1.02078	1.0693	1.0465	1.0976	1.03623
ENSG00000042286	AIFM2	0.016675	-0.0213613	0.0262661	1.12272	0.528917	0.941516	1.00328	0.888988	0.895971	0.855919	0.9423	-2.65729	NA	2.61186	0.680643	NA	0.663228	1.77481	1.73767	2.55683	2.72501	0.735135	0.86652	0.0005	NA	1.02624	1.28278	1.15726	1.09767	1.06412	0.256965	0.926526	NA	0.61066	0.55145	0.593286	0.596597	0.622214	0.572872	0.606381	0.606381	0.553883	0.514548	0.523746	0.409933	0.380211	0.414973	0.542825
ENSG00000042317	SPATA7	-0.088224	NA	0.0894359	NA	0.424882	0.206094	0.338872	0.406911	0.442222	0.405975	0.494204	-2.3661	0.788481	NA	0.0696053	1.08358	0.436418	1.84358	1.70849	2.13338	2.46134	0.405768	0.419044	0.0066	NA	0.535883	0.363196	0.225287	0.585187	0.519766	0.621349	1.20906	NA	NA	NA	NA	NA	NA	NA	NA	NA	NA	NA	NA	NA	NA	NA	NA
ENSG00000042429	MED17	-0.0875401	0.1979	0.27556	0.687256	0.380211	-0.0687839	-0.0963191	-0.0307185	0.109219	0.087642	0.11662	NA	0.767821	1.74106	-0.0382106	0.773361	0.419635	1.37208	1.36612	2.44361	2.39657	0.396875	0.433595	0.0087	NA	0.523877	0.146106	0.0693331	0.486305	0.440776	0.122156	0.976357	1.8169	0.535294	0.603144	0.627366	0.447158	0.454845	0.503791	0.561101	0.517196	0.60206	0.619093	0.632457	0.804139	0.837588	0.794488	0.720986
ENSG00000042445	RETSAT	0.0271906	0.0130414	-0.0523395	1.08809	1.05154	1.13995	1.04466	1.13355	NA	NA	NA	NA	NA	2.66898	1.10902	NA	0.722184	2.00975	2.00761	2.82639	2.50258	0.950845	1.4114	-0.0027	NA	0.952771	1.76523	1.51595	1.73368	1.47451	0.681899	2.21773	2.77151	0.926857	0.849419	0.945469	0.846955	0.786751	0.804139	1.00775	1.02612	0.951823	0.952792	0.911158	1.07737	0.887054	0.945961	1.02243
ENSG00000042493	CAPG	0.00583146	-0.0600397	NA	NA	1.39967	NA	NA	NA	NA	NA	NA	NA	NA	2.7123	1.63822	1.17378	NA	NA	NA	2.98089	3.05088	0.821894	1.62752	-0.0004	0	1.75397	NA	1.79425	2.43749	2.03384	NA	NA	NA	1.31513	1.14208	1.20003	1.39794	1.43361	1.37949	1.23629	1.21245	1.15106	1.17638	1.12156	1.19117	0.960946	1.07298	1.16406
ENSG00000042753	AP2S1	0.0674834	-0.0735913	-0.0434528	NA	1.39967	NA	NA	NA	NA	NA	NA	-3.05033	NA	2.79011	1.26746	1.56319	NA	2.18608	2.16566	3.32393	2.88287	0.98699	0	-0.0005	0.00022	1.57318	1.71035	1.3737	1.6687	1.32734	1.11442	NA	2.80373	0.953276	1.05729	1.11694	1.22531	1.27485	1.18013	0.976808	1.02036	0.989895	0.984077	0.885926	0.96708	0.854913	0.922725	0.934498
ENSG00000042781	USH2A	NA	NA	NA	NA	NA	NA	NA	NA	NA	NA	NA	NA	NA	NA	0.66943	NA	NA	NA	NA	NA	NA	NA	NA	NA	NA	1.19643	NA	NA	NA	NA	NA	NA	NA	NA	NA	NA	NA	NA	NA	NA	NA	NA	NA	NA	NA	NA	NA	NA
ENSG00000042832	TG	NA	NA	NA	NA	NA	NA	NA	NA	NA	NA	NA	NA	1.1479	NA	NA	NA	NA	NA	NA	NA	NA	NA	NA	NA	NA	NA	NA	NA	NA	NA	NA	NA	NA	NA	NA	NA	NA	NA	NA	NA	NA	NA	NA	NA	NA	NA	NA	NA
ENSG00000043039	BARX2	0.0531807	NA	NA	NA	NA	NA	NA	NA	NA	NA	NA	NA	NA	NA	NA	NA	NA	1.71144	1.60537	2.38494	2.53039	NA	NA	NA	NA	NA	0.886081	0.82265	0.896698	0.818689	0.286333	1.08876	NA	0.957607	0.902003	0.719331	0.828015	0.891537	0.802089	0.819544	0.835056	0.780317	0.936011	0.92993	0.768638	0.733197	0.878522	0.773055
ENSG00000043093	DCUN1D1	-0.0232329	0.0441149	-0.0173514	0.95844	0.431364	0.241491	0.28663	0.340638	0.367732	0.345924	0.381158	-2.42176	1.01921	2.62882	0.497826	NA	0.48928	NA	NA	NA	NA	0.519654	0.610848	-0.0016	NA	0.48269	0.70376	0.597843	0.701825	0.723277	0.495043	1.62242	2.52218	0.900367	0.780317	0.725912	0.873902	0.758155	0.828015	0.657056	0.625312	0.657056	0.690196	0.646404	0.694605	0.741939	0.677607	0.557507
ENSG00000043143	JADE2	-0.0275339	0.0351859	0.0738805	0.900874	0.477121	-0.0063621	0.0660656	0.0643134	0.291613	0.324664	0.308973	-2.30397	0.84673	2.17222	0.1367	1.1773	NA	NA	NA	NA	NA	NA	NA	NA	NA	0.47043	0.0604747	0.255718	0.673949	0.562108	0.271017	0.926248	NA	NA	NA	NA	NA	NA	NA	NA	NA	NA	NA	NA	NA	NA	NA	NA
ENSG00000043355	ZIC2	-0.120062	NA	NA	0.760696	0.409933	0.0664228	0.0573309	-0.0380904	0.122226	0.140401	0.126372	-2.09272	0.69581	1.91116	-0.0385908	1.42126	0.462542	0.925912	0.9324	NA	NA	0.303091	0.339223	NA	NA	NA	0.285378	-0.000952338	0.584389	0.509329	-0.143937	0.589562	NA	0.910624	0.905256	0.780317	0.83123	0.924796	0.944976	0.74351	0.847573	0.89487	0.946452	0.888179	0.784617	0.751279	0.812913	0.806858
ENSG00000043462	LCP2	NA	NA	NA	0.790948	NA	0.214444	0.201452	0.281974	NA	NA	NA	NA	NA	2.73894	NA	1.0436	NA	NA	NA	NA	NA	NA	NA	NA	NA	0.580639	NA	NA	NA	NA	NA	NA	NA	0.509203	0.447158	0.494155	0.517196	0.463893	0.5302	0.506505	0.488551	0.437751	0.510545	0.50515	0.502427	0.593286	0.587711	0.50515
ENSG00000043514	TRIT1	0.00428267	-0.00934355	-0.007283	1.09507	0.522444	0.895736	0.927129	0.82545	0.861506	0.915297	0.980629	NA	NA	2.62431	0.370723	1.31873	0.518592	NA	NA	NA	NA	0.806807	0.771016	-0.0006	NA	1.09732	0.994931	0.724799	0.874249	0.765767	0.284239	1.1271	2.42062	0.680336	0.594393	0.728354	0.732394	0.756636	0.74351	0.682145	0.591065	0.599883	0.580925	0.588832	0.636488	0.735599	0.737987	0.5302
ENSG00000043591	ADRB1	NA	NA	NA	NA	NA	NA	NA	NA	NA	NA	NA	-2.04937	1.026	NA	-0.114593	NA	0.50922	NA	NA	NA	NA	NA	NA	NA	NA	NA	NA	NA	NA	NA	NA	NA	NA	0.822822	0.812245	0.658965	0.766413	0.840106	0.835056	0.509203	0.755875	0.745075	0.812245	0.782473	0.587711	0.599883	0.728354	0.761176
ENSG00000044090	CUL7	0.0160472	-0.0130909	-0.00862635	NA	0.572872	0.858273	0.908354	0.865636	NA	NA	NA	NA	NA	2.48504	0.877435	NA	0.666099	2.25602	2.1987	2.99364	2.68138	0.72987	1.13803	NA	0.00105	1.04805	1.32607	1.32653	1.35564	1.14964	0.819797	NA	2.47756	0.678518	0.597695	0.603144	0.562293	0.647383	0.591065	0.752048	0.755875	0.705864	0.691965	0.730782	0.489958	0.485721	0.571709	0.64836
ENSG00000044115	CTNNA1	0.048914	-0.0256618	-0.0320008	1.06715	1.28035	1.28227	1.24721	1.08369	NA	NA	NA	-2.88841	NA	2.73723	0.900957	1.08482	1.07341	NA	NA	NA	NA	1.14639	1.43909	-0.0022	0.00112	1.18506	1.6666	1.47627	1.64033	1.47118	1.08255	NA	NA	0.460898	0.176091	0.311754	0.225309	0.296665	0.278754	0.359835	0.232996	0.247973	0.158362	0.100371	-0.0222764	-0.207608	0.0170333	0.245513
ENSG00000044446	PHKA2	-0.0042685	-0.03242	-0.0387381	1.14613	0.579784	1.03528	1.05665	0.918379	1.09646	1.15177	1.13912	NA	NA	2.46143	0.435659	1.29526	0.625275	2.66391	2.51153	3.15219	2.93678	0.88232	1.24406	-0.0005	0.00195	NA	1.28079	1.35075	1.31368	1.18827	0.947918	NA	2.62798	0.668386	0.744293	0.813581	0.82866	0.744293	0.779596	0.868056	0.752048	0.781037	0.732394	0.789581	0.770115	0.798651	0.832509	0.788168
ENSG00000044459	CNTLN	-0.00558987	0.0354241	0.100787	0.343703	0.465383	NA	NA	NA	0.711659	0.723642	0.678414	-2.0218	1.29361	2.06786	0.289014	NA	0.4852	2.04686	1.97218	NA	NA	0.604435	0.844079	NA	NA	1.42587	0.77269	0.537001	0.704692	0.604024	0.894536	NA	NA	NA	NA	NA	NA	NA	NA	NA	NA	NA	NA	NA	NA	NA	NA	NA
ENSG00000044524	EPHA3	0.0099791	-0.00387788	NA	NA	0.612784	NA	NA	NA	NA	NA	NA	NA	1.04595	NA	NA	NA	NA	2.06606	1.91593	NA	NA	NA	NA	NA	NA	0.575614	0.735916	0.622309	0.785391	0.835568	0.709629	NA	NA	NA	NA	NA	NA	NA	NA	NA	NA	NA	NA	NA	NA	NA	NA	NA
ENSG00000044574	HSPA5	0.0467736	-0.0572121	-0.0613612	0.789761	1.02449	0.638001	0.646461	0.640291	1.27651	NA	NA	-2.71976	NA	2.64957	0.948772	NA	0.935207	1.79586	1.7815	3.25378	2.71065	0.646124	0.738664	-0.0023	0.00188	0.571465	1.26971	1.09797	1.06072	0.947301	0.477801	1.03695	2.21112	NA	NA	NA	NA	NA	NA	NA	NA	NA	NA	NA	NA	NA	NA	NA
ENSG00000046604	DSG2	0.032614	-0.0590393	-0.0534084	1.0364	1.29115	1.00298	0.860857	1.06635	1.1679	NA	1.24882	NA	NA	3.05956	1.0526	NA	0.926045	2.24166	2.26544	3.21233	2.88611	1.10112	1.24072	-0.0019	0	0.685424	1.6573	1.48551	1.5982	1.43109	0.917171	NA	NA	0.877371	1.04139	1.03423	0.877371	0.732394	0.828015	1.0103	0.964731	1.02694	1.07918	1.01284	1.15503	1.18213	1.08063	1.01326
ENSG00000046647	GEMIN8	-0.00114434	0.0465131	0.00468611	1.19494	0.502427	0.76695	0.844545	0.75637	0.745393	0.774272	0.729606	NA	NA	2.69365	0.588302	NA	0.44822	2.03843	2.09936	2.86814	2.53414	0.933665	0.667543	0.0016	NA	0.819824	0.868264	0.810593	0.863549	0.815269	0.646009	1.35459	2.74593	0.729974	0.889862	0.869232	1.0162	0.945961	0.951823	0.995196	0.944483	0.89487	0.922725	0.873902	0.977724	0.942008	0.910091	0.912222
ENSG00000046651	OFD1	-0.0277232	0.051142	0.0651349	1.06868	0.495544	0.56153	0.514184	0.539166	0.665269	0.759584	0.675557	NA	NA	2.48997	0.545598	NA	0.455011	2.37157	2.32472	2.83274	2.66197	0.578651	0.602905	0.0001	NA	0.81185	0.820722	0.767939	0.84001	0.80904	0.831186	NA	2.55035	0.844477	1.10755	1.12057	1.05308	0.974512	1.03822	1.00945	0.91803	1.01494	0.917506	0.909556	0.971276	1.15045	1.03503	0.860937
ENSG00000046653	GPM6B	0.0461688	-0.0183295	NA	NA	NA	0.166529	0.225837	NA	NA	NA	NA	NA	NA	NA	NA	NA	NA	2.32047	2.27965	NA	NA	NA	NA	NA	NA	NA	2.3317	1.81835	2.12658	1.78639	0.946861	NA	NA	NA	NA	NA	NA	NA	NA	NA	NA	NA	NA	NA	NA	NA	NA	NA
ENSG00000046774	MAGEC2	NA	NA	NA	1.21793	NA	1.31447	1.31043	1.33528	NA	NA	NA	NA	1.1328	2.35592	NA	NA	NA	NA	NA	NA	NA	NA	NA	NA	NA	NA	NA	NA	NA	NA	NA	NA	NA	NA	NA	NA	NA	NA	NA	NA	NA	NA	NA	NA	NA	NA	NA	NA
ENSG00000046889	PREX2	-0.0714237	NA	NA	NA	NA	NA	NA	NA	0.913459	0.910777	0.86411	NA	NA	NA	NA	NA	NA	NA	NA	NA	NA	NA	NA	NA	NA	NA	1.11501	0.915282	1.21575	1.0587	0.904004	NA	NA	NA	NA	NA	NA	NA	NA	NA	NA	NA	NA	NA	NA	NA	NA	NA
ENSG00000047056	WDR37	-0.0434293	0.0729623	0.0197935	0.762867	0.431364	0.178971	0.22844	0.274523	0.35971	0.411551	0.423766	NA	1.24447	1.87494	-0.0514446	1.2846	0.410322	1.62557	1.59816	2.26276	2.19271	0.469543	0.563772	NA	0.01222	0.667004	0.660342	0.382785	1.02421	0.955717	0.368251	1.10697	1.94743	0.515874	0.555094	0.61595	0.52763	0.587711	0.525045	0.636488	0.561101	0.628389	0.692847	0.634477	0.672098	0.792392	0.745855	0.62634
ENSG00000047188	YTHDC2	0.0234842	0.0170779	-0.0522723	0.953576	0.528917	0.824458	0.806992	0.872463	0.801891	0.857844	0.858918	-2.14432	NA	2.61427	0.511165	1.13027	0.546179	2.41091	2.32059	2.56928	2.49983	0.763304	0.893671	-0.0016	0.00167	NA	0.948842	0.892758	0.98499	0.919692	0.708431	NA	2.67825	0.956168	0.865104	0.947924	0.992554	0.822822	0.871573	0.905796	0.844477	0.928908	0.888741	0.922206	0.933993	1.08743	0.992554	0.808886
ENSG00000047230	CTPS2	0.0506872	-0.0494157	0.0214224	1.1054	0.960946	1.00814	1.04366	1.04683	1.08938	1.07323	1.10176	NA	NA	NA	0.535194	1.25181	0.606012	2.29698	2.48726	2.61102	2.98247	0.752286	1.14533	0.0004	NA	1.41403	1.16638	1.02051	1.06267	0.97701	1.04866	NA	2.83639	0.987666	1.01578	1.0086	1.0892	1.09482	1.09342	1.06967	1.05385	1.04376	1.11628	1.08743	1.05994	1.07408	1.05269	0.997823
ENSG00000047249	ATP6V1H	0.00686766	-0.0264991	-0.0823809	0.85425	0.928396	0.76231	0.740172	0.705794	0.804718	0.814859	0.82784	-2.70144	NA	2.17612	0.545787	1.02431	0.590398	2.08881	2.10626	3.00598	3.26081	0.874784	1.09827	0.004	NA	0.551731	1.03073	0.930864	1.06568	1.00488	0.856984	NA	2.37328	0.617	0.759668	0.767156	0.673021	0.723456	0.710963	0.627366	0.582063	0.683947	0.62634	0.604226	0.746634	0.777427	0.639486	0.749736
ENSG00000047315	POLR2B	0.0175444	0.0140381	-0.0161773	0.937261	0.985875	0.781366	0.809089	0.814472	0.883711	0.998475	0.982927	NA	NA	2.49323	0.858579	NA	0.520416	2.3021	2.23267	2.74801	2.7055	0.858255	1.0109	-0.0018	0.00362	0.732255	1.04671	0.929547	1.0021	0.924926	0.701967	NA	2.59229	0.781037	0.664642	0.721811	0.775246	0.71433	0.762679	0.631444	0.608526	0.613842	0.636488	0.62634	0.719331	0.701568	0.658011	0.650308
ENSG00000047346	FAM214A	-0.0356139	-0.0794914	0.0661141	0.827596	0.399674	0.619271	0.445223	0.526484	NA	NA	NA	NA	NA	2.18539	0.097617	1.23377	0.42815	NA	NA	NA	NA	0.511613	0.697015	NA	NA	0.468149	1.30171	1.0427	1.22891	1.06052	0.53219	1.25604	NA	NA	NA	NA	NA	NA	NA	NA	NA	NA	NA	NA	NA	NA	NA	NA
ENSG00000047365	ARAP2	-0.0469219	-0.00745898	-0.0275253	NA	0.459392	NA	NA	NA	0.385781	-0.00849761	0.495996	NA	0.960226	NA	0.177264	NA	0.557684	1.48668	1.4351	2.6023	2.18403	NA	0.50163	0.0058	NA	0.489491	0.608988	0.491216	0.653298	0.638474	0.276774	NA	NA	NA	NA	NA	NA	NA	NA	NA	NA	NA	NA	NA	NA	NA	NA	NA
ENSG00000047410	TPR	0.011552	0.0401323	0.073573	0.920283	0.78533	0.686249	0.638128	0.704601	0.741146	0.77392	0.759499	NA	NA	2.60147	0.861722	1.16671	0.563703	NA	NA	NA	NA	0.739745	0.826575	0.0044	0.00215	1.05097	0.83192	0.661836	0.837156	0.760263	0.979007	NA	2.59999	0.778874	0.571709	0.69897	0.607455	0.457882	0.482874	0.611723	0.396199	0.478566	0.354108	0.365488	0.1959	0.245513	0.399674	0.25042
ENSG00000047457	CP	0.00531521	NA	0.0706323	NA	NA	0.604149	0.80519	0.824656	NA	1.26299	1.00328	NA	NA	NA	1.49045	NA	0.719994	NA	NA	NA	NA	NA	0.940088	NA	-0.0007	NA	NA	NA	NA	NA	NA	NA	NA	NA	NA	NA	NA	NA	NA	NA	NA	NA	NA	NA	NA	NA	NA	NA
ENSG00000047578	KATNIP	-0.0230804	0.0172692	0.00670169	0.848451	0.502427	0.583177	0.819142	0.637747	1.02785	0.860641	0.730714	NA	NA	1.84846	0.15847	1.20025	NA	NA	NA	NA	NA	NA	NA	NA	NA	NA	NA	NA	NA	NA	NA	NA	NA	NA	NA	NA	NA	NA	NA	NA	NA	NA	NA	NA	NA	NA	NA	NA
ENSG00000047579	DTNBP1	0.00280073	0.0676715	0.00308874	0.935173	0.482874	0.535587	0.599036	0.624028	NA	NA	NA	-2.38589	NA	2.4239	0.236513	NA	0.501291	1.84053	1.82438	2.6507	2.49607	0.588275	0.696404	0.0008	NA	0.655303	1.21005	0.938743	1.02876	0.945532	0.553147	1.08046	2.29292	0.451786	0.365488	0.378398	0.307496	0.322219	0.262451	0.41162	0.356026	0.396199	0.376577	0.359835	0.243038	0.352183	0.369216	0.451786
ENSG00000047597	XK	0.03924	NA	NA	0.988316	0.838849	0.761627	0.778159	0.781903	0.572753	0.841646	0.776034	-2.56244	NA	2.85218	0.39865	NA	0.562869	1.83733	1.86359	2.8235	2.64801	0.701894	0.792184	0.0017	NA	NA	1.14395	1.02622	1.12466	1.02957	0.418245	1.07651	2.64395	NA	NA	NA	NA	NA	NA	NA	NA	NA	NA	NA	NA	NA	NA	NA
ENSG00000047617	ANO2	NA	NA	NA	NA	NA	NA	NA	NA	NA	1.30185	NA	NA	NA	NA	NA	NA	0.626521	NA	NA	NA	NA	0.708275	1.00452	NA	NA	NA	1.28044	1.32043	1.14838	1.09801	NA	NA	NA	NA	NA	NA	NA	NA	NA	NA	NA	NA	NA	NA	NA	NA	NA	NA
ENSG00000047621	C12orf4	-0.00153165	0.00863561	0.0260788	1.04803	0.745855	0.416024	0.366819	0.39561	0.425499	0.625749	0.732143	-2.55084	NA	NA	0.521758	NA	0.535573	NA	NA	NA	NA	0.759481	0.795544	0.0007	NA	0.774815	0.831333	0.559751	0.783721	0.7642	0.570931	1.73544	2.56336	0.781037	0.972666	0.899273	0.85187	0.703291	0.805501	0.877371	0.725912	0.836957	0.816904	0.849419	0.962843	0.968483	0.92993	0.881385
ENSG00000047634	SCML1	0.0274953	0.0144702	-0.0461107	NA	0.773786	NA	NA	NA	NA	NA	NA	NA	NA	NA	0.338771	NA	0.485717	2.2574	2.3175	2.42271	2.40842	1.35796	1.02753	0.0005	NA	0.510177	1.66161	1.50171	1.64314	1.5629	0.901922	NA	NA	NA	NA	NA	NA	NA	NA	NA	NA	NA	NA	NA	NA	NA	NA	NA
ENSG00000047644	WWC3	NA	-0.0898307	0.00493871	0.881416	1.28556	0.904265	0.600424	0.813313	NA	NA	NA	NA	NA	NA	0.689802	NA	0.658907	NA	NA	2.84586	2.56309	0.708894	1.25958	0.0004	NA	0.495112	1.33955	1.4594	1.17503	1.11591	0.82086	1.2511	NA	0.652246	0.722634	0.636488	0.595496	0.565848	0.617	0.656098	0.659916	0.701568	0.736397	0.7348	0.404834	0.541579	0.633468	0.623249
ENSG00000047648	ARHGAP6	NA	NA	NA	0.966365	NA	0.552149	0.568549	0.577658	NA	NA	NA	NA	NA	2.64914	0.734041	1.09216	0.46617	NA	NA	NA	NA	NA	NA	NA	NA	NA	NA	NA	NA	NA	NA	NA	NA	0.542825	0.711807	0.773786	0.748188	0.772322	0.765669	0.748963	0.696356	0.735599	0.725912	0.754348	0.840106	0.927883	0.795185	0.804821
ENSG00000047662	FAM184B	-0.0142541	NA	NA	NA	NA	0.982639	1.0048	1.05205	0.922357	NA	NA	NA	NA	NA	NA	NA	0.480826	NA	NA	NA	NA	NA	NA	NA	NA	NA	NA	NA	NA	NA	NA	NA	NA	NA	NA	NA	NA	NA	NA	NA	NA	NA	NA	NA	NA	NA	NA	NA
ENSG00000047849	MAP4	-0.00154585	-0.0159326	-0.0698075	1.29886	1.03623	1.03609	0.93068	0.929917	NA	NA	NA	NA	NA	2.82495	0.715927	1.26319	0.736856	NA	NA	NA	NA	0.786523	1.29533	-0.0008	0.00185	1.1382	1.3468	1.42519	1.3725	1.26206	0.98481	NA	2.61532	0.860937	0.808886	0.887054	0.725912	0.656098	0.68842	0.872739	0.872739	0.866878	0.79796	0.872156	0.764176	0.814248	0.866287	0.790285
ENSG00000047932	GOPC	-0.0545118	0.0816042	0.133872	0.850296	0.436163	0.338264	0.33081	0.376722	0.380011	0.37532	0.281869	NA	0.984812	2.42106	0.330151	NA	NA	1.94348	1.91821	2.49743	2.53381	0.422738	0.510275	0.0061	NA	0.664734	0.533344	0.385625	0.618028	0.600593	0.490173	NA	2.47246	0.460898	0.350248	0.439333	0.522444	0.466868	0.414973	0.439333	0.40824	0.404834	0.363612	0.39794	0.499687	0.621176	0.475671	0.245513
ENSG00000047936	ROS1	NA	NA	NA	NA	NA	NA	NA	NA	NA	NA	NA	NA	1.06586	NA	NA	NA	0.527751	NA	NA	NA	NA	NA	NA	NA	NA	NA	NA	NA	NA	NA	NA	NA	NA	NA	NA	NA	NA	NA	NA	NA	NA	NA	NA	NA	NA	NA	NA	NA
ENSG00000048028	USP28	0.0423651	-0.0237302	-0.0288719	1.03607	0.802774	0.482218	0.430283	0.611106	0.80114	0.812927	0.816412	-2.54876	NA	2.72502	0.677669	1.14488	0.598273	2.15348	2.09219	2.45516	2.48682	0.753089	0.879005	-0.0043	NA	0.890308	1.08261	0.991724	0.819365	0.820962	0.702988	2.25784	NA	0.909556	1.03222	1.00173	0.956168	0.874482	0.945961	1.03981	0.947924	1.08778	1.07335	1.05154	1.03262	1.09795	1.12057	1.00817
ENSG00000048052	HDAC9	-0.0266938	NA	0.0583793	NA	NA	NA	-0.106816	NA	0.650495	0.632581	0.627601	NA	0.961568	2.40045	0.373233	NA	0.516263	NA	NA	NA	NA	NA	NA	NA	NA	NA	0.771671	0.57118	0.629539	0.611593	0.52166	NA	2.41814	0.766413	0.663701	0.790988	0.820201	0.704151	0.673942	0.792392	0.729974	0.819544	0.805501	0.781755	0.884795	0.912753	0.880814	0.762679
ENSG00000048140	TSPAN17	0.0211741	-0.0217248	-0.0624301	NA	1.02243	0.951831	1.0143	0.952635	NA	NA	NA	-2.90548	NA	3.6183	1.30108	1.76362	0.726768	2.19896	1.80087	2.77005	2.62692	0.820337	0.958537	-0.0007	NA	1.00555	1.55725	1.43649	1.41499	1.28202	0.72312	1.33597	NA	0.904716	0.780317	0.845098	0.739572	0.798651	0.694605	0.906335	0.911158	0.93044	0.903633	0.907949	0.946943	0.748188	0.885926	0.904716
ENSG00000048162	NOP16	-0.0804649	0.0796645	0.128041	0.966325	0.753583	0.320697	0.347971	0.35971	0.419132	0.358239	0.381428	NA	0.888324	2.52137	0.731337	NA	0.565179	1.52837	1.49891	2.38157	2.16367	0.407534	0.447727	0.0036	NA	0.55391	0.313255	0.159732	0.5086	0.47382	0.116869	0.708972	NA	NA	NA	NA	NA	NA	NA	NA	NA	NA	NA	NA	NA	NA	NA	NA
ENSG00000048342	CC2D2A	0.0267224	0.0208091	0.0171303	NA	NA	NA	0.79463	NA	NA	NA	NA	NA	NA	NA	0.575569	NA	0.505058	1.99073	2.07639	2.84641	2.43866	0.766892	0.847647	0.0003	NA	NA	0.978674	0.814545	1.0226	0.81002	1.25065	NA	NA	NA	NA	NA	NA	NA	NA	NA	NA	NA	NA	NA	NA	NA	NA	NA
ENSG00000048392	RRM2B	0.0291388	-0.0176412	-0.0520632	0.9635	0.79379	0.741471	0.645685	0.641505	0.797779	0.838971	0.804907	NA	NA	2.49193	0.657194	1.21729	0.551349	2.28409	2.14395	2.68074	2.74467	0.646497	0.901594	-0.0022	NA	0.519081	1.08769	0.983164	1.07127	1.11709	0.81685	NA	2.5955	0.636488	0.638489	0.575188	0.593286	0.556303	0.612784	0.509203	0.403121	0.539076	0.597695	0.621176	0.636488	0.713491	0.620136	0.49693
ENSG00000048405	ZNF800	-0.0699751	0.155415	0.0955707	0.734729	0.385606	0.298026	0.335362	0.227433	0.271798	0.226064	0.2318	-1.84731	0.806082	1.9967	-0.0589887	1.27645	0.411997	1.20563	1.22552	2.24499	2.25508	0.344723	0.468783	NA	NA	0.475004	0.247729	0.0166729	0.541971	0.51305	0.0405877	1.13833	2.01326	0.860937	0.856729	0.854306	0.765669	0.628389	0.671173	0.794488	0.792392	0.822168	0.805501	0.865696	0.877371	0.972666	0.90309	0.829304
ENSG00000048462	TNFRSF17	NA	NA	NA	NA	NA	NA	NA	NA	NA	NA	NA	NA	NA	NA	NA	NA	NA	NA	NA	NA	NA	NA	NA	NA	NA	0.549141	NA	NA	NA	NA	NA	NA	1.97497	0.469822	0.665581	0.747412	0.724276	0.691965	0.690196	0.482874	0.469822	0.453318	0.537819	0.423246	0.737987	0.594393	0.348305	0.663701
ENSG00000048471	SNX29	0.0492912	0.00950966	0.0236881	0.828871	0.542825	0.672237	0.598344	0.6098	NA	0.87402	NA	NA	1.29863	1.68948	0.131997	NA	0.431587	NA	NA	NA	NA	0.55744	0.681205	NA	NA	0.808656	0.975555	1.03418	0.907857	0.876777	0.511319	1.51168	NA	NA	NA	NA	NA	NA	NA	NA	NA	NA	NA	NA	NA	NA	NA	NA
ENSG00000048540	LMO3	NA	NA	NA	NA	NA	NA	NA	NA	0.463382	0.575471	0.559742	NA	NA	NA	NA	NA	NA	NA	NA	NA	NA	NA	NA	NA	NA	0.662449	NA	NA	NA	NA	NA	NA	NA	0.518514	0.627366	0.612784	0.789581	0.755112	0.749736	0.50515	0.528917	0.503791	0.603144	0.587711	0.747412	0.797268	0.639486	0.550228
ENSG00000048544	MRPS10	0.0193543	-0.0163805	0.00608403	1.35293	0.940018	0.974937	0.97409	1.0126	0.909806	1.06775	1.05631	NA	NA	2.64936	0.812913	NA	0.624105	1.94271	1.92068	3.02896	2.83214	0.809683	0.995838	-0.0003	NA	0.879416	0.965995	0.757342	0.907113	0.850942	0.523406	1.73349	2.69496	0.952308	0.866287	1.031	0.879669	0.728354	0.839478	0.818885	0.640481	0.840733	0.58995	0.62634	0.962843	0.962843	0.793092	0.912222
ENSG00000048545	GUCA1A	NA	NA	NA	NA	NA	NA	NA	NA	1.00117	1.12083	1.04217	NA	NA	NA	NA	NA	NA	NA	NA	NA	NA	NA	NA	NA	NA	NA	NA	NA	NA	NA	NA	NA	NA	NA	NA	NA	NA	NA	NA	NA	NA	NA	NA	NA	NA	NA	NA	NA
ENSG00000048649	RSF1	-0.0179614	-0.00587832	0.0866937	0.764639	0.465383	0.435588	0.398141	0.318786	0.276386	0.306334	0.326251	NA	1.01651	2.38199	0.13488	1.10954	0.425858	NA	NA	NA	NA	0.346319	0.453944	0.0032	NA	0.618175	0.258805	0.197283	0.58037	0.518138	0.442714	NA	2.24229	NA	NA	NA	NA	NA	NA	NA	NA	NA	NA	NA	NA	NA	NA	NA
ENSG00000048707	VPS13D	0.00395482	0.0145399	0.0983445	0.969747	0.649335	0.49011	0.406407	0.449446	0.61349	0.710449	0.85464	NA	1.34846	2.26666	0.483643	1.23914	0.555655	NA	NA	NA	NA	0.638014	0.851962	0.0026	NA	0.719592	0.763709	0.732291	0.848156	0.739786	0.673966	1.10261	NA	0.716838	0.586587	0.719331	0.691965	0.621176	0.624282	0.781755	0.692847	0.687529	0.701568	0.716003	0.640481	0.814913	0.804821	0.680336
ENSG00000048740	CELF2	0.0703763	-0.0201857	NA	0.862503	NA	1.08533	1.00799	1.10176	1.25694	NA	NA	NA	NA	2.38752	NA	1.46857	NA	NA	NA	NA	NA	NA	NA	NA	NA	1.02716	1.41806	1.32441	1.40057	1.31959	0.707126	2.18214	NA	NA	NA	NA	NA	NA	NA	NA	NA	NA	NA	NA	NA	NA	NA	NA
ENSG00000048828	FAM120A	0.030587	-0.0181708	-0.0904711	1.05764	1.17377	0.630332	0.640483	0.650233	0.620729	0.660822	0.6721	-2.6581	NA	2.35867	0.852082	1.2126	0.891061	2.22291	2.26071	2.97047	2.83368	0.774577	1.30064	-0.0018	0.00257	1.1198	1.57764	1.52947	1.40396	1.28871	0.656477	2.03034	2.54974	0.690196	0.879096	0.861534	0.818885	0.783904	0.790988	0.834421	0.782473	0.828015	0.794488	0.834421	0.844477	0.872739	0.873902	0.747412
ENSG00000048991	R3HDM1	0.0515971	-0.00694124	-0.0171943	1.09453	1.03822	0.842059	0.796294	0.795369	0.871133	0.880645	0.981489	-2.65218	NA	2.72577	0.258475	1.26028	0.807908	NA	NA	NA	NA	0.770139	1.3009	-0.0039	0.00118	1.23565	1.32248	1.33611	1.17566	1.06785	0.800184	1.29192	2.73648	0.96895	0.969882	0.971276	0.885926	0.751279	0.795185	0.950851	0.928908	1.00346	0.972203	0.977724	0.994757	1.1345	1.12613	0.95376
ENSG00000049089	COL9A2	0.0668199	NA	NA	NA	NA	NA	NA	NA	NA	NA	NA	NA	NA	NA	NA	NA	0.608938	NA	NA	NA	NA	NA	NA	NA	NA	1.15973	2.35109	2.4496	NA	NA	NA	NA	2.51468	0.758155	0.701568	0.715167	0.771587	0.752816	0.703291	0.860937	0.848805	0.773055	0.78533	0.802089	0.731589	0.675778	0.733999	0.732394
ENSG00000049130	KITLG	0.00492605	-0.00419822	0.00383968	NA	0.502427	NA	NA	NA	0.548047	0.531059	0.479534	-2.44546	0.925922	NA	0.200522	NA	0.457932	1.80768	1.80167	2.55012	2.46483	0.44236	0.584691	0.0049	NA	NA	0.724624	0.404415	0.674438	0.553074	0.408207	NA	NA	NA	NA	NA	NA	NA	NA	NA	NA	NA	NA	NA	NA	NA	NA	NA
ENSG00000049167	ERCC8	0.0419768	-0.0164444	-0.00671312	1.05737	0.728354	0.929917	0.972963	1.13829	1.18558	1.07735	NA	NA	NA	2.44784	0.252558	NA	0.6122	NA	NA	NA	NA	0	1.19737	-0.0002	0.00063	1.31788	1.3007	1.15341	1.24775	1.1283	0.715221	NA	2.8687	1.15897	0.995196	1.13893	0.996512	0.815578	0.968016	1.06221	1.02036	1.06707	0.929419	1.0406	1.10278	1.17551	1.07664	1.02366
ENSG00000049192	ADAMTS6	0.0325419	-0.0095726	0.0450916	1.02754	0.414973	NA	NA	NA	NA	NA	NA	NA	1.36999	2.29346	0.269694	NA	0.530126	NA	NA	NA	NA	0.521721	0.681067	NA	NA	0.609112	0.70458	0.770356	0.715392	0.87005	0.383705	1.078	NA	NA	NA	NA	NA	NA	NA	NA	NA	NA	NA	NA	NA	NA	NA	NA
ENSG00000049239	H6PD	-0.0195509	NA	-0.0223518	1.04246	NA	0.511749	0.620364	0.559637	NA	NA	NA	NA	1.12494	NA	0.835647	1.32864	0.552711	1.99063	1.87502	2.72836	2.48814	0.536693	0.778038	NA	-0.00083	NA	1.07109	1.15828	1.55228	1.4129	0.652371	0.703688	NA	0.641474	0.510545	0.480007	0.598791	0.532754	0.506505	0.881385	0.784617	0.730782	0.650308	0.739572	0.247973	0.421604	0.513218	0.563481
ENSG00000049245	VAMP3	0.0288589	-0.0514187	-0.0160872	0.952398	0.985426	0.655891	0.601352	0.622803	NA	NA	NA	NA	NA	2.44942	1.05754	NA	0.688144	NA	NA	NA	NA	1.14719	1.16682	-0.0005	7e-05	0.589279	1.73033	1.49536	1.71093	1.53637	0.685945	1.74032	2.35411	0.738781	0.669317	0.767898	0.584331	0.655138	0.555094	0.701568	0.747412	0.704151	0.770852	0.773786	0.848805	0.848805	0.840733	0.773055
ENSG00000049246	PER3	0.0201982	0.00954651	-0.0586724	0.974558	0.564666	0.69329	0.601585	0.81312	0.78931	0.954786	0.715692	NA	NA	2.68262	0.348322	1.58752	0.469524	NA	NA	NA	NA	0.530311	0.65356	-0.0001	NA	NA	0.870494	0.908338	1.05256	0.867219	0.54445	1.16561	2.55182	0.830589	0.725912	0.784617	0.819544	0.799341	0.751279	0.812245	0.764176	0.768638	0.750508	0.791691	0.753583	0.826075	0.843233	0.678518
ENSG00000049247	UTS2	NA	NA	NA	NA	NA	0.574817	0.563433	0.642594	0.710072	0.687462	0.699128	NA	1.05313	NA	NA	NA	NA	NA	NA	NA	NA	NA	NA	NA	NA	NA	NA	NA	NA	NA	NA	NA	NA	NA	NA	NA	NA	NA	NA	NA	NA	NA	NA	NA	NA	NA	NA	NA
ENSG00000049249	TNFRSF9	NA	NA	NA	NA	NA	NA	NA	NA	NA	NA	NA	NA	0.59753	2.05474	NA	NA	NA	NA	NA	NA	NA	NA	NA	NA	NA	0.778366	1.41468	1.37558	1.18198	0.79855	NA	NA	NA	1.13258	0.983626	1.05994	1.06221	1.01368	1.01072	0.95376	0.960471	0.947924	0.992995	0.968483	1.0693	1.05576	0.897077	0.960471
ENSG00000049283	EPN3	0.0414528	NA	NA	NA	NA	NA	NA	NA	0.726456	0.619514	0.585294	NA	NA	NA	NA	NA	NA	NA	NA	2.20312	2.41847	NA	NA	NA	NA	NA	NA	NA	NA	NA	NA	NA	NA	0.792392	0.790988	0.643453	0.781755	0.862131	0.786751	0.652246	0.78533	0.788168	0.783904	0.778874	0.613842	0.623249	0.683047	0.632457
ENSG00000049323	LTBP1	0.0520717	-0.0420778	-0.0296464	0.864718	1.39967	0.797966	0.788946	0.780473	NA	NA	NA	NA	NA	NA	0.38944	1.21591	0.897863	NA	NA	NA	NA	0.821291	1.05748	NA	NA	NA	1.70539	1.68403	1.58933	1.49942	1.11522	1.70842	2.59956	NA	NA	NA	NA	NA	NA	NA	NA	NA	NA	NA	NA	NA	NA	NA
ENSG00000049449	RCN1	0.0422131	-0.050009	-0.060168	NA	1.10551	NA	0.924611	0.886341	NA	NA	NA	-2.8302	NA	2.57735	1.02131	1.4133	0.927808	2.14849	2.18147	3.21607	2.84704	1.06974	1.20376	-0.0031	-0.00153	0.680506	1.68492	1.38694	1.48115	1.35239	1.02327	NA	NA	NA	NA	NA	NA	NA	NA	NA	NA	NA	NA	NA	NA	NA	NA	NA
ENSG00000049540	ELN	NA	NA	NA	NA	NA	NA	NA	NA	NA	NA	NA	NA	NA	NA	NA	NA	NA	NA	NA	NA	NA	NA	NA	NA	NA	NA	NA	NA	NA	NA	NA	NA	NA	0.780317	0.716838	0.568202	0.686636	0.760422	0.747412	0.778151	0.71265	0.680336	0.723456	0.731589	0.642465	0.642465	0.741939	0.627366
ENSG00000049541	RFC2	0.0215368	-0.049283	-0.0334485	1.27011	0.979093	0.956271	0.881324	0.97226	1.17326	1.10309	1.29106	-2.96072	NA	2.67735	0.868558	1.25284	0.654327	2.00474	2.00405	2.71509	2.74162	0.82612	0.963091	-0.0042	-0.00077	1.27052	1.42162	1.16582	1.31102	1.17474	0.75615	NA	2.5876	0.739572	0.720986	0.862131	0.802089	0.767156	0.786751	0.788875	0.736397	0.705008	0.675778	0.713491	0.78533	0.83123	0.737193	0.797268
ENSG00000049618	ARID1B	-0.0695729	0.0620917	0.00809937	0.914445	0.550228	0.18245	0.163655	0.216838	0.386192	0.408355	0.445223	NA	0.7723	2.26745	0.078742	1.13583	0.487124	1.82928	1.74916	2.4599	2.49627	0.391002	0.485235	-0.0021	NA	0.843479	0.270839	0.120348	0.543278	0.463635	0.358258	1.00022	2.32879	0.829304	0.781755	0.89098	0.667453	0.576341	0.63749	0.970347	0.921166	0.928396	0.89487	0.836957	0.900367	0.962369	0.998259	0.848805
ENSG00000049656	CLPTM1L	0.0453216	-0.0334742	-0.070185	1.02359	1.39967	1.00298	0.956136	1.01275	NA	NA	NA	NA	NA	2.93154	1.49079	1.27359	0.999801	2.39346	2.36451	3.29732	2.8097	0.849737	1.16239	-0.0019	NA	1.09617	NA	1.78281	2.75197	1.86164	0.837127	NA	2.69214	0.721811	0.631444	0.763428	0.788875	0.778874	0.798651	0.789581	0.779596	0.715167	0.645422	0.686636	0.78746	0.658965	0.691081	0.904174
ENSG00000049759	NEDD4L	0.0551325	0.0956073	0.0270243	0.858041	0.550228	0.739362	0.579857	0.666083	0.761285	0.835499	0.831451	NA	NA	2.34218	0.228222	1.04506	0.513536	1.8667	1.79742	3.04911	2.75265	0.614051	0.77948	0.003	0.00625	0.752972	1.03573	0.891496	0.952617	0.852128	0.548069	1.59675	2.15259	0.4843	0.58995	0.625312	0.563481	0.570543	0.591065	0.49276	0.414973	0.49276	0.506505	0.462398	0.772322	0.78746	0.642465	0.621176
ENSG00000049768	FOXP3	NA	NA	NA	NA	NA	NA	NA	NA	0.591938	NA	1.0301	NA	NA	NA	NA	NA	0.526961	NA	NA	NA	NA	NA	NA	NA	NA	NA	NA	NA	NA	NA	NA	NA	NA	0.74351	0.772322	0.625312	0.810233	0.814248	0.786041	0.583199	0.735599	0.682145	0.784617	0.765669	0.614897	0.617	0.70757	0.677607
ENSG00000049769	PPP1R3F	-0.0732936	NA	-0.0762494	NA	0.404834	NA	NA	NA	NA	NA	NA	NA	NA	NA	0.282371	NA	0.434943	1.74425	1.79194	2.61731	2.66506	0.627946	0.825402	NA	NA	NA	1.33956	0.810778	1.0182	0.931426	0.536744	1.79815	NA	NA	NA	NA	NA	NA	NA	NA	NA	NA	NA	NA	NA	NA	NA	NA
ENSG00000049860	HEXB	0.0344196	-0.0472437	-0.0448686	0.897308	1.39967	1.07807	1.02023	1.13871	NA	NA	NA	NA	NA	2.75907	1.07986	NA	NA	NA	NA	NA	NA	1.21784	1.34466	-0.0014	NA	1.82958	NA	1.93196	2.58782	1.89178	2.22532	NA	2.97717	0.912222	0.867467	0.963316	1.086	0.991226	1.03782	0.931458	0.779596	0.814913	0.611723	0.693727	0.823474	0.856124	0.826075	0.865696
ENSG00000049883	PTCD2	-0.0268587	0.0293421	-0.000465	1.09927	0.471292	0.544795	0.536082	0.611106	0.541971	0.597423	0.609681	-2.57433	1.22449	2.52539	0.387873	NA	0.462632	NA	NA	NA	NA	0.703309	0.80898	0.0009	NA	0.69897	0.715865	0.533555	0.827737	0.735692	0.476111	1.75882	2.34203	0.656098	0.562293	0.663701	0.793092	0.669317	0.698101	0.599883	0.595496	0.597695	0.609594	0.608526	0.689309	0.775246	0.625312	0.62634
ENSG00000050030	NEXMIF	-0.0333048	NA	NA	NA	NA	NA	NA	NA	0.0833116	0.413671	0.12753	NA	1.03462	NA	NA	NA	NA	NA	NA	NA	NA	NA	NA	NA	NA	0.606077	NA	NA	NA	NA	NA	NA	NA	NA	NA	NA	NA	NA	NA	NA	NA	NA	NA	NA	NA	NA	NA	NA
ENSG00000050130	JKAMP	0.00482247	0.0294393	-0.015679	0.800112	0.841359	0.252258	0.240355	0.354998	0.56812	0.604617	0.521099	NA	0.93927	2.54122	0.650159	1.22893	0.50405	NA	NA	NA	NA	0.570567	0.581646	NA	NA	0.480596	0.993338	0.884743	0.982772	0.918278	0.555562	1.76031	NA	NA	NA	NA	NA	NA	NA	NA	NA	NA	NA	NA	NA	NA	NA	NA
ENSG00000050165	DKK3	0.000367	-0.0993417	-0.021798	NA	0.990783	NA	NA	NA	NA	NA	NA	NA	1.22675	NA	1.14182	NA	0.630061	NA	NA	NA	NA	NA	NA	-0.0006	NA	NA	NA	1.4026	NA	1.67017	NA	NA	NA	0.792392	0.806858	0.675778	0.78533	0.812245	0.820858	0.669317	0.74351	0.720159	0.821514	0.793092	0.727541	0.663701	0.694605	0.741152
ENSG00000050327	ARHGEF5	NA	NA	NA	NA	NA	NA	NA	NA	0.447768	0.435588	0.474305	NA	NA	NA	NA	NA	0.461819	1.74092	1.51465	2.57278	2.55237	NA	NA	NA	NA	NA	0.270529	0.0571469	0.742243	0.565439	0.338511	1.23326	NA	0.451786	0.313867	0.064458	0.506505	0.595496	0.463893	0.290035	0.418301	0.214844	0.586587	0.487138	0.260071	0.477121	0.440909	0.542825
ENSG00000050344	NFE2L3	-0.0200382	0.0696187	-0.0148553	NA	0.572872	0.299564	0.305439	0.459257	0.873797	0.928394	0.834281	NA	1.22063	2.71935	0.6701	1.40895	0.623807	1.70981	1.51847	2.65446	2.44726	0.905889	0.801932	NA	0.00048	0.895977	1.35333	1.2204	1.22627	1.17111	0.490793	0.849662	1.96708	0.778874	0.666518	0.818226	0.607455	0.298853	0.541579	0.98945	0.828015	0.987666	0.754348	0.885361	0.7348	0.732394	0.719331	0.721811
ENSG00000050393	MCUR1	0.0299463	-0.0338988	-0.0422674	1.26785	0.988559	1.13458	1.07843	1.10674	NA	NA	NA	-2.46598	NA	2.68415	0.743497	NA	0.70837	NA	NA	NA	NA	NA	NA	NA	NA	1.18647	1.76319	1.49643	1.53295	1.33866	0.802116	NA	NA	NA	NA	NA	NA	NA	NA	NA	NA	NA	NA	NA	NA	NA	NA	NA
ENSG00000050405	LIMA1	0.0225792	-0.0365069	-0.000629	0.762649	0.690196	0.777981	0.730556	0.844753	0.872907	0.970438	0.941385	NA	NA	2.50151	0.876352	1.2083	0.543104	2.08752	1.9857	3.14162	2.98054	0.771652	0.922508	0.001	NA	0.764428	1.41272	1.16459	1.3633	1.22839	0.562025	1.94007	2.33365	0.843855	1.00173	0.960471	0.868056	0.795185	0.853698	0.903633	0.884795	0.887617	0.884229	0.911158	0.960946	0.927883	0.937518	0.963788
ENSG00000050426	LETMD1	0.017407	0.01566	-0.0246596	1.54428	0.741152	1.20066	1.13253	1.12603	NA	NA	NA	NA	NA	3.49914	0.263887	1.7545	0.494635	2.06782	2.052	2.41098	2.36883	0.975318	1.36632	-0.0005	0.00125	1.34657	1.82803	1.56339	1.61956	1.41355	0.826965	NA	2.625	0.624282	0.678518	0.810904	0.869818	0.884795	0.875061	0.818885	0.773055	0.778151	0.74351	0.821514	0.649335	0.886491	0.937016	0.639486
ENSG00000050438	SLC4A8	-0.0526141	NA	0.146753	NA	NA	NA	NA	NA	0.82844	1.04884	NA	NA	NA	NA	0.677746	NA	0.516131	NA	NA	2.42274	2.67728	NA	NA	NA	-0.00083	NA	1.26902	1.15275	1.42746	1.01944	0.802916	1.78192	NA	NA	NA	NA	NA	NA	NA	NA	NA	NA	NA	NA	NA	NA	NA	NA
ENSG00000050555	LAMC3	0.046859	NA	NA	NA	0.800717	NA	NA	NA	NA	1.45819	NA	NA	NA	NA	0.534005	NA	NA	NA	NA	NA	NA	0.81003	1.48514	NA	NA	NA	NA	NA	NA	NA	1.23526	NA	NA	0.767156	0.783904	0.639486	0.78746	0.818885	0.811575	0.643453	0.766413	0.720986	0.816904	0.783904	0.632457	0.655138	0.681241	0.690196
ENSG00000050628	PTGER3	NA	NA	NA	0.817597	NA	0.451776	0.42339	0.453715	NA	NA	NA	NA	NA	NA	NA	1.17147	NA	NA	NA	NA	NA	NA	NA	NA	NA	NA	0.864737	0.79099	0.747254	0.944326	0.655117	NA	NA	NA	NA	NA	NA	NA	NA	NA	NA	NA	NA	NA	NA	NA	NA	NA
ENSG00000050730	TNIP3	NA	NA	NA	NA	NA	NA	NA	NA	NA	NA	NA	NA	NA	NA	NA	NA	NA	NA	NA	NA	NA	NA	NA	NA	NA	NA	NA	NA	NA	NA	NA	NA	NA	0.710117	0.559907	0.843855	0.781755	0.744293	0.758912	0.532754	0.639486	0.535294	0.587711	0.618048	0.680336	0.623249	0.744293	0.55145
ENSG00000050748	MAPK9	0.0264483	-0.0218355	-0.0114913	1.07506	1.02531	1.06565	1.09967	1.09012	NA	NA	NA	NA	NA	3.35389	0.690036	NA	0.751127	2.56903	2.47083	2.95084	3.05625	1.00832	1.18321	-0.0011	0.00157	NA	1.71004	1.47178	1.43384	1.40715	0.828841	1.54097	2.69601	1.11428	1.0667	1.07041	1.08849	1.02407	1.02938	1.10483	1.04179	1.1532	1.10789	1.09132	1.05843	1.10551	1.12743	1.0406
ENSG00000050767	COL23A1	NA	NA	NA	NA	NA	NA	NA	NA	NA	NA	NA	NA	NA	3.06759	0.438668	1.49771	0.478512	NA	NA	NA	NA	NA	NA	NA	NA	NA	2.35917	NA	0.673685	NA	NA	NA	NA	0.910091	0.848189	0.744293	0.850033	0.939519	0.860338	0.764176	0.906874	0.825426	0.867467	0.89098	0.727541	0.740363	0.840733	0.746634
ENSG00000050820	BCAR1	-0.0178013	0.036754	0.13409	0.75697	0.522444	0.106718	0.0887801	0.135774	0.474561	0.389905	0.402752	NA	0.769747	NA	0.305542	1.5136	0.441363	1.58241	1.46792	2.36534	2.35264	0.334848	0.455796	NA	NA	0	0.428064	0.072981	0.635012	0.491268	0.217046	0.686598	NA	0.519828	0.511883	0.480007	0.561101	0.622214	0.620136	0.52763	0.598791	0.563481	0.64836	0.653213	0.534026	0.536558	0.437751	0.631444
ENSG00000051009	FAM160A2	-0.0870733	0.108465	0.161162	0.981155	0.431364	0.686676	0.744409	0.747697	NA	NA	NA	NA	1.13303	2.44833	0.0873002	NA	0.386086	1.85087	1.58537	2.57114	2.0412	0.4545	0.614842	0.0058	NA	0.668972	1.1163	1.1191	1.19818	0.956572	0.337565	0.959106	NA	0.569374	0.656098	0.641474	0.558709	0.632457	0.638489	0.679428	0.666518	0.665581	0.694605	0.700704	0.651278	0.733197	0.666518	0.686636
ENSG00000051108	HERPUD1	-0.0374388	0.084375	0.144403	0.623096	0.394452	0.183713	0.21387	0.110359	0.227891	0.350028	0.283714	-2.06888	0.830399	2.19435	0.228265	0.877664	0.479942	1.25356	1.23683	2.5065	2.27454	0.41742	0.481454	NA	0.00827	0.429887	0.391127	0.361346	0.558999	0.600972	0.319466	0.804271	1.73159	0.550228	0.635484	0.561101	0.60206	0.62634	0.635484	0.61595	0.58995	0.605305	0.647383	0.600973	0.819544	0.847573	0.769377	0.868644
ENSG00000051128	HOMER3	0.00441031	-0.0447984	-0.0517332	NA	1.02119	NA	1.46257	NA	NA	NA	NA	NA	NA	NA	0.911498	NA	0.691321	1.81722	1.75347	3.28004	2.96439	0.713564	1.06792	-0.0014	0.00167	NA	2.26301	1.53469	1.29107	1.25684	0.438287	0.981055	2.68314	0.823474	0.884229	0.756636	0.80618	0.847573	0.850646	0.750508	0.789581	0.781755	0.829947	0.851258	0.689309	0.733999	0.745855	0.806858
ENSG00000051180	RAD51	0.0169278	-0.00800793	-0.033142	1.05097	0.722634	0.714699	0.753013	0.796851	0.730397	0.81836	0.881891	NA	NA	2.46531	0.467119	NA	0.560954	1.82151	1.90522	2.68674	2.85192	0.609246	0.747385	0.0002	NA	0.923461	0.832397	0.688871	0.760375	0.73282	0.589755	NA	2.3969	0.557507	0.646404	0.798651	0.804821	0.825426	0.818885	0.702431	0.623249	0.597695	0.546543	0.557507	0.720986	0.632457	0.513218	0.614897
ENSG00000051341	POLQ	-0.0213854	0.0911116	0.0893371	0.910226	0.44248	0.479448	0.412792	0.468891	0.55546	0.55723	0.577658	-2.06354	1.31685	2.48179	0.312859	1.28496	0.466439	2.10428	2.02353	2.66838	2.49224	0.551178	0.619148	0.0016	NA	1.05994	1.0714	0.849192	0.882216	0.739975	0.788104	NA	2.32325	0.376577	0.217484	0.372912	0.495544	0.414973	0.392697	0.419956	0.267172	0.311754	0.296665	0.334454	0.212188	0.472756	0.354108	-0.431798
ENSG00000051382	PIK3CB	-0.020875	0.0215034	-0.00761219	0.723403	0.528917	0.159079	0.148415	0.21956	0.385371	0.370092	0.312425	NA	0.835831	2.47538	0.34142	0.792393	0.530675	1.86174	1.94553	2.66129	2.82528	0.553319	0.718502	0.0007	0.0016	NA	0.651885	0.352903	0.702047	0.617776	0.53893	1.47519	2.42078	0.732394	0.60206	0.718502	0.71433	0.685742	0.686636	0.7348	0.643453	0.682145	0.666518	0.660865	0.653213	0.839478	0.794488	0.5302
ENSG00000051523	CYBA	0.0798275	-0.05586	NA	NA	1.02119	NA	NA	NA	NA	NA	NA	NA	NA	3.63479	1.89856	NA	NA	2.8023	2.86705	3.58373	3.27883	0.807055	2.18582	0.0002	0.00022	NA	NA	1.89407	NA	1.8887	1.33758	NA	3.61879	0.596597	0.608526	0.592177	0.631444	0.720986	0.732394	0.570543	0.64836	0.562293	0.600973	0.580925	0.457882	0.394452	0.502427	0.605305
ENSG00000051596	THOC3	0.0249496	0.0249271	0.0206429	1.2049	NA	1.10062	0.999971	1.09384	NA	1.32684	NA	NA	NA	3.13812	0.889236	NA	0.683457	2.10832	2.11066	2.72081	2.78312	0.865566	0.999021	NA	NA	1.11519	1.7473	1.3149	1.64938	1.21958	0.942562	NA	2.82439	NA	NA	NA	NA	NA	NA	NA	NA	NA	NA	NA	NA	NA	NA	NA
ENSG00000051620	HEBP2	0.044575	-0.0692407	-0.0448183	NA	1.39967	NA	NA	NA	NA	NA	NA	NA	NA	2.82255	1.0266	NA	0.881539	2.13136	2.1062	3.34513	2.86933	0.865011	1.17698	-0.002	NA	NA	1.50483	1.19934	1.19879	1.10959	0.914257	NA	2.87864	0.900913	0.941511	0.993436	0.960471	0.980003	1.00604	0.85187	0.989005	0.845098	0.788168	0.767156	0.879096	0.685742	0.849419	0.929419
ENSG00000051825	MPHOSPH9	0.013435	-0.0165159	-0.019472	0.954663	0.557507	0.704303	0.573295	0.638763	1.17824	NA	NA	NA	NA	2.22699	0.52524	1.37382	0.475604	2.09799	2.08154	2.58503	2.63283	0.805959	0.933937	-0.0015	NA	0.791201	1.15759	1.06388	1.14734	1.00367	0.591347	NA	2.37585	0.647383	0.823474	0.881955	0.804821	0.672098	0.79379	0.847573	0.690196	0.879669	0.861534	0.854306	0.918555	1.0799	1.01242	0.692847
ENSG00000052126	PLEKHA5	-0.0741041	0.0676731	0.129291	0.774402	0.471292	0.427466	0.506922	0.410313	0.434661	0.394491	0.411697	NA	0.882541	2.16704	0.063751	1.28877	0.420634	1.76047	1.65223	2.32165	2.62329	0.446981	0.425363	0.0025	NA	NA	0.380021	0.253684	0.589454	0.501474	0.524638	1.18279	NA	NA	NA	NA	NA	NA	NA	NA	NA	NA	NA	NA	NA	NA	NA	NA
ENSG00000052344	PRSS8	NA	NA	NA	NA	NA	0.497797	0.607436	0.363766	1.04918	0.91102	0.859994	NA	NA	2.57915	NA	NA	NA	NA	NA	2.70861	2.76833	NA	NA	NA	0.00202	NA	NA	NA	NA	NA	NA	NA	NA	0.793092	0.758155	0.702431	0.738781	0.843233	0.775974	0.689309	0.71433	0.658965	0.78533	0.740363	0.545307	0.647383	0.620136	0.651278
ENSG00000052723	SIKE1	0.0534095	-0.0338861	-0.0484525	0.967789	0.716838	1.0435	0.902117	0.85464	1.04449	1.13458	1.02801	NA	NA	2.4312	0.451897	1.58143	0.499795	NA	NA	NA	NA	0.70002	0.945849	NA	NA	0.668016	1.13188	1.02896	1.14585	1.08397	0.626476	NA	NA	NA	NA	NA	NA	NA	NA	NA	NA	NA	NA	NA	NA	NA	NA	NA
ENSG00000052749	RRP12	-0.0233417	-0.0290505	0.0505692	1.25512	0.812913	0.625257	0.657218	0.645555	0.820907	0.868046	0.923858	-2.6299	NA	2.38837	0.789092	NA	0.560243	2.24503	2.11804	2.98763	2.4932	0.649848	0.85665	0	NA	0.740844	1.18414	1.11207	1.20763	1.02699	0.62317	1.34094	2.34811	0.404834	0.396199	0.357935	0.32838	0.439333	0.385606	0.40824	0.460898	0.374748	0.460898	0.439333	0.399674	0.352183	0.359835	0.625312
ENSG00000052795	FNIP2	0.00738486	0.0855423	0.0357951	0.760784	NA	0.231616	0.289194	0.269498	0.21167	0.381631	0.271388	NA	0.910214	2.11164	0.0747375	1.1253	0.42234	1.84766	1.79614	NA	NA	0.415381	0.491617	0.0059	NA	NA	0.790288	0.55748	0.875668	0.748821	0.511885	1.69523	NA	NA	NA	NA	NA	NA	NA	NA	NA	NA	NA	NA	NA	NA	NA	NA
ENSG00000052802	MSMO1	-0.0645225	0.0349506	0.0278307	0.6764	0.419956	-0.180639	-0.120716	0.0322656	0.613849	0.741959	0.63396	NA	0.838152	2.97612	0.681224	NA	0.484772	NA	NA	NA	NA	0.608003	0.762674	NA	NA	0.471525	1.09989	0.859585	0.852246	0.764038	0.330973	0.630592	NA	NA	NA	NA	NA	NA	NA	NA	NA	NA	NA	NA	NA	NA	NA	NA
ENSG00000052841	TTC17	-0.0754048	-0.00673897	0.0408534	0.987117	1.13609	0.645297	0.665269	0.626612	0.934004	NA	NA	-2.57993	NA	2.58704	0.134348	1.32139	0.559638	2.21886	2.27264	3.28085	2.76731	1.0642	0.935942	0.0008	NA	0.766298	0.976074	0.895272	1.09483	0.965876	0.805232	NA	2.39846	0.680336	0.838849	0.83187	0.874482	0.761928	0.825426	0.874482	0.764923	0.869818	0.849419	0.808211	0.804139	0.959041	0.941511	0.702431
ENSG00000052850	ALX4	-0.0576851	NA	NA	0.795679	0.436163	0.208959	0.181233	0.0183291	NA	NA	NA	-2.27404	0.647632	NA	NA	NA	0.451554	1.60471	1.30873	NA	NA	NA	NA	NA	NA	NA	0.425778	0.137026	0.809198	0.671242	0.130961	0.554831	NA	0.710117	0.807535	0.675778	0.706718	0.758912	0.775974	0.792392	0.738781	0.733197	0.775974	0.800029	0.71265	0.604226	0.711807	0.666518
ENSG00000053108	FSTL4	0.156913	-0.070609	NA	NA	0.44248	NA	NA	NA	0.577877	0.576782	0.480139	NA	1.17105	NA	0.292431	NA	NA	1.9785	1.77893	NA	NA	NA	NA	NA	NA	0.749627	1.24095	1.53047	1.66436	1.20207	0.575254	1.00679	NA	NA	NA	NA	NA	NA	NA	NA	NA	NA	NA	NA	NA	NA	NA	NA
ENSG00000053254	FOXN3	-0.0142567	-0.0244549	-0.0469107	NA	0.535294	0.527259	-0.223383	0.549888	0.424744	0.412354	0.451776	-2.3884	0.801083	2.22956	0.354291	NA	0.48818	1.8342	1.69577	2.67039	2.99611	0.394963	0.515193	0.0023	0.00528	0.720667	0.51693	0.312154	0.675528	0.593433	0.429447	1.05819	2.48968	0.698101	0.765669	0.810233	0.829947	0.720986	0.802774	0.848189	0.737987	0.822822	0.808886	0.813581	0.833784	0.920123	0.878522	0.802774
ENSG00000053328	METTL24	0.0615571	NA	NA	NA	NA	NA	NA	NA	NA	NA	NA	NA	NA	NA	NA	NA	NA	NA	NA	NA	NA	NA	NA	NA	NA	NA	NA	NA	NA	NA	NA	NA	NA	NA	NA	NA	NA	NA	NA	NA	NA	NA	NA	NA	NA	NA	NA	NA
ENSG00000053371	AKR7A2	0.0541143	-0.0517699	-0.0423157	NA	1.39967	NA	1.52967	1.71209	NA	NA	NA	-2.88605	NA	2.72006	1.28619	NA	0.99794	NA	NA	NA	NA	0.818791	1.20953	-0.0015	0.00173	1.4291	1.64453	1.45911	1.66091	1.43704	0.911696	NA	2.97809	1.00945	0.949878	0.865104	0.974051	1.07372	0.963788	1.0249	1.06967	1.01326	1.02325	1.03222	0.92993	0.846955	0.940018	0.892651
ENSG00000053372	MRTO4	0.0183511	-0.0395722	-0.0343666	1.24996	0.758912	0.758397	0.734376	0.75637	0.784778	0.82814	0.868486	NA	NA	2.51444	0.828039	1.5864	0.551795	NA	NA	NA	NA	0.727091	0.694948	-0.0003	NA	0.825155	0.831338	0.663832	0.888309	0.821513	0.353031	1.00412	2.24748	0.841985	0.788875	0.900367	0.987666	0.97359	1.01452	0.641474	0.716003	0.593286	0.664642	0.720159	0.786041	0.552668	0.649335	0.873902
ENSG00000053438	NNAT	0.00598599	NA	NA	NA	0.399674	NA	NA	NA	NA	NA	NA	NA	NA	NA	NA	NA	NA	NA	NA	1.54495	1.54609	NA	0.564869	NA	NA	NA	NA	NA	NA	NA	NA	NA	NA	0.768638	0.932981	0.818226	0.843855	1.02938	0.949878	0.912222	1.00389	0.803457	0.807535	0.80956	0.976808	0.869232	0.969416	0.795185
ENSG00000053501	USE1	0.0176037	-0.0615524	0.0236819	NA	1.01953	1.04283	0.941516	1.00708	NA	NA	NA	NA	NA	2.59934	1.01269	NA	0.698979	1.90094	2.01842	2.45235	2.60948	0.69018	0.759199	0.0012	NA	0.781571	1.38889	1.00305	1.18192	1.03649	0.712852	1.62547	NA	NA	NA	NA	NA	NA	NA	NA	NA	NA	NA	NA	NA	NA	NA	NA
ENSG00000053524	MCF2L2	0.0108365	NA	NA	0.592741	NA	0.38825	0.552871	0.770247	NA	0.995201	0.498068	NA	1.22357	NA	0.739836	NA	0.456734	NA	NA	NA	NA	NA	NA	NA	NA	NA	0.876695	1.10864	0.773198	0.960416	1.12438	0.723981	NA	NA	NA	NA	NA	NA	NA	NA	NA	NA	NA	NA	NA	NA	NA	NA
ENSG00000053702	NRIP2	0.0297181	NA	NA	NA	0.399674	NA	1.42909	NA	NA	NA	NA	NA	NA	NA	NA	NA	NA	NA	NA	NA	NA	NA	1.64598	NA	NA	NA	NA	NA	NA	NA	NA	NA	NA	NA	NA	NA	NA	NA	NA	NA	NA	NA	NA	NA	NA	NA	NA	NA
ENSG00000053747	LAMA3	0.00341049	-0.106487	NA	NA	0.409933	NA	NA	NA	NA	NA	NA	NA	NA	NA	0.199793	NA	0.591832	2.30892	2.104	3.29107	2.74257	0.713497	0.945751	NA	NA	NA	1.21015	1.24698	1.17734	1.05294	0.817816	1.10005	NA	NA	NA	NA	NA	NA	NA	NA	NA	NA	NA	NA	NA	NA	NA	NA
ENSG00000053770	AP5M1	0.00680472	0.031626	0.0431435	0.976744	0.627366	0.49331	0.490996	0.484744	0.668261	0.714394	0.7006	NA	NA	2.21734	0.571859	1.22902	0.490271	NA	NA	NA	NA	0.617703	0.723463	NA	NA	0.598293	0.732377	0.633603	0.640998	0.676918	0.479137	NA	NA	NA	NA	NA	NA	NA	NA	NA	NA	NA	NA	NA	NA	NA	NA	NA
ENSG00000053900	ANAPC4	-0.00586312	0.0933993	0.0554938	0.950324	0.459392	0.67045	0.627477	0.794261	0.730556	0.836823	0.955596	NA	NA	2.74239	0.523708	NA	0.48186	2.3724	2.24862	2.66282	2.66876	1.28107	0.834169	0.0004	NA	1.3982	0.885457	0.84006	0.83144	0.820934	0.661604	3.20314	2.64296	0.869818	0.705008	0.664642	0.576341	0.797268	0.881955	0.796574	0.789581	0.749736	0.815578	0.633468	0.514548	0.716838	0.761176	0.620136
ENSG00000053918	KCNQ1	0.0190538	NA	NA	NA	0.495544	NA	NA	NA	NA	NA	1.09929	NA	1.37941	NA	1.07313	NA	0.614639	NA	NA	NA	NA	0.623832	0.784897	0.0001	NA	NA	NA	3.0668	NA	NA	2.21995	1.59309	NA	0.83123	0.774517	0.600973	0.722634	0.83187	0.784617	0.697229	0.716003	0.754348	0.767898	0.757396	0.657056	0.534026	0.703291	0.735599
ENSG00000054116	TRAPPC3	0.0178319	-0.0160872	0.0102452	0.93682	0.730782	0.678484	0.675002	0.720846	1.07699	1.14921	1.25394	-2.57678	NA	2.54533	0.988146	1.48465	0.604106	NA	NA	NA	NA	0.647226	0.62697	-0.0007	0.00042	0.651922	1.07291	0.796707	0.884499	0.782073	0.60266	2.13936	2.47494	0.695482	0.570543	0.701568	0.614897	0.702431	0.649335	0.666518	0.614897	0.597695	0.414973	0.595496	0.632457	0.478566	0.457882	0.628389
ENSG00000054118	THRAP3	0.0168143	-0.0201552	-0.0561163	1.02147	0.876795	0.683692	0.661761	0.69788	0.79955	0.840409	0.858918	-2.56764	NA	2.3972	0.846494	1.30053	0.547774	NA	NA	NA	NA	0.628145	0.838741	NA	NA	0.89889	0.781923	0.688731	0.864463	0.832967	0.570719	2.49661	2.54195	0.805501	0.659916	0.804139	0.599883	0.569374	0.544068	0.741939	0.494155	0.625312	0.582063	0.522444	0.418301	0.49693	0.606381	0.563481
ENSG00000054148	PHPT1	0.057018	-0.0620359	-0.0386597	NA	1.39967	NA	NA	NA	NA	NA	NA	NA	NA	3.10526	1.57453	NA	NA	2.27451	2.23446	2.73608	2.76173	1.02548	1.49366	-0.001	NA	1.30924	NA	NA	NA	2.43661	1.39227	NA	3.1536	0.923244	0.972666	0.907411	1.09864	1.16197	1.1245	0.926342	0.97359	0.96708	0.977266	0.900913	0.813581	0.720159	0.765669	0.816904
ENSG00000054179	ENTPD2	NA	NA	NA	NA	NA	NA	NA	NA	NA	NA	NA	NA	NA	NA	2.17223	NA	NA	NA	NA	3.07288	2.91843	0.70105	1.32836	NA	NA	NA	NA	NA	NA	NA	NA	NA	NA	0.886491	0.793092	0.683947	0.757396	0.804139	0.758155	0.775246	0.783189	0.788875	0.806858	0.804139	0.673021	0.673942	0.718502	0.770852
ENSG00000054219	LY75	NA	NA	NA	NA	NA	NA	NA	NA	0.613132	0.900453	0.561425	NA	NA	NA	0.366455	NA	NA	NA	NA	NA	NA	NA	NA	NA	NA	0.616785	NA	NA	NA	NA	NA	NA	2.87984	1.16524	1.00945	0.990783	1.02243	0.937016	0.975432	1.02694	0.980003	1.05805	1.03623	1.10175	0.975891	1.06183	1.10175	0.970347
ENSG00000054267	ARID4B	-0.0928461	0.168879	0.145077	0.825034	0.394452	0.165439	0.102653	0.129609	0.199322	0.102916	0.0669596	-2.30806	0.958825	2.05256	0.0718236	0.82802	0.392282	1.41433	1.36915	2.21768	2.27995	0.371003	0.434388	NA	NA	0.573699	0.0956811	0.0243658	0.574236	0.506467	0.238371	NA	2.13862	0.489958	0.260071	0.489958	0.450249	0.161368	0.230449	0.225309	0.0934217	0.136721	-0.0315171	0.0791812	0.292256	0.522444	0.363612	0.181844
ENSG00000054277	OPN3	0.0496866	-0.0131611	-0.0394604	0.959687	0.672098	0.678764	0.60532	0.694451	NA	NA	NA	-2.54245	NA	NA	0.776943	1.57608	0.490677	NA	NA	NA	NA	0.625963	0.888464	0.0002	NA	NA	1.27622	1.16832	1.14601	1.03783	0.502967	0.770164	2.60401	0.670246	0.673942	0.763428	0.69897	0.71433	0.708421	0.63749	0.634477	0.678518	0.64836	0.587711	0.71433	0.724276	0.71265	0.788168
ENSG00000054282	SDCCAG8	0.0122184	0.0480313	0.0460411	0.953529	0.502427	0.609089	0.59137	0.529301	NA	NA	NA	-1.88266	NA	2.55273	0.445716	1.29017	0.493471	1.78494	1.9596	2.66276	2.56117	0.660932	0.741512	-0.0004	NA	0.748965	0.959382	0.751767	0.816628	0.754408	0.727944	1.17567	NA	1.12905	1.06633	1.20978	1.03302	0.868644	0.970347	1.0162	0.970347	1.06296	1.01115	1.02036	1.0187	1.17202	1.09132	0.857332
ENSG00000054356	PTPRN	NA	NA	NA	NA	NA	NA	NA	NA	NA	NA	NA	NA	NA	NA	NA	NA	NA	NA	NA	NA	NA	NA	NA	NA	NA	NA	NA	NA	2.06091	1.84869	NA	NA	NA	0.840106	0.723456	0.677607	0.788875	0.817565	0.793092	0.767156	0.83123	0.762679	0.793092	0.829304	0.677607	0.661813	0.783189	0.704151
ENSG00000054392	HHAT	0.0371591	-0.0861475	NA	NA	1.03222	NA	NA	NA	NA	NA	NA	NA	NA	NA	0.316849	NA	0.545855	2.04237	2.09927	NA	NA	0.866868	0.801495	NA	NA	0.797167	1.65862	1.4586	1.54096	1.17423	NA	NA	NA	0.836957	0.882525	0.864511	0.924796	0.923762	0.943495	0.920123	0.919601	0.976808	0.950851	0.966142	0.824776	0.989895	0.931966	0.886491
ENSG00000054523	KIF1B	-0.0204228	0.0556208	0.0876357	0.896733	0.717671	0.322617	0.31948	0.325075	0.534993	0.612893	0.635345	-2.45385	NA	2.4631	0.481302	1.23588	0.477812	NA	NA	NA	NA	0.446948	0.602352	0.0015	-0.00167	1.0577	0.494753	0.473605	0.724564	0.700064	0.617415	1.31968	2.51455	0.652246	0.574031	0.768638	0.721811	0.657056	0.664642	0.64836	0.638489	0.635484	0.607455	0.639486	0.58995	0.690196	0.725095	0.547775
ENSG00000054598	FOXC1	-0.13639	0.219889	NA	NA	0.371068	NA	NA	NA	-0.142272	-0.136564	0.0188773	-1.94485	0.655628	NA	-0.00109179	NA	0.452367	0.915766	0.917856	2.3346	2.3739	0.28952	0.32005	NA	NA	NA	0.0220892	-0.0993202	0.47673	0.416939	-0.302815	0.328955	NA	0.955688	0.818226	0.755875	0.833784	0.895975	0.870989	0.865696	0.899821	0.908485	0.941014	0.950365	0.760422	0.720986	0.876218	0.903633
ENSG00000054611	TBC1D22A	0.033403	0.00344022	-0.0239749	1.01815	0.436163	0.903787	0.999222	0.99624	1.25694	NA	NA	NA	NA	1.87678	0.110063	1.20735	0.519504	2.07362	1.96073	2.86713	2.79633	0.703775	0.874565	-0.0034	0.00097	1.09298	1.74034	1.31486	1.34024	1.09153	0.61693	1.12996	2.52349	0.864511	0.89487	0.908485	0.816241	0.885926	0.883093	0.897627	0.894316	0.934498	0.956168	0.897627	0.884795	0.882525	0.92993	1.08743
ENSG00000054654	SYNE2	-0.0343153	-0.0138805	0.00257731	NA	0.522444	NA	NA	NA	NA	1.47691	NA	NA	NA	NA	1.049	NA	0.610606	2.21057	2.14325	3.34536	2.84351	0.661444	0.85481	0.0004	0	1.06897	1.09633	0.890369	0.979438	0.906271	NA	NA	2.84844	0.62941	0.658965	0.696356	0.642465	0.498311	0.536558	0.729974	0.454845	0.62941	0.617	0.569374	0.472756	0.659916	0.788168	0.52763
ENSG00000054690	PLEKHH1	0.00718612	NA	NA	NA	0.502427	NA	0.989312	0.93119	NA	NA	NA	NA	NA	2.6187	0.385267	1.55792	0.469091	2.30177	2.15829	2.65706	2.65687	NA	1.90836	NA	NA	NA	1.25328	1.40462	1.28606	1.22011	0.69637	0.988506	2.20817	NA	NA	NA	NA	NA	NA	NA	NA	NA	NA	NA	NA	NA	NA	NA
ENSG00000054793	ATP9A	0.0374154	-0.0268281	-0.0557138	NA	0.925828	0.321162	0.286258	0.499062	NA	NA	NA	-2.40955	NA	NA	0.632651	NA	0.621327	2.38273	2.2279	3.02532	2.84302	0.67444	1.03758	-0.0016	0.00077	NA	1.23717	1.19795	1.30108	1.17224	0.922329	NA	NA	NA	NA	NA	NA	NA	NA	NA	NA	NA	NA	NA	NA	NA	NA	NA
ENSG00000054938	CHRDL2	NA	-0.0719107	NA	NA	NA	NA	NA	NA	NA	NA	NA	NA	NA	NA	NA	NA	NA	NA	NA	NA	NA	NA	NA	NA	NA	NA	NA	NA	NA	NA	NA	NA	NA	NA	NA	NA	NA	NA	NA	NA	NA	NA	NA	NA	NA	NA	NA	NA
ENSG00000054965	FAM168A	0.0241516	-0.0116724	-0.0388147	1.14942	NA	0.679324	0.6844	0.649972	0.585853	0.70834	NA	NA	NA	2.39131	0.252315	NA	0.481091	1.84864	1.92735	2.0998	2.45016	0.53655	0.692654	NA	-0.00083	0.641573	1.10134	1.09623	1.12755	1.02551	0.604123	1.76618	NA	0.641474	0.804821	0.733197	0.614897	0.679428	0.627366	0.725095	0.780317	0.788875	0.758155	0.798651	0.836324	0.804139	0.820858	0.841359
ENSG00000054967	RELT	-0.041815	0.0814606	0.146387	1.04482	0.419956	0.669765	0.615288	0.476355	NA	NA	NA	NA	NA	2.27629	0.0705313	NA	0.400642	1.50306	1.42678	2.43393	2.27607	0.475132	0.564211	NA	NA	0	1.06771	0.955591	1.14424	0.829422	0.214414	0.72127	NA	0.540329	0.562293	0.445604	0.477121	0.592177	0.503791	0.594393	0.630428	0.613842	0.606381	0.608526	0.426511	0.448706	0.491362	0.606381
ENSG00000054983	GALC	-0.00895047	NA	0.0217389	0.994136	1.12385	1.02339	1.05905	1.15305	NA	NA	NA	NA	NA	2.77232	0.985741	1.32698	NA	NA	NA	3.26146	2.98185	NA	NA	-0.0041	NA	0.987414	NA	1.80317	NA	1.85485	NA	NA	NA	0.553883	0.596597	0.699838	0.725095	0.658011	0.697229	0.666518	0.559907	0.613842	0.606381	0.651278	0.826075	0.811575	0.627366	0.646404
ENSG00000055044	NOP58	0.0013518	0.0258351	0.0280123	1.04032	0.842609	0.981777	0.989897	1.08827	0.968206	0.982064	1.00631	-2.63926	NA	2.43568	0.708901	0.961984	0.613602	NA	NA	NA	NA	2.06202	1.10208	-0.0009	NA	1.16454	1.42329	1.08865	1.18609	1.0787	0.608677	1.41624	NA	NA	NA	NA	NA	NA	NA	NA	NA	NA	NA	NA	NA	NA	NA	NA
ENSG00000055070	SZRD1	0.0456153	-0.0765263	-0.0369291	1.05329	NA	0.7884	0.899033	0.867607	NA	NA	NA	-2.69104	NA	2.41297	0.73522	1.73867	0.568435	NA	NA	NA	NA	NA	NA	NA	NA	0.856608	1.74758	1.40483	1.46896	1.21032	0.442769	1.27746	NA	NA	NA	NA	NA	NA	NA	NA	NA	NA	NA	NA	NA	NA	NA	NA
ENSG00000055118	KCNH2	0.0329116	NA	NA	1.287	1.02653	0.788946	0.770769	0.81836	NA	NA	NA	NA	1.21873	2.73724	NA	1.02048	0.629586	1.95969	1.85732	2.59114	2.75851	NA	0	NA	NA	NA	NA	1.81855	1.89113	2.02219	0.50002	0.903818	NA	0.885926	0.732394	0.730782	0.83187	0.888179	0.811575	0.768638	0.899273	0.795185	0.873902	0.853698	0.722634	0.667453	0.858537	0.824776
ENSG00000055130	CUL1	0.00407181	0.0190883	0.0381267	0.889553	0.572872	0.438775	0.435976	0.47988	0.534993	0.545809	0.543986	-2.53114	1.09661	2.49708	0.493844	1.92318	0.523418	2.1631	2.12659	2.83282	2.85027	0.561876	0.637319	0.0028	0.0048	0.611673	0.585556	0.446152	0.672556	0.643466	0.618859	2.03021	2.56217	0.725095	0.646404	0.691081	0.725095	0.697229	0.690196	0.599883	0.634477	0.620136	0.636488	0.61595	0.661813	0.671173	0.609594	0.638489
ENSG00000055147	FAM114A2	0.0266018	0.00899192	-0.00423355	1.10011	0.596597	0.876702	0.842472	1.11314	NA	NA	NA	NA	NA	3.0218	0.78743	1.21625	0.559381	NA	NA	NA	NA	0	1.18795	0.0006	NA	0.942097	1.46273	1.22455	1.18022	1.18336	0.823702	NA	NA	1.00043	0.901458	1.04454	1.06032	0.984977	1.03503	0.914872	0.884229	0.903633	0.79588	0.805501	0.93044	0.919601	0.925312	0.937518
ENSG00000055163	CYFIP2	0.0329429	-0.0707154	-0.0015369	NA	1.14922	NA	NA	NA	NA	1.55132	NA	-2.48134	NA	NA	0.731606	NA	0.669752	NA	NA	NA	NA	0.782243	1.36967	NA	-0.00013	1.24981	NA	1.84311	1.95246	1.61723	1.0653	NA	2.52231	0.620136	0.522444	0.552668	0.553883	0.518514	0.50515	0.627366	0.62941	0.546543	0.558709	0.544068	0.350248	0.32838	0.546543	0.531479
ENSG00000055208	TAB2	-0.0233875	0.0930497	-0.0165338	0.705711	0.459392	0.498249	0.44721	0.536677	NA	NA	NA	-2.29121	NA	2.05498	0.122558	NA	0.459154	NA	NA	NA	NA	0.568021	0.695967	NA	NA	0.611446	1.25835	0.957516	0.951813	0.814984	0.285191	1.04131	NA	NA	NA	NA	NA	NA	NA	NA	NA	NA	NA	NA	NA	NA	NA	NA
ENSG00000055211	GINM1	0.0222296	-0.0382339	-0.0522433	1.06114	0.860937	0.610037	0.692277	0.697221	NA	NA	NA	-2.56876	NA	2.83754	1.03699	NA	0.788033	NA	NA	NA	NA	NA	NA	NA	NA	0.799247	1.93133	1.50055	1.69585	1.44245	0.669082	1.15793	NA	NA	NA	NA	NA	NA	NA	NA	NA	NA	NA	NA	NA	NA	NA	NA
ENSG00000055332	EIF2AK2	0.00187342	0.0347799	-0.0362984	0.997281	0.974512	0.648278	0.735336	0.766605	0.83713	0.848722	0.812542	NA	NA	2.80866	0.733067	NA	0.628659	2.00778	2.03481	2.77482	2.72155	0.679159	0.841661	-0.0024	NA	0.718121	0.923586	0.841864	0.893118	0.929736	0.735499	NA	2.67569	0.778874	0.778874	0.771587	0.603144	0.517196	0.580925	0.631444	0.569374	0.671173	0.598791	0.609594	0.466868	0.612784	0.499687	0.346353
ENSG00000055483	USP36	-0.0237661	0.0127359	0.0201601	1.01935	NA	0.393862	0.293992	0.266555	0.555876	0.49331	0.636861	NA	1.21571	2.18831	0.201082	NA	0.410817	1.56889	1.53611	2.35581	2.11039	0.444377	0.563118	0.005	NA	0.620451	0.973873	0.888846	0.947232	0.719022	0.19763	0.601875	2.25164	0.198657	0.311754	0.209515	0.25042	0.212188	0.1959	0.184691	0.287802	0.230449	0.257679	0.305351	0.311754	0.30103	0.330414	0.357935
ENSG00000055609	KMT2C	NA	-0.0124598	0.0117054	0.810696	0.502427	0.231569	0.309593	0.237717	0.365907	0.351092	0.542776	-2.19209	1.1275	2.27317	0.270815	NA	0.450493	NA	NA	NA	NA	NA	NA	NA	NA	0.610388	0.619903	0.451495	0.780802	0.687895	0.585786	NA	NA	NA	NA	NA	NA	NA	NA	NA	NA	NA	NA	NA	NA	NA	NA	NA
ENSG00000055732	MCOLN3	0.0745882	NA	NA	NA	NA	NA	NA	NA	1.24828	1.00723	1.41544	NA	NA	NA	0.693659	NA	0.519127	2.39774	2.28762	2.94902	2.88044	NA	1.78473	-0.0037	NA	NA	1.59328	1.60607	1.56433	1.50104	1.10935	NA	NA	1.03902	0.887617	1.08991	1.02735	1.00173	0.999131	1.02776	0.997823	1.13956	1.03302	1.0461	1.03503	1.03663	1.06145	0.910624
ENSG00000055813	CCDC85A	NA	NA	0.0233826	NA	NA	NA	NA	NA	NA	NA	NA	NA	NA	NA	NA	NA	NA	NA	NA	NA	NA	NA	NA	NA	NA	0.502121	0.594369	0.37624	NA	NA	0.316291	0.799708	NA	NA	NA	NA	NA	NA	NA	NA	NA	NA	NA	NA	NA	NA	NA	NA
ENSG00000055917	PUM2	-0.0345886	0.0170263	0.0150836	0.821795	0.64836	0.117954	0.136277	0.171314	0.312653	0.314077	0.300225	NA	0.816181	2.35455	0.190846	NA	0.46173	1.88345	1.86321	2.58869	2.60614	0.345075	0.448828	0.0053	0.00597	0.629122	0.264022	0.206126	0.499454	0.506112	0.577623	NA	2.58715	0.812913	0.639486	0.736397	0.748188	0.680336	0.701568	0.719331	0.654177	0.710963	0.721811	0.749736	0.715167	0.840106	0.811575	0.618048
ENSG00000055950	MRPL43	0.0262411	-0.054723	-0.0148494	1.05262	0.951338	0.684117	0.690978	0.746379	0.882118	0.881551	0.847151	NA	NA	2.86403	1.01183	1.69008	0.818861	1.86347	1.86546	2.91805	2.81417	0.699322	0.998386	-0.0011	NA	0.778157	1.388	1.18018	1.44606	1.08838	0.522577	1.42847	2.63568	0.673942	0.775974	0.79796	0.764923	0.766413	0.780317	0.62634	0.729165	0.61066	0.588832	0.675778	0.681241	0.614897	0.58995	0.750508
ENSG00000055955	ITIH4	0.00598282	NA	NA	NA	NA	NA	NA	NA	NA	NA	NA	NA	NA	NA	NA	NA	0.553413	NA	NA	NA	NA	NA	NA	NA	NA	NA	1.25313	1.42616	1.82576	1.70498	0.75024	NA	NA	0.681241	0.604226	0.584331	0.687529	0.718502	0.725912	0.683947	0.718502	0.720159	0.758155	0.810904	0.695482	0.665581	0.71433	0.663701
ENSG00000056050	HPF1	0.0189808	0.0962372	-0.0080282	0.908851	0.477121	0.70819	0.742774	0.775329	0.72131	0.821103	0.771468	NA	NA	2.95806	0.96822	1.08715	NA	NA	NA	NA	NA	NA	NA	NA	NA	1.04911	0.775157	0.583382	0.728847	0.684642	1.14546	NA	NA	NA	NA	NA	NA	NA	NA	NA	NA	NA	NA	NA	NA	NA	NA	NA
ENSG00000056097	ZFR	0.0381088	-0.0304561	-0.00722007	0.922001	0.954725	0.817775	0.790771	0.821201	0.848093	0.938262	0.912726	-2.48602	NA	2.50454	0.563182	1.20152	0.567464	2.10339	2.05452	2.77631	2.81301	0.783069	1.04697	0.001	NA	0.72246	1.42555	1.13416	1.43001	1.23714	0.643171	NA	2.60756	0.835691	0.780317	0.890421	0.786041	0.691965	0.736397	0.721811	0.686636	0.698101	0.679428	0.690196	0.83187	0.833784	0.82866	0.755875
ENSG00000056277	ZNF280C	-0.0705422	0.0699291	0.109637	0.687982	0.436163	-0.102936	-0.0790685	0.0840609	NA	NA	NA	-2.06318	0.970716	2.15027	-0.088202	1.30311	0.42976	1.48845	1.45006	2.16428	1.99672	NA	0.487108	NA	NA	NA	0.99957	0.662463	1.15153	0.988209	0.300479	1.00301	NA	0.526339	0.604226	0.683947	0.514548	0.361728	0.440909	0.695482	0.518514	0.651278	0.630428	0.662758	0.774517	0.912222	0.798651	0.585461
ENSG00000056291	NPFFR2	-0.0799731	NA	NA	NA	NA	0.336931	-0.0919359	0.349092	0.588771	0.555668	0.568442	NA	1.04144	NA	NA	NA	NA	NA	NA	NA	NA	NA	NA	NA	NA	NA	NA	NA	NA	NA	NA	NA	NA	NA	NA	NA	NA	NA	NA	NA	NA	NA	NA	NA	NA	NA	NA	NA
ENSG00000056487	PHF21B	-0.0387957	NA	NA	NA	NA	NA	NA	NA	NA	NA	NA	NA	NA	NA	0.218761	NA	NA	1.38375	1.38619	2.03931	2.44671	NA	NA	NA	NA	NA	1.47648	1.34494	1.25326	1.46076	0.248949	0.58174	NA	0.895423	0.884229	0.754348	0.850033	0.893207	0.911158	0.754348	0.811575	0.835691	0.923762	0.870404	0.745855	0.744293	0.769377	0.82866
ENSG00000056558	TRAF1	0.0610319	NA	NA	NA	NA	NA	NA	NA	NA	NA	NA	NA	NA	NA	0.251949	NA	0.488846	NA	NA	NA	NA	NA	NA	NA	NA	0.473908	1.28959	1.5714	1.33771	1.0456	0.66791	1.7623	2.041	0.680336	0.788168	0.800029	0.708421	0.691081	0.678518	0.902003	0.814248	0.848189	0.814248	0.828015	0.814913	0.819544	0.825426	0.897627
ENSG00000056586	RC3H2	-0.00802743	-0.0234592	-0.0229252	0.868256	0.932474	0.802361	0.727084	0.705645	NA	NA	NA	NA	NA	2.09836	0.202379	1.13183	0.543309	1.6373	1.529	2.37379	2.18124	0.63485	0.968631	0.0002	NA	0.481764	1.24682	1.06502	1.21733	1.08973	0.487502	2.21041	2.4609	0.225309	0.396199	0.356026	0.478566	0.30963	0.367356	0.276462	0.255273	0.243038	0.278754	0.332438	0.361728	0.5302	0.416641	0.173186
ENSG00000056736	IL17RB	0.0040295	NA	NA	NA	0.92993	0.54866	NA	0.615649	0.717454	0.825847	0.825847	NA	1.17259	NA	0.737535	NA	0.593555	1.82161	1.74342	2.69357	2.66398	1.64183	0.817478	-0.0027	NA	1.12752	1.70184	0.858407	0.956081	0.938224	0.783158	1.18768	NA	0.726727	0.652246	0.846955	0.860338	0.762679	0.802089	0.821514	0.805501	0.763428	0.655138	0.685742	0.793092	0.792392	0.69897	0.79796
ENSG00000056972	TRAF3IP2	-0.0550299	0.135179	0.222538	0.667982	0.409933	0.112986	0.123232	0.164275	0.331525	0.318728	0.33458	-2.14301	0.565372	NA	0.224605	1.06988	0.480933	1.40137	1.50299	2.55679	2.58205	0.380317	0.437631	0.0005	NA	0.67275	0.154185	0.0536707	0.547868	0.567935	0.169651	0.588407	NA	0.614897	0.403121	0.568202	0.612784	0.643453	0.668386	0.627366	0.680336	0.625312	0.633468	0.633468	0.718502	0.768638	0.757396	0.742725
ENSG00000056998	GYG2	0.022084	NA	NA	1.20522	0.946452	0.734056	1.16348	0.826843	NA	NA	NA	NA	NA	NA	0.508703	NA	0.630498	NA	NA	NA	NA	0.730259	0.822992	-0.0037	0.0023	NA	NA	NA	NA	NA	NA	NA	NA	NA	NA	NA	NA	NA	NA	NA	NA	NA	NA	NA	NA	NA	NA	NA
ENSG00000057019	DCBLD2	0.0317347	-0.00202712	-0.0257382	0.792587	0.951823	0.361571	0.460819	0.417575	0.722708	0.766432	0.707515	-2.37751	1.10097	NA	0.661486	1.08988	0.638745	NA	NA	NA	NA	0.570269	0.828487	-0.001	0.00125	NA	0.835931	0.691183	0.750774	0.7003	0.621389	1.78979	2.61584	0.828015	0.841359	0.892095	0.902003	0.840106	0.78533	0.786751	0.818226	0.833147	0.777427	0.840106	0.91803	0.951338	0.915927	0.761176
ENSG00000057149	SERPINB3	NA	NA	NA	NA	NA	NA	NA	NA	NA	NA	NA	NA	NA	NA	NA	NA	0.731951	NA	NA	NA	NA	NA	NA	NA	NA	NA	NA	NA	NA	NA	NA	NA	NA	NA	NA	NA	NA	NA	NA	NA	NA	NA	NA	NA	NA	NA	NA	NA
ENSG00000057252	SOAT1	0.0154863	-0.0420321	-0.0582975	0.824956	1.0141	0.765053	0.735336	0.781545	NA	NA	NA	-2.74455	NA	2.73665	0.729202	1.8145	0.601385	2.18715	2.22875	3.20358	2.97941	0.795877	1.05994	-0.0033	NA	0.848958	1.41299	1.21554	1.38883	1.22702	0.696777	NA	2.95032	0.96708	0.920123	0.963316	0.95376	0.827369	0.864511	0.950851	0.930949	0.988559	0.907949	0.96895	0.993877	0.994317	1.00475	0.991669
ENSG00000057294	PKP2	0.0291061	-0.00927419	-0.0366759	0.884659	0.807535	0.595414	0.421667	0.425876	0.822876	0.800017	0.746379	-2.23779	1.16765	2.69701	0.62051	0.924219	0.516408	1.80899	1.79308	2.86126	2.67684	0.535857	0.777185	0.0014	0.00417	0.608345	0.737323	0.728786	0.835237	0.766273	0.38771	0.895108	NA	NA	NA	NA	NA	NA	NA	NA	NA	NA	NA	NA	NA	NA	NA	NA
ENSG00000057468	MSH4	-0.0480465	NA	NA	NA	NA	NA	NA	NA	NA	NA	NA	NA	NA	1.73099	NA	NA	NA	NA	NA	NA	NA	NA	NA	NA	NA	NA	0.78263	1.32243	NA	NA	NA	NA	NA	NA	NA	NA	NA	NA	NA	NA	NA	NA	NA	NA	NA	NA	NA	NA
ENSG00000057593	F7	NA	NA	NA	NA	NA	NA	NA	NA	NA	NA	NA	NA	NA	NA	NA	NA	NA	NA	NA	NA	NA	NA	NA	NA	NA	NA	NA	NA	NA	NA	NA	NA	NA	0.884229	0.85309	0.595496	0.803457	0.840106	0.856124	0.60206	0.872156	0.770115	0.840733	0.827369	0.665581	0.713491	0.760422	0.717671
ENSG00000057608	GDI2	0.0343074	-0.016245	-0.0353385	1.152	1.04844	0.940993	0.917884	1.00328	0.925113	0.950761	0.93917	-2.97963	NA	2.86981	0.938322	1.44184	0.81255	2.30016	2.2838	3.12203	2.91099	1.10563	1.08412	-0.0008	0.00063	1.42751	1.05599	0.942413	1.01852	0.976072	0.833939	NA	2.68511	0.801404	0.867467	0.869232	0.823474	0.835056	0.840733	0.827369	0.768638	0.801404	0.788168	0.80956	0.822822	0.760422	0.879096	0.862728
ENSG00000057657	PRDM1	NA	NA	NA	0.625195	NA	-0.246728	-0.278707	-0.258374	-0.144033	0.0969114	0.0155745	NA	NA	NA	NA	NA	0.39177	NA	NA	NA	NA	NA	NA	NA	NA	0.399913	NA	NA	0.677471	0.591855	0.254936	1.74894	NA	0.255273	0.285557	0.352183	0.245513	0.25042	0.240549	0.262451	0.278754	0.212188	0.278754	0.187521	0.330414	0.38739	0.245513	0.33646
ENSG00000057663	ATG5	0.0181316	0.0668601	0.0338339	0.83261	0.509203	0.538766	0.540666	0.573512	0.568871	0.685252	0.608262	-2.60862	1.27379	2.43893	0.338785	0.937336	0.563875	1.97107	1.92819	2.93639	2.93836	0.582474	0.640425	0.0008	-0.00125	0.688995	0.752657	0.525321	0.713055	0.654848	0.472141	1.93347	2.65523	0.656098	0.579784	0.678518	0.604226	0.556303	0.604226	0.572872	0.609594	0.606381	0.578639	0.579784	0.685742	0.727541	0.588832	0.613842
ENSG00000057704	TMCC3	-0.140092	NA	0.215282	NA	NA	NA	NA	NA	0.0946206	0.157592	0.256669	NA	0.661978	NA	NA	NA	0.415225	1.25848	1.2073	NA	NA	NA	NA	NA	NA	0.384354	0.0636885	-0.0591725	0.509119	0.507462	0.125627	0.569989	NA	0.628389	0.609594	0.659916	0.614897	0.682145	0.651278	0.592177	0.547775	0.565848	0.663701	0.666518	0.658965	0.70927	0.62941	0.653213
ENSG00000057757	PITHD1	0.0430118	-0.0287547	-0.0322284	1.09904	0.772322	1.06251	1.03187	1.00419	1.16041	1.24243	1.42746	-2.52679	NA	2.4087	0.567178	NA	0.502061	NA	NA	NA	NA	0.694997	0.85711	NA	NA	0.917633	0.985041	0.978471	1.09538	0.989594	0.406638	1.50727	NA	NA	NA	NA	NA	NA	NA	NA	NA	NA	NA	NA	NA	NA	NA	NA
ENSG00000057935	MTA3	0.00645189	0.00302706	0.0493896	0.998268	0.725912	0.741227	0.722086	0.715157	0.901165	0.894565	0.996686	NA	NA	2.38546	0.339745	NA	0.538586	1.93823	1.96975	2.5756	2.70362	0.829607	0.702342	-0.0016	NA	0.986559	1.1732	1.00575	0.959699	0.853735	0.600421	1.14565	2.6505	0.784617	0.758912	0.838219	0.752048	0.674861	0.698101	0.720986	0.680336	0.702431	0.642465	0.565848	0.708421	0.823474	0.58995	0.642465
ENSG00000058056	USP13	0.0151048	-0.0131984	-0.027305	0.90452	0.751279	0.642979	0.671962	0.690978	0.547232	0.573621	0.603215	NA	1.11969	NA	0.551687	NA	0.554009	NA	NA	NA	NA	0.640475	0.841785	0.0001	0	1.00199	0.808313	0.769623	0.8201	0.827694	0.588289	1.16862	2.46568	0.693727	0.645422	0.845718	0.770115	0.603144	0.643453	0.756636	0.706718	0.713491	0.588832	0.644439	0.677607	0.786041	0.786751	0.540329
ENSG00000058063	ATP11B	0.0218903	-0.0198801	-0.0153572	1.07275	0.612784	0.662097	0.731031	0.712113	NA	NA	NA	NA	NA	2.57207	0.441368	1.01439	0.72672	NA	NA	NA	NA	0.831262	1.04472	-0.0014	0.00237	0.625055	1.37531	1.18893	1.18672	1.13605	0.852282	NA	2.68993	0.893945	0.865399	0.90271	0.89567	0.739	0.80421	0.947493	0.878138	0.968681	0.903684	0.952386	0.874271	0.979195	0.969724	0.768221
ENSG00000058085	LAMC2	0.0242389	NA	0.0244651	NA	NA	NA	NA	NA	1.18121	1.02561	1.30215	NA	NA	NA	0.908422	NA	0.520461	NA	NA	NA	NA	NA	NA	NA	NA	NA	2.28378	1.69321	2.24282	1.86419	1.21525	NA	NA	NA	NA	NA	NA	NA	NA	NA	NA	NA	NA	NA	NA	NA	NA	NA
ENSG00000058091	CDK14	0.0254671	-0.00768405	0.0160208	NA	0.963316	NA	NA	NA	0.805664	0.911264	0.873241	NA	1.09732	NA	0.375394	NA	0.61544	NA	NA	NA	NA	NA	NA	NA	NA	0.768906	0.823447	0.634498	0.760646	0.67614	0.644632	NA	NA	NA	NA	NA	NA	NA	NA	NA	NA	NA	NA	NA	NA	NA	NA	NA
ENSG00000058262	SEC61A1	0.0295578	-0.018945	-0.0495577	1.16543	1.11394	0.995794	0.951831	1.02737	NA	NA	NA	NA	NA	2.45613	1.17873	NA	0.728014	2.06243	1.98679	3.13887	2.76556	0.89325	1.11661	0	NA	0.878094	2.03317	1.59765	1.7558	1.52286	0.594432	1.77694	2.1726	0.735599	0.693727	0.767156	0.701568	0.678518	0.663701	0.776701	0.808211	0.799341	0.737193	0.843233	0.796574	0.777427	0.80618	0.887617
ENSG00000058272	PPP1R12A	-0.00914696	0.0334448	0.0808401	0.761174	0.482874	0.253772	0.206614	0.311064	0.423465	0.447927	0.450489	NA	1.05709	2.17976	0.359195	0.888735	0.393185	1.88251	1.90218	2.55083	2.50395	0.46254	0.563533	0.0046	0.00917	0.647808	0.505714	0.420863	0.662556	0.638627	0.490417	NA	2.55522	NA	NA	NA	NA	NA	NA	NA	NA	NA	NA	NA	NA	NA	NA	NA
ENSG00000058335	RASGRF1	NA	NA	NA	NA	NA	NA	NA	NA	NA	NA	NA	NA	NA	NA	NA	NA	NA	NA	NA	2.86957	2.84509	NA	NA	NA	NA	0.580639	1.24084	1.02803	1.17812	1.35092	NA	NA	NA	0.641474	0.474216	0.502427	0.346353	0.640481	0.623249	0.594393	0.462398	0.436163	0.746634	0.710963	0.403121	0.432969	0.555094	0.518514
ENSG00000058404	CAMK2B	0.0310996	NA	NA	NA	NA	NA	NA	NA	NA	NA	NA	NA	NA	NA	NA	NA	NA	2.4963	2.13682	2.74944	2.71296	NA	NA	NA	NA	NA	1.20042	1.36183	1.40205	1.37062	0.726897	1.09192	NA	0.771587	0.680336	0.630428	0.817565	0.838849	0.738781	0.71265	0.796574	0.735599	0.764923	0.759668	0.725095	0.664642	0.751279	0.725912
ENSG00000058453	CROCC	-0.00651949	0.0271151	0.0930173	NA	0.542825	NA	0.974655	NA	NA	NA	NA	NA	NA	NA	0.48349	NA	0.427958	NA	NA	NA	NA	0.609045	1.01991	NA	NA	NA	1.34251	1.29033	1.39516	1.08867	0.512229	1.10522	NA	0.866878	0.591065	0.777427	0.818885	0.851258	0.802774	0.683047	0.798651	0.705008	0.866287	0.763428	0.696356	0.663701	0.763428	0.713491
ENSG00000058600	POLR3E	0.00331342	-0.0183992	0.0197932	1.02777	0.572872	0.440103	0.420025	0.490642	0.639144	0.689395	0.734056	-2.33304	NA	2.12231	0.450548	1.39911	0.458414	2.21102	1.97535	2.61347	2.32549	0.575122	0.77146	0.0008	NA	0.631209	0.85625	0.716308	0.914168	0.777417	0.472306	1.28002	2.24699	0.354108	0.40824	0.421604	0.39794	0.445604	0.428135	0.475671	0.506505	0.469822	0.510545	0.478566	0.495544	0.38739	0.390935	0.564666
ENSG00000058668	ATP2B4	0.0134986	-0.0220731	-0.0901296	0.964541	0.97635	0.608262	0.742122	0.64093	NA	NA	NA	-2.70377	1.3514	2.51115	0.579106	1.41322	0.608894	2.35552	2.13904	2.96143	3.10524	0.70855	0.947667	-0.0012	0.00167	NA	1.06068	1.13679	1.07115	1.03271	0.731071	1.90846	NA	0.897627	0.866287	0.813581	0.936011	0.893762	0.840733	0.865696	0.837588	0.916454	0.892095	0.929419	1.00689	0.854913	1.02284	0.928908
ENSG00000058673	ZC3H11A	-0.0117188	0.0111868	0.00281315	0.799507	0.572872	0.400263	0.370487	0.419504	0.550196	0.596044	0.552458	-2.22618	1.26684	2.32798	0.477295	NA	0.428895	1.88886	1.89419	2.38364	2.3563	0.521862	0.575584	0.0018	0.00487	0.466886	0.678886	0.506703	0.791787	0.716726	0.559801	NA	2.46045	0.781755	0.763428	0.759668	0.848805	0.729165	0.671173	0.790988	0.748188	0.729165	0.833147	0.687529	0.744293	0.926342	0.726727	0.614897
ENSG00000058729	RIOK2	-0.0601128	0.140666	0.225174	0.747217	0.44248	0.208219	0.134483	0.196781	0.249151	0.310441	0.260832	NA	1.12495	2.45465	0.0590369	0.869057	0.459666	NA	NA	NA	NA	0.355887	0.41227	0.0069	NA	0.500797	0.205238	0.18018	0.581916	0.543725	0.162501	0.963875	2.50637	0.661813	0.468347	0.700704	0.55145	0.451786	0.471292	0.50515	0.44248	0.474216	0.416641	0.489958	0.722634	0.671173	0.49276	0.563481
ENSG00000058799	YIPF1	0.0198479	-0.0228028	0.0241755	1.16551	0.960946	0.983215	0.893514	0.949162	1.26383	1.42141	NA	-2.91803	NA	3.00347	0.8135	NA	0.720026	NA	NA	NA	NA	0.832701	0.8995	-0.0002	NA	1.07192	1.1866	0.994242	1.11317	0.938561	0.866173	NA	NA	0.761928	0.774517	0.912222	0.884229	0.843233	0.896526	0.805501	0.824776	0.839478	0.690196	0.82866	0.836957	0.856124	0.818226	0.863323
ENSG00000058804	NDC1	0.0281548	0.0270461	-0.0192379	1.03343	1.0569	0.699716	0.685964	0.737023	0.765914	0.819534	0.785229	NA	NA	2.79374	0.627315	1.27289	0.651652	NA	NA	NA	NA	NA	NA	NA	NA	1.14106	1.00892	0.861474	0.885171	0.810337	0.81146	NA	NA	NA	NA	NA	NA	NA	NA	NA	NA	NA	NA	NA	NA	NA	NA	NA
ENSG00000058866	DGKG	NA	NA	NA	NA	NA	NA	NA	NA	0.373924	0.336387	NA	NA	NA	NA	0.153494	NA	NA	NA	NA	NA	NA	NA	NA	NA	NA	NA	NA	NA	NA	NA	NA	NA	NA	NA	NA	NA	NA	NA	NA	NA	NA	NA	NA	NA	NA	NA	NA	NA
ENSG00000059122	FLYWCH1	-0.000302	-0.075516	-0.0109687	1.0163	0.628389	0.685252	0.715921	0.521003	0.982783	0.790771	0.804718	NA	NA	NA	0.540443	1.13748	0.512433	2.13871	1.99053	2.55673	2.6385	0.565273	0.767558	0.0043	NA	0.883326	1.19524	1.0306	1.13005	0.895373	0.488437	1.1744	NA	0.670246	0.710117	0.424882	0.60206	0.683947	0.725912	0.609594	0.773055	0.657056	0.745075	0.710963	0.348305	0.418301	0.572872	0.773055
ENSG00000059145	UNKL	-0.0415349	-0.0402489	-0.0156791	1.06006	0.44248	1.16392	0.934004	0.96488	NA	NA	1.04901	-1.73804	NA	2.23112	0.169502	NA	0.422692	NA	NA	NA	NA	0.709952	0.902248	NA	NA	0.52297	1.4047	1.44897	1.41944	1.27041	0.291113	0.924399	NA	0.729138	0.780805	0.687349	0.680259	0.738474	0.735599	0.719103	0.711542	0.778486	0.771899	0.748104	0.658202	0.656168	0.609969	0.766896
ENSG00000059377	TBXAS1	0.093022	-0.0826554	0.00875828	NA	NA	1.07057	0.928394	NA	NA	NA	NA	NA	NA	NA	0.40515	NA	0.533809	NA	NA	NA	NA	NA	NA	NA	NA	1.36834	3.09037	0.87919	1.40371	1.4357	NA	NA	NA	0.981366	0.89487	0.954243	1.01662	1.05231	1.00561	0.917506	0.971276	0.985426	0.895975	0.959041	0.856124	0.843855	0.860937	0.949878
ENSG00000059378	PARP12	NA	-0.00298923	0.0417313	0.94949	0.935507	0.716917	0.6981	0.668192	0.972541	0.687104	0.81158	-2.78369	NA	2.75781	0.773413	1.52869	0.502639	2.07303	2.03786	2.80106	2.63494	0.697553	1.07035	0.0018	NA	1.12319	1.04215	1.03664	1.09404	0.988157	0.611506	1.44765	2.42749	0.92993	0.872156	0.895975	0.79588	0.783904	0.758912	1.00475	1.03222	1.01494	0.964731	0.995196	0.906874	0.932981	0.937016	0.924796
ENSG00000059573	ALDH18A1	0.0404021	-0.0314822	-0.0582933	0.982253	1.12287	1.16085	1.17778	1.18466	1.56395	1.55078	NA	NA	NA	2.96877	0.811686	1.22421	0.706235	2.23066	2.16363	3.31863	2.96674	1.06042	1.25347	-0.0014	NA	1.41884	1.65274	1.52253	1.50926	1.34829	0.672826	1.42501	2.94758	0.828015	0.889302	0.857332	0.931458	0.945469	0.960471	0.933487	0.887054	0.898176	0.893762	0.868644	0.900913	0.822822	0.927883	1.04179
ENSG00000059588	TARBP1	0.0390854	0.00777341	0.0107091	0.974949	0.94939	0.81719	0.820514	0.947568	NA	NA	NA	NA	NA	NA	0.430909	1.49781	0.701761	2.26551	2.24959	2.85655	2.42855	1.33177	1.37458	0.0023	0.00257	NA	1.21578	1.18438	1.18591	1.03895	0.830473	1.33415	2.61172	1.12581	0.962369	0.984527	1.06521	0.999565	1.01368	1.05038	0.998259	1.05346	1.01199	1.08991	0.920123	1.03302	1.05423	0.904716
ENSG00000059691	GATB	0.037722	-0.010942	-0.0180068	1.38156	1.00432	1.05019	1.16968	1.0991	1.0109	0.994905	0.945981	NA	NA	2.32988	0.784664	1.1666	NA	NA	NA	NA	NA	NA	NA	NA	NA	1.24388	1.18086	1.09236	1.15779	1.09575	0.847987	NA	NA	NA	NA	NA	NA	NA	NA	NA	NA	NA	NA	NA	NA	NA	NA	NA
ENSG00000059728	MXD1	-0.0343112	0.11047	NA	0.71793	0.365488	0.843715	0.717607	0.449366	NA	NA	NA	NA	NA	1.95597	0.0744938	NA	0.359004	NA	NA	NA	NA	0.494601	0.468434	NA	NA	0.607583	0.72265	0.305204	0.921605	0.837238	0.138576	0.771538	NA	0.457882	0.456366	0.419956	0.385606	0.434569	0.380211	0.434569	0.434569	0.4133	0.434569	0.541579	0.474216	0.539076	0.40654	0.50515
ENSG00000059758	CDK17	-0.0288027	0.0475545	0.0907126	0.733143	0.44248	0.202693	0.170447	0.166607	0.408717	0.425499	0.310215	NA	0.824069	2.21131	-0.0936146	0.908503	0.407708	NA	NA	NA	NA	0.352077	0.445024	NA	NA	0.55542	0.417423	0.223053	0.599678	0.555516	0.332704	1.24644	NA	NA	NA	NA	NA	NA	NA	NA	NA	NA	NA	NA	NA	NA	NA	NA
ENSG00000059769	DNAJC25	-0.00667525	-0.0294695	-0.0109708	1.03832	0.579784	0.676113	0.728659	0.945717	NA	NA	NA	-2.51056	NA	2.15075	0.468696	NA	0.647154	NA	NA	NA	NA	0.776927	1.46553	-0.002	NA	NA	1.17689	1.06607	1.04542	1.10774	0.548887	NA	NA	0.823474	0.850646	0.842609	0.802774	0.766413	0.770852	0.679428	0.761176	0.834421	0.757396	0.78746	0.854913	0.885926	0.806858	0.748963
ENSG00000059804	SLC2A3	0.01986	0.0340891	0.0177089	0.719411	0.514548	0.411478	0.368125	0.402752	NA	NA	NA	-2.07645	0.56185	2.65916	0.0520659	1.26017	0.418762	1.43046	1.39983	NA	NA	0.453667	0.578068	0.0025	0.0032	0	0.870086	0.677321	0.931962	0.787713	0.315288	1.07688	2.33265	0.324282	0.31597	0.271842	0.511883	0.535294	0.518514	0.344392	0.307496	0.320146	0.371068	0.371068	0.376577	0.342423	0.450249	0.414973
ENSG00000059915	PSD	0.0545762	NA	NA	NA	NA	NA	NA	NA	NA	NA	NA	NA	NA	NA	NA	NA	NA	NA	NA	2.77093	2.35204	NA	NA	NA	NA	NA	NA	1.36198	NA	1.05953	NA	NA	NA	0.793092	0.784617	0.662758	0.763428	0.771587	0.812245	0.713491	0.720986	0.729165	0.783189	0.818885	0.693727	0.684845	0.690196	0.69897
ENSG00000060069	CTDP1	-0.0589867	0.0805527	0.225931	0.825949	0.550228	0.192584	0.186866	0.178085	0.45065	0.442537	0.495009	NA	0.79221	2.01608	0.360997	1.34877	0.464537	1.70832	1.60544	2.46964	2.38818	0.339765	0.438109	0.0011	NA	0.626455	0.381915	0.107084	0.707285	0.563815	0.27413	0.651553	NA	0.561101	0.522444	0.447158	0.361728	0.477121	0.444045	0.509203	0.546543	0.506505	0.613842	0.552668	0.460898	0.403121	0.404834	0.609594
ENSG00000060138	YBX3	0.0568788	-0.0497675	0.0352773	1.21599	1.25768	1.19636	1.17102	1.0343	1.47509	1.9418	NA	-2.88	NA	2.98223	1.02357	1.42001	0.970498	NA	NA	NA	NA	NA	NA	NA	NA	0.492836	1.7739	1.51766	1.6717	1.48663	1.06893	NA	NA	NA	NA	NA	NA	NA	NA	NA	NA	NA	NA	NA	NA	NA	NA	NA
ENSG00000060140	STYK1	0.0545904	NA	NA	0.708411	NA	0.838766	NA	0.447608	NA	0.477126	NA	NA	NA	NA	NA	NA	0.488938	NA	NA	2.39689	2.32952	NA	NA	NA	NA	NA	0.933022	0.808953	1.17693	1.04263	0.561554	NA	NA	NA	NA	NA	NA	NA	NA	NA	NA	NA	NA	NA	NA	NA	NA	NA
ENSG00000060237	WNK1	-0.00552927	-0.0198915	-0.0266186	0.854251	0.937016	0.467883	0.461396	0.437373	0.782441	0.897146	0.913215	NA	1.2048	2.35547	0.642849	1.29544	0.51553	2.20529	2.10625	2.80161	2.81515	0.559896	0.818285	-0.001	NA	0.681838	0.761631	0.844842	0.880745	0.851536	0.662673	1.73747	2.5867	0.383815	0.501059	0.378398	0.40654	0.348305	0.352183	0.522444	0.363612	0.463893	0.4843	0.472756	0.330414	0.414973	0.52763	0.32838
ENSG00000060303	RPS17P5	NA	NA	NA	NA	NA	NA	NA	NA	NA	NA	NA	NA	NA	NA	NA	NA	NA	NA	NA	NA	NA	NA	NA	-0.0107	NA	NA	NA	NA	NA	NA	NA	NA	NA	NA	NA	NA	NA	NA	NA	NA	NA	NA	NA	NA	NA	NA	NA	NA
ENSG00000060339	CCAR1	0.0194717	0.00214829	0.0198164	0.989034	0.876795	0.784148	0.741309	0.70834	0.991658	0.959122	0.985238	-2.59824	NA	2.26718	0.740065	1.25431	0.548358	2.24739	2.23138	2.68501	2.62228	0.806703	0.898231	0.0004	NA	0.85483	1.00461	0.88651	1.03956	0.946059	0.755028	NA	2.4894	0.290035	0.371068	0.445604	0.421604	0.389166	0.421604	0.305351	0.296665	0.240549	0.344392	0.276462	0.206826	0.340444	0.396199	0.120574
ENSG00000060491	OGFR	-0.0127435	0.0784369	0.134942	0.908518	0.489958	0.367863	0.435588	0.412646	0.659751	0.555668	0.560688	-2.39593	1.06936	2.75406	0.615764	NA	0.521928	1.73135	1.66228	2.21985	2.05676	0.395533	0.518384	0.0012	0.00583	0.588013	0.753756	0.325201	1.073	0.730647	0.289452	0.701287	2.24005	0.694605	0.70757	0.735599	0.613842	0.673942	0.642465	0.778874	0.729165	0.725095	0.710117	0.702431	0.61066	0.592177	0.561101	0.841985
ENSG00000060558	GNA15	NA	NA	NA	NA	NA	NA	NA	NA	NA	NA	NA	NA	NA	NA	NA	NA	NA	NA	NA	NA	NA	NA	NA	NA	NA	0.693077	NA	NA	NA	NA	NA	NA	NA	0.591065	0.801404	0.849419	0.788875	0.822168	0.821514	0.863917	0.885926	0.840733	0.781037	0.691965	0.925312	0.802089	0.851258	1.01745
ENSG00000060642	PIGV	-0.00527742	0.0663937	-0.0297702	1.08685	0.482874	0.315278	0.242393	0.317344	0.605085	0.597768	0.564175	NA	NA	2.72433	1.04973	NA	0.484237	NA	NA	NA	NA	0.498821	0.573131	0.0003	NA	0.443614	0.824546	0.692125	0.799891	0.711431	0.582374	1.57775	2.08672	0.683947	0.475671	0.559907	0.586587	0.691081	0.622214	0.603144	0.652246	0.576341	0.638489	0.619093	0.604226	0.598791	0.558709	0.663701
ENSG00000060656	PTPRU	0.018354	NA	NA	0.891435	0.764176	0.638128	0.571995	NA	1.11884	NA	NA	NA	NA	NA	0.848995	NA	0.722908	NA	NA	NA	NA	0.634813	0.957311	0.0002	0.00167	NA	2.20777	1.93496	2.02694	1.6125	1.10467	NA	NA	NA	NA	NA	NA	NA	NA	NA	NA	NA	NA	NA	NA	NA	NA	NA
ENSG00000060688	SNRNP40	0.0278515	-0.0081543	-0.0153642	1.11908	0.929419	0.54429	0.532039	0.542977	0.624519	0.647758	0.664592	-2.84567	NA	2.11228	0.679908	1.35114	0.561415	NA	NA	NA	NA	0.554316	0.658642	-0.0005	0.0009	0.918838	0.631858	0.551886	0.750911	0.701077	0.58144	1.43215	NA	NA	NA	NA	NA	NA	NA	NA	NA	NA	NA	NA	NA	NA	NA	NA
ENSG00000060718	COL11A1	NA	NA	NA	NA	0.596597	NA	NA	NA	NA	NA	NA	-2.46141	NA	NA	0.532898	NA	NA	NA	NA	NA	NA	NA	NA	NA	NA	NA	NA	NA	NA	NA	NA	NA	NA	NA	NA	NA	NA	NA	NA	NA	NA	NA	NA	NA	NA	NA	NA	NA
ENSG00000060749	QSER1	-0.0218145	0.0594999	0.0549191	0.828996	0.805501	0.342413	0.409805	0.292044	0.408283	0.393514	0.443167	NA	1.08467	2.39453	0.43756	1.46729	0.680837	1.90526	1.83256	2.7189	2.68465	0.501609	0.695176	0.0021	NA	0.584205	0.752679	0.690557	0.796154	0.728245	0.594753	NA	2.44044	0.735599	0.892651	0.902547	0.868056	0.70927	0.784617	0.840106	0.708421	0.858537	0.901458	0.825426	0.826075	1.06744	0.939519	0.697229
ENSG00000060762	MPC1	0.0326388	-0.0808052	-0.00528317	1.55591	0.587711	1.20938	1.22129	1.17236	NA	NA	NA	NA	NA	3.11627	1.16986	NA	1.38202	NA	NA	NA	NA	NA	NA	NA	NA	1.1523	1.46683	1.16505	1.35487	1.22478	0.997981	NA	NA	NA	NA	NA	NA	NA	NA	NA	NA	NA	NA	NA	NA	NA	NA	NA
ENSG00000060971	ACAA1	-0.0048868	-0.0386974	-0.0703471	1.42087	0.579784	1.16392	1.15456	1.25178	NA	1.5845	NA	-2.37044	NA	2.49737	1.26442	1.20321	NA	1.99484	1.77887	2.9597	2.51732	0.803143	1.88429	-0.0011	0.00105	1.50734	1.56925	1.43913	1.53444	1.44697	0.563807	NA	2.34947	0.893762	0.779596	0.866878	0.876218	0.940018	0.864511	0.866287	0.885361	0.840106	0.767898	0.725912	0.71433	0.598791	0.664642	0.812245
ENSG00000060982	BCAT1	0.0451228	-0.0370702	-0.0135311	1.242	NA	1.11766	1.01757	1.06477	1.21953	NA	1.40375	NA	NA	3.06703	0.906141	1.36687	0.978981	2.30508	2.35025	NA	NA	0.779978	1.12059	-0.0028	-0.00138	0.943016	1.22221	1.08478	1.18941	1.09177	NA	NA	3.19802	1.23223	1.32139	1.2335	1.10346	1.0216	1.06967	1.25912	1.15442	1.25115	1.29447	1.32675	1.27761	1.27784	1.31555	1.25744
ENSG00000061273	HDAC7	0.0728987	-0.0441415	0.0327457	1.05685	0.78533	0.593074	0.70475	0.632956	NA	NA	NA	-2.39089	NA	2.70927	0.433102	1.4689	0.470708	2.2433	2.06102	2.54854	2.5348	0.52989	0.726151	NA	NA	NA	1.03564	1.09584	1.05953	0.86637	0.533979	1.21896	NA	0.757396	0.771587	0.582063	0.591065	0.647383	0.68842	0.781755	0.83123	0.763428	0.758912	0.778874	0.653213	0.617	0.660865	0.829304
ENSG00000061337	LZTS1	-0.11217	NA	NA	NA	NA	NA	NA	NA	0.250168	0.2928	0.304769	NA	0.476519	NA	NA	NA	NA	NA	NA	NA	NA	NA	NA	NA	NA	NA	NA	NA	0.785501	0.57181	0.0312232	0.419745	NA	0.703291	0.832509	0.597695	0.751279	0.822168	0.80956	0.71265	0.740363	0.752816	0.822168	0.790285	0.608526	0.662758	0.70757	0.711807
ENSG00000061455	PRDM6	-0.0343453	NA	NA	NA	NA	NA	NA	NA	NA	NA	NA	NA	0.79323	NA	NA	NA	0.450472	1.41586	1.44614	NA	NA	NA	0.617733	NA	NA	NA	0.506277	0.389692	0.758656	0.834418	0.24601	0.645749	NA	NA	NA	NA	NA	NA	NA	NA	NA	NA	NA	NA	NA	NA	NA	NA
ENSG00000061656	SPAG4	0.0759673	0.0933198	-0.0286438	NA	0.419956	NA	NA	1.1313	NA	NA	NA	NA	NA	NA	NA	NA	0.723737	NA	NA	NA	NA	0.812882	0.965484	NA	NA	NA	NA	NA	NA	NA	NA	NA	NA	1.2222	1.0607	1.05269	1.33062	1.41697	1.33925	1.18041	1.22272	1.13258	1.16286	1.19173	0.995196	1.11959	1.12613	0.986772
ENSG00000061676	NCKAP1	0.0276356	7.25e-05	-0.0369347	0.840617	1.13862	0.764366	0.763679	0.795184	1.11884	1.1659	1.14624	-1.73618	NA	2.71629	0.890351	1.05929	0.69672	2.37498	2.32687	3.1408	3.00022	0.944076	1.31158	NA	0.00228	NA	1.83482	1.5028	1.45017	1.30788	1.10203	NA	NA	0.667453	0.434569	0.593286	0.619093	0.511883	0.572872	0.606381	0.559907	0.617	0.593286	0.606381	0.704151	0.657056	0.561101	0.49693
ENSG00000061794	MRPS35	0.0220616	0.00991123	0.0324675	1.00253	0.984527	0.726849	0.71638	0.742122	0.721621	0.751678	0.726299	NA	NA	2.60303	0.871177	1.12853	0.679066	2.10287	2.02603	3.14025	3.03206	0.703233	0.908857	0.0013	NA	0.940834	0.776604	0.631698	0.77913	0.744227	0.677388	NA	2.56785	0.550228	0.883093	0.906874	0.607455	0.546543	0.640481	0.792392	0.683047	0.733999	0.635484	0.649335	0.956168	0.829304	0.865104	0.942008
ENSG00000061918	GUCY1B1	0.00113245	NA	NA	NA	NA	NA	NA	NA	NA	NA	NA	NA	NA	NA	NA	NA	NA	NA	NA	NA	NA	NA	NA	NA	NA	0.686678	NA	NA	NA	NA	NA	NA	NA	NA	NA	NA	NA	NA	NA	NA	NA	NA	NA	NA	NA	NA	NA	NA
ENSG00000061936	SFSWAP	0.0103964	0.0796232	0.0945687	0.987966	0.535294	0.379876	0.371409	0.497166	0.563433	0.702744	0.75043	-2.04301	1.09364	2.08257	0.265558	1.25885	0.439352	NA	NA	NA	NA	0.458919	0.534925	NA	NA	0.578444	0.482883	0.353735	0.730794	0.659781	0.457533	1.16193	NA	NA	NA	NA	NA	NA	NA	NA	NA	NA	NA	NA	NA	NA	NA	NA
ENSG00000061938	TNK2	0.0151263	-0.127441	0.0491156	NA	0.514548	NA	NA	NA	NA	NA	NA	NA	NA	NA	0.552838	1.75217	0.469436	2.21098	2.06133	2.45149	2.61318	0.634439	1.03569	NA	0.00147	NA	1.92563	2.01088	1.73467	1.72023	0.530548	0.907656	NA	0.657056	0.60206	0.557507	0.619093	0.751279	0.675778	0.681241	0.800029	0.673942	0.724276	0.758912	0.469822	0.510545	0.652246	0.652246
ENSG00000061987	MON2	-0.0363588	0.0348919	-0.015826	0.848947	0.522444	0.49331	0.515878	0.543784	0.748358	0.895033	0.881324	NA	NA	2.30172	0.323968	1.34837	0.485731	2.45277	2.54972	3.02854	2.82478	0.723701	0.813375	NA	NA	0.802358	0.993494	0.912531	0.953462	0.905487	0.924011	NA	2.65753	0.594393	0.683047	0.706718	0.649335	0.579784	0.619093	0.759668	0.546543	0.687529	0.696356	0.682145	0.61066	0.760422	0.731589	0.528917
ENSG00000062038	CDH3	-0.0476896	NA	NA	NA	NA	NA	NA	NA	1.08168	1.0343	1.05733	NA	1.21445	NA	0.0788129	NA	0.615059	2.41041	2.13727	3.42197	2.95978	NA	NA	NA	NA	NA	2.17221	NA	2.05163	1.68362	NA	NA	NA	NA	NA	NA	NA	NA	NA	NA	NA	NA	NA	NA	NA	NA	NA	NA
ENSG00000062194	GPBP1	-0.0395031	0.155111	0.101957	0.812289	0.404834	0.256275	0.28562	0.376855	0.513808	0.571563	0.504805	NA	1.14087	2.42641	0.213396	1.11518	0.409389	1.89499	1.91664	2.7703	2.58057	0.460995	0.485176	0.0049	NA	0.526389	0.561381	0.304652	0.65325	0.546492	0.49896	NA	2.07737	0.706718	0.633468	0.651278	0.639486	0.593286	0.63749	0.619093	0.60206	0.624282	0.565848	0.619093	0.682145	0.801404	0.636488	0.513218
ENSG00000062282	DGAT2	-0.192472	0.0779261	0.0258487	NA	0.870989	0.413085	0.393026	0.562692	0.591597	0.770595	0.935033	NA	1.00032	NA	0.720393	NA	0.583681	NA	NA	3.22476	2.99754	0.55933	0.720578	-0.0027	NA	0.669294	0.84712	0.742935	1.09093	0.856769	0.525613	NA	NA	0.800029	0.881955	0.898725	0.871573	0.933993	0.887054	0.950365	0.943989	0.963788	0.928908	0.982723	0.983626	0.816241	0.871573	1.05115
ENSG00000062370	ZNF112	-0.085399	0.233377	0.388629	0.594412	0.361728	NA	0.200002	0.519954	0.0277383	NA	0.0748004	NA	NA	NA	NA	NA	NA	NA	NA	NA	NA	NA	NA	NA	NA	NA	0.845563	-0.00611074	0.669462	0.448031	-0.00966076	2.22854	NA	NA	NA	NA	NA	NA	NA	NA	NA	NA	NA	NA	NA	NA	NA	NA
ENSG00000062485	CS	0.039121	-0.0729633	-0.0386164	1.30989	1.20222	1.10176	1.1433	1.01014	1.39651	NA	NA	NA	NA	2.67534	1.12791	NA	0.912983	2.33573	2.29578	2.91058	2.80631	1.01828	1.48648	-0.0024	0.00138	1.4133	1.38752	1.33517	1.40381	1.23375	0.883921	NA	2.6603	0.720986	0.810233	0.889302	0.847573	0.801404	0.821514	0.775246	0.816241	0.870404	0.819544	0.833147	0.962369	0.946943	1.03463	0.917506
ENSG00000062524	LTK	0.044336	NA	NA	NA	NA	NA	NA	NA	NA	NA	NA	NA	NA	NA	NA	NA	0.500749	NA	NA	NA	NA	NA	NA	NA	0.00125	NA	1.77779	1.89461	NA	2.05699	0.75592	NA	NA	0.848189	0.833784	0.690196	0.810233	0.80618	0.826723	0.705008	0.741939	0.777427	0.794488	0.783904	0.727541	0.719331	0.748188	0.70927
ENSG00000062582	MRPS24	0.0349804	-0.0434779	-0.0394115	1.41169	1.39967	1.2553	1.23457	1.22813	1.23353	1.06043	1.07591	NA	0.710331	2.83864	0.752875	1.77087	1.01882	1.88481	1.95078	3.04745	2.75103	NA	NA	-0.0012	NA	1.18569	NA	NA	NA	NA	NA	NA	2.45697	0.850033	0.930949	0.795185	1.06296	1.11193	1.02325	0.661813	0.910091	0.717671	0.710963	0.579784	0.733197	0.70757	0.635484	0.732394
ENSG00000062598	ELMO2	-0.00176649	-0.00692051	0.0139754	0.917625	0.657056	0.317805	0.356012	0.335242	0.49861	0.563433	0.605437	-2.48933	NA	NA	0.0907766	1.42308	0.470271	1.92413	1.92283	2.47585	2.46719	0.553079	0.700018	0.0021	NA	0.57863	0.852297	0.608921	0.781604	0.734051	0.504929	1.6186	2.35315	0.466868	0.491362	0.518514	0.423246	0.513218	0.535294	0.632457	0.565848	0.564666	0.618048	0.568202	0.659916	0.651278	0.657056	0.703291
ENSG00000062650	WAPL	0.0111362	0.0857269	0.06542	0.735808	0.522444	0.256226	0.236311	0.258349	0.348033	0.322326	0.333499	-2.34507	0.958913	2.30665	0.188609	1.20908	NA	NA	NA	NA	NA	NA	NA	NA	NA	0.542344	0.198772	0.151807	0.521911	0.486826	0.32031	1.13603	NA	NA	NA	NA	NA	NA	NA	NA	NA	NA	NA	NA	NA	NA	NA	NA
ENSG00000062716	VMP1	0.00421134	0.0737271	0.0218776	1.0421	0.984077	0.620486	0.594671	0.654304	NA	NA	NA	NA	NA	2.472	0.367086	1.06718	0.571806	NA	NA	NA	NA	0.726978	0.66375	NA	NA	0.948683	1.28479	1.12508	1.134	1.07003	0.873219	NA	NA	NA	NA	NA	NA	NA	NA	NA	NA	NA	NA	NA	NA	NA	NA	NA
ENSG00000062725	APPBP2	0.0311357	0.152782	0.0456418	0.823093	0.557507	0.396593	0.351343	0.35741	0.271746	0.30238	0.300776	NA	1.33266	2.13496	0.205454	0.967379	0.434543	1.97722	1.92278	2.59599	2.66058	0.441112	0.544518	0.0072	0.00207	0.547001	0.599247	0.548257	0.652581	0.671291	0.506884	1.6702	2.20952	0.630428	0.774517	0.747412	0.612784	0.542825	0.613842	0.634477	0.507856	0.705008	0.641474	0.62634	0.823474	0.884795	0.701568	0.749736
ENSG00000062822	POLD1	0.0329932	-0.050811	-0.0217719	NA	0.980912	1.49888	1.41742	1.21282	NA	NA	NA	NA	NA	2.74529	0.765713	NA	0.700689	2.4601	2.27441	2.81412	2.66906	0.686083	1.02616	0.0012	NA	1.5993	NA	2.07174	2.26094	1.56719	0.898665	2.15348	2.82387	0.733197	0.7348	0.699838	0.672098	0.727541	0.721811	0.860338	0.79796	0.788168	0.778151	0.790988	0.656098	0.586587	0.628389	0.758155
ENSG00000063046	EIF4B	0.0330398	-0.0304458	-0.0171192	0.917377	0.943	0.767642	0.753933	0.742122	0.762481	0.797966	0.726613	-2.629	NA	2.73542	0.580244	1.53735	0.601045	2.24455	2.16394	2.61894	2.72024	0.593195	0.773631	-0.0001	NA	1.39372	0.664639	0.57082	0.694816	0.678142	0.741666	1.6806	2.56797	NA	NA	NA	NA	NA	NA	NA	NA	NA	NA	NA	NA	NA	NA	NA
ENSG00000063127	SLC6A16	-0.163638	NA	NA	NA	NA	0.557961	NA	0.611939	NA	NA	NA	NA	NA	NA	0.350464	NA	0.488141	NA	NA	NA	NA	NA	NA	NA	NA	NA	1.32729	1.31779	1.41578	1.10064	1.05859	NA	NA	0.690196	0.762679	0.730782	0.85187	0.856729	0.80956	0.816904	0.884795	0.827369	0.802774	0.822168	0.68842	0.797268	0.723456	0.652246
ENSG00000063169	BICRA	-0.0492869	NA	NA	0.833126	0.579784	-0.0665173	-0.108938	0.0985333	0.189093	0.321278	0.42309	NA	NA	2.28465	-0.0983618	1.31838	NA	NA	NA	NA	NA	NA	NA	NA	NA	NA	NA	NA	NA	NA	NA	NA	NA	NA	NA	NA	NA	NA	NA	NA	NA	NA	NA	NA	NA	NA	NA	NA
ENSG00000063176	SPHK2	0.0042881	-0.013726	0.0362937	NA	0.572872	0.729606	0.607907	0.686391	1.23044	1.1313	1.20066	-2.44941	1.27848	NA	0.453889	1.46954	0.433078	1.69761	1.64725	2.45376	2.54581	0.491621	0.592107	0.0068	NA	0.732774	1.30599	1.1309	0.942633	0.850761	0.298022	0.658507	NA	0.759668	0.793092	0.747412	0.719331	0.69897	0.737193	0.767156	0.82866	0.820858	0.819544	0.879669	0.777427	0.70757	0.721811	0.822168
ENSG00000063177	RPL18	0.0488557	-0.0379669	-0.0255161	1.64506	1.39967	1.62044	1.64663	1.79302	NA	NA	NA	NA	NA	3.02271	1.24267	1.66128	NA	2.20515	2.23454	3.05838	2.93803	0.92818	1.14379	-0.0013	0.00118	1.24466	1.31644	1.13444	1.44127	1.20952	1.30587	NA	2.66285	1.26881	1.21299	1.16909	1.27669	1.33284	1.22401	1.28847	1.29336	1.17289	1.30168	1.26553	1.17464	1.03222	1.10924	1.18498
ENSG00000063180	CA11	0.0464273	NA	-0.0884662	NA	1.19117	NA	NA	NA	NA	NA	NA	NA	NA	2.38986	1.03172	NA	0.904819	2.30958	2.22982	3.45254	2.95149	0	1.67855	-0.0032	NA	NA	NA	2.12227	1.71045	1.5957	1.45997	NA	NA	0.7348	0.7348	0.631444	0.780317	0.826075	0.781755	0.632457	0.79588	0.770852	0.798651	0.786041	0.645422	0.654177	0.748963	0.767156
ENSG00000063241	ISOC2	0.038549	-0.0129826	-0.0497288	1.28792	0.95376	1.06758	0.995201	1.13314	1.27366	1.08205	1.03235	NA	NA	2.56332	1.23748	1.51988	0.836174	2.01198	1.97043	2.73053	2.72979	0.706818	0.885232	-0.0015	NA	1.05841	1.24024	1.03872	1.20998	1.04022	0.613985	1.48037	2.48416	0.979093	1.00217	0.956649	0.895423	1.01452	0.963788	1.08672	1.11992	1.07041	1.03743	1.02694	1.20575	0.951338	1.06707	1.16732
ENSG00000063244	U2AF2	0.0509937	-0.0520991	-0.0576512	1.39332	1.00432	NA	NA	NA	NA	NA	NA	-2.995	NA	2.56836	1.17827	NA	0.786664	2.19562	2.18328	2.73756	2.70356	0.678811	0.923549	-0.002	0.00222	0.768837	1.67432	1.55033	1.5603	1.34534	0.742351	NA	2.51481	0.810904	0.911158	0.935507	0.770852	0.812245	0.78533	0.880242	0.869818	0.851258	0.850033	0.855519	0.948413	0.790988	0.800029	1.0249
ENSG00000063245	EPN1	0.0547042	-0.0925754	-0.053696	1.56141	1.28556	1.12483	1.06373	0.895033	NA	NA	NA	-2.66286	NA	2.81124	1.15936	NA	0.902734	2.64053	2.498	3.19735	3.06952	0.717299	1.0151	NA	NA	NA	NA	1.84342	1.88177	1.42626	0.852622	1.87643	NA	0.645422	0.779596	0.745855	0.627366	0.64836	0.609594	0.839478	0.79796	0.825426	0.771587	0.768638	0.814248	0.716003	0.764176	0.797268
ENSG00000063322	MED29	0.0266032	-0.0499097	-0.0572052	1.12802	0.835691	0.557543	0.565557	0.584959	1.04516	1.02355	1.28054	-2.64088	NA	2.36689	0.862279	NA	0.541991	1.87536	1.85276	2.73345	2.60605	0.65494	0.729879	-0.0023	NA	0.720331	1.19769	1.04103	1.11187	0.952963	0.405618	1.00537	2.49178	0.652246	0.70927	0.766413	0.70757	0.720986	0.723456	0.71433	0.640481	0.677607	0.685742	0.657056	0.721811	0.636488	0.693727	0.881385
ENSG00000063438	AHRR	-0.071955	0.0533333	0.101791	NA	NA	0.752679	0.455988	0.96765	NA	NA	0.871354	NA	NA	2.07142	0.0682132	NA	0.463241	NA	NA	NA	NA	0.709079	0.868885	NA	NA	0.54817	0.860862	0.246659	1.5362	1.42245	0.304308	0.739877	NA	0.669317	0.550228	0.585461	0.609594	0.705864	0.63749	0.690196	0.757396	0.708421	0.672098	0.683047	0.553883	0.62941	0.657056	0.592177
ENSG00000063587	ZNF275	0.00197582	NA	NA	0.750064	NA	0.344997	0.380145	0.266302	0.280871	0.324254	0.32578	NA	0.830709	2.39864	0.148464	1.5008	0.425374	1.44144	1.39596	2.2767	2.35569	0.389691	0.471357	NA	NA	0	0.510684	0.087217	0.892206	0.684546	0.0636785	0.369983	2.21985	NA	NA	NA	NA	NA	NA	NA	NA	NA	NA	NA	NA	NA	NA	NA
ENSG00000063601	MTMR1	0.0273295	-0.0562961	-0.014852	0.876359	0.908485	0.719763	0.752846	0.699275	0.951296	0.864327	0.940211	-2.71141	NA	2.58834	0.547168	1.41543	0.535677	2.10453	2.07231	2.76171	2.51262	0.711323	0.868381	-0.0007	0.00202	0.731475	1.05175	0.996177	1.03458	0.910262	0.662957	2.25914	2.49679	0.773786	0.902547	0.880814	0.838219	0.763428	0.820201	0.919078	0.85309	0.884229	0.881385	0.928908	0.964731	0.959995	0.941014	0.994757
ENSG00000063660	GPC1	0.0334924	-0.044659	-0.0481725	NA	1.00732	NA	NA	NA	NA	NA	NA	-2.54729	NA	NA	1.66752	NA	0.890621	2.05122	1.9272	2.99935	2.56575	0.706063	1.2004	0.0007	0.0018	NA	NA	2.39182	NA	2.1004	0.775427	0.917302	NA	0.824776	0.718502	0.62634	0.767898	0.876218	0.810233	0.717671	0.818885	0.803457	0.795185	0.792392	0.703291	0.643453	0.770115	0.661813
ENSG00000063761	ADCK1	0.0288302	0.107102	0.0297225	NA	0.79796	0.757889	0.856132	0.770595	0.898088	0.934004	1.10214	-2.54059	NA	NA	0.620794	1.45062	0.531988	2.31643	2.15805	3.03066	2.6097	0.678527	0.870096	-0.0011	NA	1.02446	1.0318	1.05907	1.04976	1.00525	0.728825	1.10825	NA	0.644439	0.773786	0.770852	0.857332	0.774517	0.848805	0.938019	0.827369	0.892651	0.828015	0.802089	0.845718	0.819544	0.762679	0.767156
ENSG00000063854	HAGH	0.0502471	-0.0954012	-0.0662781	NA	0.965672	NA	1.10635	NA	NA	NA	NA	NA	NA	2.93919	0.913967	1.43095	0.673022	2.55974	2.24991	2.83946	3.0609	0.832765	0.810132	0.0019	0.00285	0.568047	NA	1.68795	2.33271	1.73169	0.894252	NA	NA	0.686636	0.729165	0.547775	0.619093	0.711807	0.667453	0.647383	0.664642	0.684845	0.725912	0.666518	0.514548	0.495544	0.472756	0.805501
ENSG00000063978	RNF4	-0.0665953	0.0237327	0.0901105	0.728634	0.409933	0.250507	0.313564	0.136997	0.328376	0.379001	0.374588	NA	0.789183	2.1657	0.201636	NA	0.405904	1.42626	1.37955	2.49064	2.53749	0.391946	0.460184	0.0081	0.00772	0.536808	0.434703	0.198643	0.715241	0.600907	0.24858	0.900041	1.89432	0.826075	0.687529	0.622214	0.691081	0.675778	0.682145	0.869232	0.867467	0.771587	0.835691	0.770115	0.736397	0.887054	0.790988	1.00732
ENSG00000064012	CASP8	0.0864772	0.0275448	0.0105932	0.712837	0.509203	0.474987	0.457456	0.404969	0.882573	0.848093	0.75637	NA	1.10819	2.10037	0.466501	NA	0.468241	1.9547	2.05334	2.65926	2.79553	0.526783	0.680545	0.0003	0.0075	0.614547	0.907162	0.517938	0.937733	0.750377	0.589708	1.43649	2.11893	0.320146	0.230449	0.338456	0.0530784	0.0170333	-0.154902	0.146128	0.235528	0.235528	0.274158	0.285557	0.369216	0.383815	0.385606	0.326336
ENSG00000064042	LIMCH1	-0.0543742	-0.0373578	-0.0242042	NA	0.665581	NA	NA	NA	NA	NA	NA	NA	NA	NA	0.30076	NA	0.541505	2.35571	2.20035	NA	NA	0.721723	0.959644	-0.0004	NA	NA	1.19953	1.01527	1.24476	1.01369	0.87098	NA	NA	NA	NA	NA	NA	NA	NA	NA	NA	NA	NA	NA	NA	NA	NA	NA
ENSG00000064102	INTS13	0.0192584	-0.0110426	0.0153856	1.02206	1.00432	0.429138	0.490819	0.52823	0.686676	0.796109	0.75494	NA	NA	2.53398	0.758058	1.27005	NA	NA	NA	NA	NA	NA	NA	NA	NA	0.997482	NA	NA	NA	NA	NA	NA	NA	NA	NA	NA	NA	NA	NA	NA	NA	NA	NA	NA	NA	NA	NA	NA
ENSG00000064115	TM7SF3	0.0685598	-0.0383271	-0.0356924	1.16332	1.39967	0.959394	1.00027	1.31919	NA	NA	NA	NA	NA	3.48138	0.847186	1.41746	1.15584	2.63082	2.6199	3.64637	3.26571	1.22674	1.32666	-0.0019	NA	1.38006	2.20178	1.71125	1.65034	1.46454	1.03241	NA	2.80665	0.980912	1.09061	1.04493	1.12385	1.12385	1.14019	1.04727	1.07882	1.02284	1.00604	1.03583	1.0086	1.03862	1.02979	1.0187
ENSG00000064195	DLX3	NA	NA	NA	NA	NA	NA	NA	NA	NA	NA	NA	NA	0.771213	NA	NA	NA	NA	NA	NA	NA	NA	0.213675	NA	NA	NA	NA	NA	NA	0.647767	0.787425	NA	-0.0333154	NA	NA	NA	NA	NA	NA	NA	NA	NA	NA	NA	NA	NA	NA	NA	NA
ENSG00000064199	SPA17	0.0297603	NA	-0.04495	1.41698	NA	1.64193	1.20791	1.42463	NA	NA	NA	NA	NA	2.44378	0.965841	NA	0.812305	2.44338	2.18946	NA	NA	0.496752	1.43114	NA	NA	NA	1.7999	1.41627	1.46433	1.29142	1.15183	NA	NA	NA	NA	NA	NA	NA	NA	NA	NA	NA	NA	NA	NA	NA	NA	NA
ENSG00000064201	TSPAN32	NA	NA	NA	NA	NA	NA	NA	NA	NA	NA	NA	NA	NA	1.39154	NA	1.56989	NA	NA	NA	NA	NA	NA	NA	NA	NA	NA	NA	NA	NA	NA	NA	NA	NA	0.808211	0.857332	0.666518	0.749736	0.85309	0.843233	0.729974	0.827369	0.821514	0.826723	0.805501	0.682145	0.808886	0.846337	0.680336
ENSG00000064205	CCN5	NA	-0.0628639	NA	NA	1.08279	NA	NA	NA	NA	NA	NA	NA	NA	NA	0.999277	NA	NA	NA	NA	NA	NA	NA	NA	NA	NA	NA	NA	NA	NA	NA	NA	NA	NA	NA	NA	NA	NA	NA	NA	NA	NA	NA	NA	NA	NA	NA	NA	NA
ENSG00000064218	DMRT3	NA	NA	NA	NA	NA	NA	NA	NA	NA	NA	NA	NA	0.178493	NA	NA	NA	NA	NA	NA	NA	NA	NA	NA	NA	NA	NA	NA	NA	0.338553	0.230072	-0.21948	0.459097	NA	NA	NA	NA	NA	NA	NA	NA	NA	NA	NA	NA	NA	NA	NA	NA
ENSG00000064225	ST3GAL6	-0.0375382	NA	0.122728	NA	NA	NA	NA	NA	0.846211	0.883711	0.650103	NA	NA	NA	1.18023	NA	NA	NA	NA	NA	NA	NA	NA	-0.0029	0.00263	0.742707	1.07768	0.924321	0.907697	0.807301	0.735913	NA	NA	1.03019	0.921686	1.06633	0.897077	0.817565	0.880242	1.03423	0.992111	1.07882	1.05652	1.03503	0.963316	1.06558	1.0406	0.901458
ENSG00000064270	ATP2C2	-0.152092	NA	0.19238	NA	NA	NA	NA	NA	NA	0.610511	NA	NA	NA	NA	NA	NA	NA	NA	NA	3.06413	3.05977	NA	NA	NA	NA	NA	NA	NA	NA	NA	NA	NA	NA	NA	NA	NA	NA	NA	NA	NA	NA	NA	NA	NA	NA	NA	NA	NA
ENSG00000064300	NGFR	0.0705184	NA	NA	NA	NA	NA	NA	NA	NA	NA	NA	NA	NA	NA	NA	NA	0.601601	NA	NA	NA	NA	NA	NA	NA	-0.0013	NA	3.20576	1.72875	1.98142	1.67092	0.473568	NA	NA	0.851258	0.783189	0.808211	0.791691	0.836324	0.814913	0.749736	0.859138	0.758912	0.858537	0.766413	0.744293	0.752048	0.814248	0.840106
ENSG00000064309	CDON	0.0423373	0.0392772	-0.0425405	NA	0.655138	NA	NA	NA	NA	NA	NA	-2.35688	0.908061	NA	0.0957779	NA	0.530135	1.70268	1.70866	2.61539	2.9045	0.550028	0.699328	0.0033	NA	NA	1.04166	1.09469	1.1287	1.05572	0.396014	1.1788	NA	NA	NA	NA	NA	NA	NA	NA	NA	NA	NA	NA	NA	NA	NA	NA
ENSG00000064313	TAF2	0.02322	-0.00101876	0.0240149	0.88652	0.794488	0.829842	0.797594	0.82784	1.03495	1.04449	0.975079	NA	NA	2.19184	0.488038	1.20649	0.556339	2.31493	2.21009	2.53145	2.66545	0.745835	0.982784	-0.0008	0.00292	0.848592	1.25394	1.03635	1.09217	0.979528	0.743185	NA	2.6852	0.889862	1.05038	0.987666	1.0249	0.940516	1.01115	0.983626	0.902003	1.00732	1.0103	1.02119	1.01326	1.02857	1.01745	0.892651
ENSG00000064393	HIPK2	0.00785869	-0.0200564	-0.0291841	0.983217	0.755875	0.529106	0.548865	0.500513	NA	NA	NA	-2.20124	1.05687	2.22539	0.589491	1.68817	0.480898	1.91515	1.89485	3.03087	2.76413	0.478116	0.682076	0.0012	NA	0.797576	1.08081	1.25956	1.13749	1.14273	0.54456	1.27501	2.49914	0.752816	0.683047	0.717671	0.645422	0.606381	0.607455	0.639486	0.647383	0.647383	0.643453	0.716003	0.365488	0.575188	0.613842	0.487138
ENSG00000064419	TNPO3	0.0384789	0.00182246	-0.040425	0.983373	0.972666	0.749517	0.765225	0.783338	1.03074	1.07951	1.11608	-2.60192	NA	2.53805	0.422151	NA	0.552395	2.13485	2.03878	2.7637	2.6869	0.79832	0.958361	-0.0002	0.00195	1.03055	1.12586	0.898907	1.04065	0.903656	0.616612	2.10957	2.43104	0.762679	0.619093	0.691965	0.694605	0.692847	0.684845	0.654177	0.572872	0.596597	0.60206	0.608526	0.597695	0.625312	0.618048	0.582063
ENSG00000064489	BORCS8-MEF2B	NA	NA	NA	NA	NA	0.505724	0.757382	0.401683	NA	NA	NA	NA	NA	2.21373	0.250964	NA	NA	NA	NA	NA	NA	NA	NA	NA	NA	0.78523	1.1508	1.14723	1.30442	1.03973	0.349609	0.886825	NA	NA	NA	NA	NA	NA	NA	NA	NA	NA	NA	NA	NA	NA	NA	NA
ENSG00000064490	RFXANK	0.0309599	-0.0324248	0.0154899	NA	1.01828	1.01585	0.990044	1.03855	NA	1.30094	1.38457	NA	NA	2.77509	1.29334	1.44322	0.842325	2.30775	2.17477	2.9916	2.93107	0.648684	0.778014	-0.0004	NA	1.08266	1.20714	0.950291	1.05055	0.887816	0.896153	NA	2.81961	0.722634	0.720159	0.805501	0.898725	0.880242	0.843855	0.737193	0.711807	0.792392	0.679428	0.691081	0.725095	0.556303	0.649335	0.776701
ENSG00000064545	TMEM161A	-0.000267	-0.0446113	0.0159237	NA	1.08279	1.04884	1.20962	1.15607	NA	NA	NA	NA	NA	NA	0.981613	1.56663	0.714525	2.3338	2.25742	3.07655	3.09976	0.701074	1.11257	-0.003	NA	1.14165	NA	1.79517	2.00497	1.33057	0.988152	NA	2.70053	0.845718	0.900367	0.85309	0.873321	0.926342	0.968483	0.990339	1.03262	0.953276	0.962843	0.91169	0.962369	0.872739	0.850033	0.906335
ENSG00000064547	LPAR2	NA	NA	NA	NA	0.535294	1.51799	NA	NA	NA	NA	NA	-2.32551	NA	2.83328	NA	NA	0.4802	1.44305	1.37005	2.44873	2.36566	0.891285	1.12531	NA	NA	0.614183	0.859189	1.01283	0.97192	0.964806	0.0189524	0.814463	NA	0.727541	0.755112	0.671173	0.652246	0.793092	0.725095	0.631444	0.741939	0.762679	0.765669	0.692847	0.713491	0.827369	0.70927	0.913814
ENSG00000064601	CTSA	0.0530511	-0.0520654	-0.0371522	NA	1.39967	1.23927	1.30858	1.16348	NA	NA	NA	-2.90866	NA	2.65139	1.52934	1.85095	NA	2.49364	2.53377	3.57915	3.3358	0.96949	1.37539	-0.0026	NA	1.5292	NA	2.81328	NA	2.3374	1.14627	NA	2.662	1.041	1.11093	1.06707	1.03342	1.05231	1.0465	1.03623	1.0607	1.05805	1.05192	1.02694	1.2584	1.10346	1.18554	1.33846
ENSG00000064607	SUGP2	0.0363772	-0.0212883	-0.081994	1.03028	0.596597	1.06635	1.03171	0.903787	NA	NA	NA	-2.27632	NA	2.52011	0.543955	1.69977	0.499393	NA	NA	NA	NA	0.846956	1.35169	NA	NA	0.99862	1.21652	1.30588	1.12844	0.996775	0.647334	1.66807	NA	NA	NA	NA	NA	NA	NA	NA	NA	NA	NA	NA	NA	NA	NA	NA
ENSG00000064651	SLC12A2	0.000479	0.0122231	-0.0702911	0.944244	1.18469	0.677646	0.675696	0.580961	0.753515	0.854002	NA	NA	NA	2.20515	0.784442	1.09089	0.68931	2.13825	2.17706	3.21385	2.60229	0.689241	0.932249	-0.0027	NA	NA	0.925947	0.874678	1.00651	0.927609	0.576039	1.96248	2.69161	0.868644	0.850033	0.840106	0.92737	0.771587	0.796574	0.881385	0.788168	0.888741	0.793092	0.868056	0.860937	0.917506	0.885361	0.682145
ENSG00000064652	SNX24	0.0137717	-0.0473688	-0.0308889	1.0826	0.453318	0.811196	0.850194	0.997133	1.07377	0.968485	0.991658	NA	NA	3.18264	0.219229	NA	0.592115	2.21328	2.36497	2.60281	2.70278	0.689479	0.733813	0.0001	NA	NA	1.17047	1.00771	1.07528	0.874822	0.983562	2.52274	NA	NA	NA	NA	NA	NA	NA	NA	NA	NA	NA	NA	NA	NA	NA	NA
ENSG00000064655	EYA2	0.0331119	NA	NA	NA	NA	NA	NA	NA	0.407994	0.390527	0.749517	NA	1.08669	NA	0.181662	NA	NA	1.96084	1.88638	2.39135	2.42268	NA	NA	NA	NA	NA	0.574398	0.427177	0.722858	0.676463	0.553018	0.604212	NA	NA	NA	NA	NA	NA	NA	NA	NA	NA	NA	NA	NA	NA	NA	NA
ENSG00000064666	CNN2	0.0467234	-0.0676982	-0.0408163	1.48923	1.39967	1.29822	1.30673	1.04616	NA	NA	NA	-2.7203	NA	2.90423	1.58262	1.31261	0.661474	2.20304	2.13128	3.1282	2.66365	0.711889	0.979562	-0.0012	NA	1.40479	1.10637	1.18791	1.22747	1.02918	0.644322	1.3544	2.64885	0.558709	0.584331	0.733197	0.546543	0.550228	0.61595	0.659916	0.614897	0.622214	0.63749	0.658011	0.528917	0.404834	0.571709	0.892651
ENSG00000064687	ABCA7	0.0860563	-0.0818448	0.0756178	NA	0.572872	1.07591	1.0529	1.12362	NA	NA	NA	-2.93388	NA	NA	0.865717	2.17348	0.573549	2.64419	2.46146	2.82891	3.48157	0.727051	2.06207	-0.0032	NA	1.30816	1.48444	2.11972	1.81577	1.6477	1.09772	NA	NA	0.803457	0.819544	0.718502	0.722634	0.786041	0.778151	0.823474	0.797268	0.832509	0.85309	0.82866	0.690196	0.645422	0.749736	0.826075
ENSG00000064692	SNCAIP	-0.0256496	NA	NA	NA	NA	NA	NA	NA	0.540165	0.48109	0.548865	NA	0.645333	NA	NA	NA	NA	NA	NA	NA	NA	NA	NA	NA	NA	NA	NA	NA	NA	NA	NA	NA	NA	NA	NA	NA	NA	NA	NA	NA	NA	NA	NA	NA	NA	NA	NA	NA
ENSG00000064703	DDX20	-0.131952	0.239911	0.216724	0.663394	0.419956	-0.0645037	-0.0570673	0.00486412	0.179858	0.121845	0.132626	-2.13113	0.672869	2.01307	0.0217889	1.08401	0.453666	1.25724	1.24166	1.99955	2.05984	0.300091	0.31156	0.0113	NA	0.447858	-0.0411155	-0.0560848	0.468485	0.422638	0.0145992	0.631907	1.9058	0.645422	0.528917	0.572872	0.426511	0.305351	0.318063	0.478566	0.506505	0.522444	0.428135	0.489958	0.71265	0.739572	0.607455	0.579784
ENSG00000064726	BTBD1	0.0332003	-0.0342469	-0.05264	1.49967	1.08279	1.13417	1.13829	1.10328	0.96158	1.04118	NA	-2.72013	NA	2.52232	0.481393	1.1126	0.868097	2.15181	2.13578	2.71117	2.66792	0.917374	1.30651	0.0011	NA	0.982138	1.55438	1.30279	1.49103	1.36965	0.663804	NA	2.61257	0.85248	1.01745	0.940018	0.880242	0.880814	0.876218	0.91169	0.880814	0.92737	0.93902	0.903633	0.992111	0.91803	0.945469	1.03981
ENSG00000064763	FAR2	0.0438204	-0.0514858	0.0183763	NA	0.921166	NA	1.17371	NA	1.27766	1.13437	NA	NA	NA	3.10966	1.03656	1.31941	NA	2.37096	2.15207	2.87882	3.44036	NA	NA	0.0011	NA	NA	1.85097	1.43468	1.48377	1.42324	1.04627	NA	NA	1.19257	1.22037	1.23553	1.24204	1.18184	1.20548	1.3006	1.26576	1.29535	1.32531	1.29425	1.26482	1.22453	1.29994	1.15927
ENSG00000064787	BCAS1	NA	NA	NA	NA	NA	NA	NA	NA	NA	NA	NA	NA	NA	NA	0.582411	NA	NA	NA	NA	2.99853	2.74427	NA	NA	NA	0.00083	NA	NA	NA	NA	NA	NA	NA	NA	0.758912	0.79379	0.752816	0.840106	0.822822	0.921686	0.970812	0.813581	0.824126	0.928908	0.980458	0.783189	0.841359	0.854913	0.766413
ENSG00000064886	CHI3L2	NA	NA	NA	NA	NA	NA	NA	NA	NA	NA	NA	NA	NA	NA	NA	NA	NA	NA	NA	NA	NA	NA	NA	NA	NA	1.20557	NA	NA	NA	NA	NA	NA	NA	0.909556	0.814913	0.854306	1.06408	1.04532	1.06221	0.986324	0.983175	0.911158	0.863917	0.898176	0.836957	0.696356	0.917506	0.925312
ENSG00000064932	SBNO2	-0.0476575	0.0506045	0.148478	0.858809	0.564666	0.3617	0.440808	0.39533	0.451132	0.482826	0.463382	-2.14907	NA	NA	0.284664	1.33082	0.490907	1.91869	1.73286	2.39677	2.47363	0.506219	0.734796	0.0079	NA	NA	1.21267	1.11191	1.20404	1.03902	0.394138	0.850346	NA	0.661813	0.722634	0.686636	0.528917	0.613842	0.584331	0.749736	0.791691	0.761176	0.755112	0.750508	0.7348	0.634477	0.657056	0.869818
ENSG00000064933	PMS1	0.0035653	0.0500043	0.0702913	0.955525	0.453318	0.684826	0.578097	0.710147	0.997878	1.08442	1.02244	NA	NA	2.96076	0.356793	NA	0.50949	NA	NA	NA	NA	0.641963	0.686074	0.0005	NA	0.657702	0.834593	0.627795	0.670613	0.592076	1.02995	NA	2.66474	1.05918	0.931458	0.972666	0.992554	0.898725	0.989895	0.955207	0.951823	0.966142	0.933993	0.996074	0.986772	1.12024	1.04415	0.889862
ENSG00000064961	HMG20B	0.0478714	-0.0885821	-0.0229716	1.57326	1.02531	1.74385	NA	NA	NA	NA	NA	-2.80147	NA	2.9215	1.12167	1.82787	0.809661	1.99216	1.86324	2.47262	2.50465	0.739937	1.0996	-0.0019	0.00028	1.30115	2.40794	1.92004	2.30359	1.66538	0.778992	3.14296	3.11197	1.09587	1.10619	1.10278	1.08171	1.16286	1.17406	1.0607	1.07262	1.03743	1.04883	1.05918	0.994317	0.878522	0.904716	0.96895
ENSG00000064989	CALCRL	-0.00551372	NA	NA	NA	NA	NA	NA	NA	NA	0.658416	0.695033	NA	1.11122	NA	NA	NA	NA	NA	NA	NA	NA	NA	NA	NA	NA	NA	NA	NA	NA	NA	NA	NA	NA	0.738781	0.689309	0.895975	0.780317	0.515874	0.653213	0.822168	0.711807	0.776701	0.723456	0.730782	1.03423	1.02284	0.894316	0.873321
ENSG00000064995	TAF11	0.0436752	0.0181996	0.0175817	0.960173	0.579784	0.703709	0.709092	0.743182	0.864327	0.905704	0.935934	-2.5965	NA	2.81788	0.597044	NA	0.541518	2.11455	2.16254	2.54372	2.62149	0.727188	0.758488	-0.0031	0	0.722624	0.844648	0.669287	0.945626	0.926742	0.588565	1.46174	2.81245	0.914343	0.816241	0.893762	0.812245	0.721811	0.784617	0.920123	0.848805	0.862131	0.694605	0.862131	0.841359	0.804139	0.758155	0.711807
ENSG00000064999	ANKS1A	0.0317774	0.00843457	-0.0169087	0.932876	0.564666	0.292368	0.266504	0.309706	0.655494	0.687533	0.737908	-2.27711	1.10679	2.57343	0.129822	1.32453	0.423709	1.97577	1.85961	2.58732	2.48414	0.508669	0.695285	NA	0.005	NA	0.774735	0.664202	0.787869	0.675623	0.472311	1.14577	2.20194	0.394452	0.298853	0.294466	0.33646	0.374748	0.33646	0.32838	0.414973	0.389166	0.40654	0.374748	0.365488	0.346353	0.478566	0.447158
ENSG00000065000	AP3D1	0.0183249	-0.00991409	-0.0258961	1.19136	1.05805	0.682419	0.633207	0.622681	1.05154	1.03414	NA	NA	NA	2.52282	1.05835	1.53003	0.685274	2.34883	2.20405	2.67833	2.60235	0.723424	1.0575	-0.0003	0.00138	0.932225	1.28731	1.31828	1.37524	1.22799	0.718192	1.60846	2.4417	0.522444	0.525045	0.544068	0.440909	0.510545	0.440909	0.376577	0.426511	0.344392	0.424882	0.396199	0.313867	0.201397	0.367356	0.586587
ENSG00000065029	ZNF76	0.0325765	0.00557368	0.0206577	NA	0.812913	0.748523	0.749185	0.820514	NA	NA	NA	-2.80297	NA	2.52008	0.560917	1.31013	0.531344	2.367	2.2962	2.58217	2.52173	0.572178	0.815567	NA	NA	0.758577	1.31944	1.271	1.33162	1.12446	0.760821	1.95665	NA	0.816904	0.702431	0.802774	0.818226	0.752816	0.741939	0.909021	0.910091	0.905256	0.862728	0.836957	0.836957	0.845098	0.866878	0.883661
ENSG00000065054	SLC9A3R2	0.0595924	-0.00441976	-0.0338296	NA	0.870989	0.890144	0.849457	0.779047	NA	NA	NA	-2.57028	NA	NA	1.33397	NA	0.633282	2.20449	1.98647	2.87969	2.82533	0.583827	0.78665	NA	NA	NA	1.43294	0.872212	1.26834	1.06307	0.615326	0.764139	NA	0.806858	0.83123	0.670246	0.733999	0.791691	0.778874	0.724276	0.782473	0.763428	0.898176	0.764176	0.745075	0.607455	0.700704	0.796574
ENSG00000065057	NTHL1	0.0117954	-0.0094503	-0.00677965	1.31782	0.908485	0.924611	0.981059	0.958034	1.12704	0.950761	0.920861	NA	NA	NA	1.14499	1.60957	0.703513	2.37694	2.29917	3.00197	2.80399	0.610649	0.725405	0.0008	NA	1.25446	0.967968	0.74544	0.950502	0.738987	0.876754	1.84924	3.10343	0.909556	0.906335	0.820858	0.921686	1.07078	1.01578	0.866878	0.880242	0.916454	0.761928	0.854913	0.791691	0.744293	0.739572	0.716838
ENSG00000065060	UHRF1BP1	-0.0015635	-0.0233558	-0.0155435	0.920676	0.764176	0.436518	0.414552	0.375387	0.648864	0.668534	0.751344	NA	1.20658	2.51909	0.47989	NA	0.484442	1.83307	1.70584	2.33782	2.32281	0.585511	0.772618	0.0015	NA	0.752972	0.848867	0.754916	0.916423	0.819285	0.563585	0.997379	NA	0.64836	0.595496	0.764176	0.686636	0.614897	0.609594	0.805501	0.733999	0.732394	0.686636	0.719331	0.717671	0.873902	0.789581	0.677607
ENSG00000065135	GNAI3	0.028752	-0.0342476	-0.0130469	0.883354	0.948413	0.785861	0.787673	0.815344	1.05341	1.08938	1.09948	-2.82061	NA	2.56495	0.86596	1.23989	0.58223	NA	NA	NA	NA	0.828635	0.954623	-0.0011	0.00375	1.10131	1.00324	0.830604	0.985107	0.897733	0.653747	2.85005	2.97169	0.913814	0.836324	0.877947	0.898176	0.854913	0.882525	0.810904	0.751279	0.802089	0.754348	0.790285	0.881955	0.82866	0.767156	0.836957
ENSG00000065150	IPO5	0.0313788	-0.0229369	-0.00154644	1.13428	1.27346	1.17733	1.14309	1.17733	1.17824	1.21232	1.24295	NA	NA	3.0629	0.989944	1.34333	0.876841	2.59975	2.55469	3.03445	2.93455	1.30199	1.33171	-0.0012	-0.00048	1.50681	1.48877	1.36292	1.50142	1.35792	1.1614	NA	NA	0.710117	0.808886	0.803457	0.810233	0.788168	0.838219	0.874482	0.726727	0.751279	0.758912	0.752048	0.677607	0.650308	0.775246	0.729974
ENSG00000065154	OAT	0.0446883	0.00417082	-0.0223612	1.27083	1.39967	1.43236	1.38164	1.47238	1.29403	1.27366	1.1522	NA	NA	2.54284	1.1163	1.27597	1.32311	2.24375	2.27088	3.14045	3.02227	0	1.30714	-0.002	0.00222	1.56399	1.86273	1.52022	1.72507	1.59159	0.774549	NA	2.87875	0.685742	0.926857	0.930949	0.80618	0.806858	0.810233	1.09656	1.05461	1.08565	0.96895	1	1.13956	0.930949	0.870404	1.03822
ENSG00000065183	WDR3	0.0221674	-0.0176533	0.00644761	0.887457	0.869232	0.451776	0.430283	0.457864	0.592847	0.597078	0.561847	NA	NA	2.65143	0.611263	1.33148	0.468708	NA	NA	NA	NA	0.686675	0.797849	0.001	NA	0.624558	0.722599	0.553341	0.741411	0.707536	0.504556	NA	2.62159	0.474216	0.296665	0.432969	0.385606	0.298853	0.352183	0.385606	0.33646	0.344392	0.274158	0.320146	0.416641	0.363612	0.30103	0.414973
ENSG00000065243	PKN2	0.010821	-0.0324682	-0.0154461	0.806528	0.564666	0.623293	0.572536	0.504989	0.534598	0.593302	0.525421	-2.48291	1.27958	2.35002	0.551795	1.17141	0.494645	2.28803	2.20392	2.69201	2.81598	0.572636	0.697536	-0.0008	0.00115	0.66674	0.697864	0.552202	0.744933	0.702272	0.814302	NA	2.20493	0.71265	0.649335	0.684845	0.654177	0.52763	0.609594	0.599883	0.60206	0.655138	0.631444	0.654177	0.720159	0.909021	0.641474	0.531479
ENSG00000065268	WDR18	0.0526268	-0.0585939	-0.0300492	NA	1.23855	1.64394	NA	1.59816	NA	NA	NA	-3.19528	NA	2.88767	1.63807	NA	0.949028	2.1236	2.10628	2.80557	2.84826	0.734215	0.923681	-0.0002	NA	1.19802	1.75799	1.21237	1.63113	1.27858	0.855759	NA	2.73488	0.934498	1.01703	0.856124	0.971276	1.10312	1.07004	1.041	0.969416	0.983175	0.983175	0.921686	0.889302	0.761928	0.783904	0.984977
ENSG00000065308	TRAM2	-0.0388762	0.0661112	-0.0182534	0.879394	0.522444	0.264235	0.271951	0.247655	0.470744	0.536776	0.543683	NA	0.889751	2.33988	0.781414	NA	0.398902	1.79745	1.7723	3.0352	2.50595	0.447243	0.53383	0.0037	0.00522	0	0.657485	0.497965	0.817301	0.723827	0.413193	1.24258	2.26576	0.499687	0.32838	0.491362	0.558709	0.502427	0.502427	0.521138	0.469822	0.460898	0.40824	0.40654	0.285557	0.528917	0.4843	0.472756
ENSG00000065320	NTN1	0.0388774	NA	NA	NA	NA	NA	NA	NA	NA	NA	NA	NA	NA	NA	0.385595	NA	0.540424	2.00988	1.83778	2.83469	2.80976	0.600016	0.927439	NA	NA	NA	1.84248	1.82767	1.69069	1.51447	0.619775	1.40733	NA	0.920645	1.01578	0.856729	0.856729	0.904716	0.893762	0.823474	0.857332	0.846955	0.93902	0.945961	0.773786	0.752816	0.814913	0.912753
ENSG00000065325	GLP2R	NA	-0.0288509	NA	NA	0.965672	NA	NA	NA	NA	NA	NA	-2.78642	NA	NA	0.841113	NA	0.721315	NA	NA	NA	NA	1.19374	1.20018	NA	NA	NA	1.50956	1.19309	1.12099	0.955172	NA	NA	NA	NA	NA	NA	NA	NA	NA	NA	NA	NA	NA	NA	NA	NA	NA	NA
ENSG00000065328	MCM10	-0.0276927	0.124518	0.0452579	0.781753	0.535294	0.328435	0.353229	0.371409	0.339662	0.404539	0.356647	NA	0.978214	2.5889	0.346413	NA	0.470026	1.83742	1.80764	2.65182	2.65177	0.429134	0.561978	-0.0001	NA	0.834908	0.419783	0.340862	0.621415	0.590142	0.488313	1.73833	2.41111	0.260071	0.350248	0.359835	0.396199	0.40824	0.448706	0.227887	0.181844	0.0934217	0.173186	0.176091	0.365488	0.419956	0.344392	0.198657
ENSG00000065357	DGKA	-0.0391178	0.0402622	0.00761184	NA	0.509203	0.851459	0.558014	0.941254	NA	NA	NA	NA	NA	NA	0.787991	1.12679	0.529696	NA	NA	NA	NA	0.743341	0.968777	0.0014	NA	0.91709	1.22182	0.939192	1.21116	1.17651	NA	NA	2.5605	0.883661	0.940516	0.958086	0.883661	0.845098	0.882525	1.00389	0.992554	0.973128	0.94939	0.997823	0.924279	0.893207	0.900913	1.0162
ENSG00000065361	ERBB3	0.025704	NA	NA	NA	NA	0.900928	NA	0.744409	0.734456	0.734056	0.764022	NA	NA	NA	0.707132	NA	0.541109	2.11774	1.9354	2.88462	2.80908	NA	0.596369	NA	0.00212	NA	1.29058	1.13538	1.27301	1.13497	0.64591	1.39681	NA	NA	NA	NA	NA	NA	NA	NA	NA	NA	NA	NA	NA	NA	NA	NA
ENSG00000065413	ANKRD44	0.0341406	-0.0516531	0.0807625	NA	0.641474	NA	NA	NA	-0.225507	NA	NA	-1.14296	1.24711	2.27	0.20694	1.19125	0.483565	NA	NA	NA	NA	NA	NA	NA	NA	0.763161	0.94519	0.884235	0.865256	0.801188	0.648584	NA	NA	0.814248	0.715167	0.840733	0.821514	0.719331	0.7348	0.775974	0.763428	0.790988	0.749736	0.793092	0.757396	0.899273	0.872156	0.783189
ENSG00000065427	KARS1	0.039848	-0.0303657	-0.0381494	1.22154	1.29226	1.16304	1.14246	1.19684	1.19258	1.14942	1.21134	-3.02139	NA	2.81989	1.06674	NA	NA	NA	NA	NA	NA	NA	NA	NA	NA	NA	NA	NA	NA	NA	NA	NA	NA	NA	NA	NA	NA	NA	NA	NA	NA	NA	NA	NA	NA	NA	NA	NA
ENSG00000065457	ADAT1	0.0110393	0.0286758	-0.0209358	1.08966	0.632457	0.604851	0.647758	0.610749	0.770247	0.79242	0.929917	NA	NA	NA	0.554492	NA	0.466374	1.82622	1.93781	2.54749	2.42477	0.655239	0.769671	NA	NA	0.773479	0.927032	0.802513	0.907475	0.825882	0.469364	1.02241	2.65944	0.680336	0.819544	0.893207	0.742725	0.721811	0.738781	0.801404	0.695482	0.736397	0.764923	0.70927	0.850646	0.890421	0.811575	0.630428
ENSG00000065485	PDIA5	0.0450119	-0.0443982	-0.0242281	1.02974	0.424882	NA	1.17281	1.11255	NA	NA	NA	-1.82679	NA	2.49981	0.243023	1.08923	NA	NA	NA	NA	NA	0.723298	0.81727	0	0.00237	1.7854	3.26528	1.7527	2.22802	1.97067	0.942837	NA	2.55133	0.673942	0.607455	0.794488	0.779596	0.7348	0.819544	0.679428	0.717671	0.678518	0.61066	0.659916	0.655138	0.761928	0.666518	0.614897
ENSG00000065491	TBC1D22B	0.0113768	0.0101334	0.0369129	0.848859	0.465383	0.291074	0.314534	0.321046	0.618665	0.596733	0.667988	NA	1.12005	2.47061	0.115409	0.899222	0.44201	1.65691	1.60707	2.41252	2.50401	0.468485	0.553253	0.0014	NA	0.68523	0.753842	0.33887	0.792817	0.579752	0.228054	0.852085	NA	0.528917	0.426511	0.542825	0.394452	0.472756	0.431364	0.536558	0.570543	0.531479	0.501059	0.544068	0.565848	0.653213	0.576341	0.574031
ENSG00000065518	NDUFB4	0.0594325	-0.0518806	-0.0240748	1.58471	NA	1.57754	1.79587	1.68104	1.54434	1.48426	1.25639	NA	NA	NA	1.31454	1.402	NA	2.43146	2.43315	3.38642	3.5101	0	1.09339	-0.0015	NA	1.30247	1.26255	1.08817	1.2011	1.12822	1.15821	NA	2.88773	NA	NA	NA	NA	NA	NA	NA	NA	NA	NA	NA	NA	NA	NA	NA
ENSG00000065526	SPEN	-0.0294329	0.0257883	0.0352313	0.702122	0.557507	0.148043	0.204239	0.130813	0.340211	0.329264	0.312425	NA	0.925055	2.30581	0.294325	1.37947	0.429016	1.58407	1.49179	2.52003	2.28482	0.365102	0.47139	0.0063	0.01388	0.673798	0.472001	0.294846	0.599602	0.522951	0.172434	0.655776	2.08458	NA	NA	NA	NA	NA	NA	NA	NA	NA	NA	NA	NA	NA	NA	NA
ENSG00000065534	MYLK	0.0618319	-0.0213982	-0.0127911	NA	NA	0.629959	0.564175	0.728974	NA	NA	NA	NA	NA	NA	0.566208	1.29852	0.574597	NA	NA	NA	NA	0.69749	0.8776	NA	NA	NA	1.64935	1.62806	1.63674	1.5629	1.05311	NA	NA	NA	NA	NA	NA	NA	NA	NA	NA	NA	NA	NA	NA	NA	NA	NA
ENSG00000065548	ZC3H15	0.00572604	-0.0320295	0.0408581	0.983699	0.542825	0.63585	0.649711	0.683408	0.655891	0.676531	0.678904	-2.57511	NA	2.63683	0.806744	1.07805	0.572379	2.07396	2.15335	2.54425	2.61651	0.728563	0.839825	-0.0014	NA	0.720399	0.689994	0.523729	0.709262	0.668515	0.579455	1.92273	2.57657	0.633468	0.683047	0.672098	0.715167	0.618048	0.631444	0.440909	0.471292	0.365488	0.394452	0.416641	0.469822	0.380211	0.41162	0.380211
ENSG00000065559	MAP2K4	0.00910479	0.022388	-0.0325627	0.78407	0.612784	0.315908	0.25431	0.365516	0.486759	0.507476	0.539965	-2.28019	0.964809	2.29038	0.107327	1.13653	0.476392	1.83687	1.8879	2.65915	2.49988	0.470472	0.489514	0.0055	0.00375	0.781571	0.7742	0.661431	0.731203	0.663931	0.473458	1.4341	2.46909	0.82866	0.936011	0.894316	0.857935	0.727541	0.807535	0.860338	0.735599	0.832509	0.845718	0.914872	0.980003	0.967548	0.956649	0.935003
ENSG00000065600	PACC1	0.0261662	-0.0376111	0.0335656	1.04733	0.612784	0.630893	0.575253	0.728028	NA	NA	NA	NA	NA	NA	0.224126	1.23493	NA	NA	NA	NA	NA	NA	NA	NA	NA	NA	NA	NA	NA	NA	NA	NA	NA	NA	NA	NA	NA	NA	NA	NA	NA	NA	NA	NA	NA	NA	NA	NA
ENSG00000065609	SNAP91	0.127265	NA	NA	NA	NA	NA	NA	NA	NA	NA	NA	NA	NA	NA	NA	NA	NA	NA	NA	NA	NA	NA	NA	NA	NA	NA	1.73475	1.38796	1.6724	1.35538	1.16118	NA	NA	NA	NA	NA	NA	NA	NA	NA	NA	NA	NA	NA	NA	NA	NA	NA
ENSG00000065613	SLK	0.0194852	-0.0268065	0.00946737	0.869048	0.741152	0.54177	0.502425	0.552046	0.758228	0.7855	0.751178	NA	1.33417	2.69	0.766539	NA	0.46984	2.09297	2.06292	2.67928	2.65604	0.582954	0.783666	-0.0008	NA	0	0.912019	0.66192	0.777978	0.752525	0.667011	NA	2.57357	0.363612	0.502427	0.432969	0.4133	0.313867	0.359835	0.439333	0.283301	0.40654	0.359835	0.378398	0.367356	0.488551	0.522444	0.281033
ENSG00000065615	CYB5R4	0.0325721	0.00331586	0.0344446	1.08189	0.959041	1.20548	1.17484	NA	NA	1.17012	NA	NA	NA	2.4027	0.527592	NA	0.799304	2.24419	2.22372	3.02337	2.89667	1.04788	1.18266	-0.0004	NA	1.10659	2.19374	1.37911	1.56923	1.35342	0.90329	NA	2.86255	0.902003	0.906874	1.02612	0.991669	0.87564	0.90309	0.904716	0.865104	0.951338	0.741152	0.822822	0.936011	1.02612	0.89487	0.899821
ENSG00000065618	COL17A1	NA	NA	-0.0440059	NA	NA	NA	NA	NA	NA	NA	NA	NA	NA	NA	NA	NA	NA	NA	NA	NA	NA	NA	NA	NA	NA	NA	NA	1.53275	NA	NA	NA	NA	NA	NA	NA	NA	NA	NA	NA	NA	NA	NA	NA	NA	NA	NA	NA	NA
ENSG00000065621	GSTO2	0.066603	-0.0692353	NA	NA	0.557507	0.639463	NA	NA	1.17304	NA	NA	NA	NA	1.54589	0.692974	NA	0.493461	NA	NA	3.0953	3.08835	NA	NA	NA	NA	NA	1.27084	1.05353	1.71924	1.61481	NA	NA	NA	0.838219	0.896526	0.68842	0.802774	0.924279	0.952792	0.835056	0.733999	0.737987	0.841985	0.713491	0.808211	0.748963	0.820858	0.745075
ENSG00000065665	SEC61A2	0.0266673	-0.0333647	-0.102279	1.20565	1.25768	1.0435	0.735657	1.14372	NA	NA	NA	NA	NA	3.13461	0.486356	NA	0.857277	2.2439	2.21538	2.58167	2.45673	1.03503	1.02884	-0.0019	NA	1.15883	1.88747	1.71357	1.58461	1.3979	0.968427	NA	2.43664	0.481443	0.597695	0.632457	0.730782	0.667453	0.729974	0.716838	0.638489	0.673021	0.692847	0.660865	0.614897	0.79588	0.683947	0.488551
ENSG00000065675	PRKCQ	-0.0208485	NA	NA	0.756222	NA	0.364089	0.386465	0.424669	0.536181	0.496446	0.503705	NA	0.939557	NA	0.283683	1.39624	NA	1.89091	1.79904	NA	NA	NA	NA	NA	NA	0.969608	0.445305	0.431066	0.784371	0.788068	0.606661	1.07963	NA	NA	NA	NA	NA	NA	NA	NA	NA	NA	NA	NA	NA	NA	NA	NA
ENSG00000065717	TLE2	-0.0719361	NA	NA	NA	0.535294	NA	1.13458	NA	NA	1.11964	1.39878	NA	NA	NA	1.06741	1.81634	0.788985	NA	NA	2.63202	3.07836	0.820321	1.44058	-0.003	NA	NA	NA	2.42085	3.45808	2.0827	1.09077	NA	NA	0.79796	0.783189	0.592177	0.68842	0.797268	0.754348	0.633468	0.779596	0.705864	0.766413	0.770115	0.609594	0.620136	0.710117	0.656098
ENSG00000065802	ASB1	0.0135867	0.00739448	0.0305889	1.07751	0.453318	0.436751	0.521099	0.56705	0.655626	0.603215	0.63724	-2.34085	NA	2.21142	0.503419	NA	0.391785	1.84996	1.76826	2.13866	2.52607	0.546319	0.710209	NA	0.00518	0.634768	1.04759	0.949014	1.10013	0.903574	0.33023	0.956683	2.44747	0.394452	0.1959	0.143015	0.403121	0.459392	0.33646	0.290035	0.404834	0.359835	0.33646	0.385606	0.311754	0.369216	0.382017	0.278754
ENSG00000065809	FAM107B	0.0216696	0.0158719	-0.0165747	NA	0.632457	NA	0.488519	0.121603	0.679815	0.893164	0.846942	-2.45102	1.34395	NA	0.364839	NA	0.502501	1.94648	1.83098	2.95561	2.77398	0.59462	0.668324	0.0007	NA	0.577602	1.05014	0.802571	0.96837	0.91307	0.677476	1.5388	2.54456	0.850646	0.983626	0.902547	0.825426	0.767156	0.833147	0.909556	0.909556	0.936514	0.958086	0.943989	1.0086	0.965202	0.982271	0.961421
ENSG00000065833	ME1	0.0353462	-0.0315764	-0.0421674	1.07331	0.969882	0.959394	1.03333	0.978058	NA	NA	NA	NA	NA	2.60951	0.614727	NA	0.939321	2.31464	2.30855	3.03078	2.60963	1.28208	1.72545	-0.0012	NA	1.12775	1.4958	1.52291	1.44922	1.42519	0.821291	NA	NA	0.817565	0.717671	0.917506	0.870404	0.881955	0.939519	0.829304	0.738781	0.727541	0.661813	0.655138	0.710963	0.783189	0.763428	0.683047
ENSG00000065882	TBC1D1	0.0432835	-0.0185736	-0.0501808	NA	1.22557	0.857201	1.1699	1.03268	NA	NA	NA	NA	NA	2.93362	0.73046	1.24402	0.843198	2.08124	2.00241	2.66837	3.18932	0.938113	1.01407	0.0005	0.00083	1.05295	1.21363	1.03626	1.10545	0.969416	0.870233	1.34758	2.15168	1.08672	0.984977	1.03703	1.02694	0.96708	0.982723	1.06221	1.05843	1.10924	1.02694	1.05994	1.06819	1.09691	1.06145	1.13577
ENSG00000065883	CDK13	-0.0735916	0.0578928	0.0866229	0.767458	0.459392	0.0582912	0.0341144	0.072673	0.385303	0.423916	0.391983	NA	0.822225	2.13355	0.163033	NA	0.434888	NA	NA	NA	NA	0.356979	0.42537	NA	NA	0.66449	0.327343	0.206863	0.520675	0.483195	0.346119	1.02137	NA	NA	NA	NA	NA	NA	NA	NA	NA	NA	NA	NA	NA	NA	NA	NA
ENSG00000065911	MTHFD2	0.0257612	-0.00701157	-0.00731102	1.03651	0.921686	0.673341	0.65325	0.720227	0.371541	0.393026	0.388663	-2.49312	NA	2.73038	0.485672	1.46003	0.598643	NA	NA	NA	NA	0.757573	0.949848	-0.0002	NA	0.540844	1.18015	1.04632	1.16353	1.10968	1.84315	NA	2.3731	0.614897	0.507856	0.509203	0.628389	0.635484	0.645422	0.359835	0.414973	0.372912	0.437751	0.4133	0.453318	0.383815	0.49276	0.552668
ENSG00000065923	SLC9A7	0.0382818	-0.0964894	-0.0235637	NA	0.980458	NA	NA	NA	1.00087	0.88337	0.917267	NA	NA	NA	0.273238	NA	0.775524	2.00415	1.91637	2.66349	2.25624	NA	NA	NA	NA	0.784037	1.31829	1.4492	1.2761	1.28804	0.630007	1.49885	NA	0.947434	1.01995	0.966142	0.947924	0.935507	0.978181	1.1176	1.00945	1.09864	1.13258	1.15106	1.0607	1.07809	1.17869	1.02979
ENSG00000065970	FOXJ2	0.00739387	0.0641935	0.0714532	0.869171	0.482874	0.221356	0.233561	0.244776	0.357092	0.337658	0.461479	-2.12353	0.825036	2.09177	0.0930487	1.47419	0.432751	1.63675	1.43508	2.2597	2.46213	0.373109	0.503829	0.0056	NA	NA	0.535037	0.252577	0.824953	0.684167	0.174352	0.790997	NA	0.477121	0.667453	0.638489	0.456366	0.456366	0.485721	0.732394	0.680336	0.646404	0.638489	0.642465	0.71433	0.799341	0.713491	0.716003
ENSG00000065978	YBX1	0.0468397	-0.0536486	-0.0648692	1.14788	1.39967	NA	NA	NA	NA	NA	NA	NA	NA	2.94531	1.15508	NA	NA	NA	NA	NA	NA	1.1019	1.53174	-0.0022	-0.00013	1.55345	NA	2.15706	NA	2.02351	1.47886	NA	2.60477	NA	NA	NA	NA	NA	NA	NA	NA	NA	NA	NA	NA	NA	NA	NA
ENSG00000065989	PDE4A	-0.0201548	NA	NA	0.957378	0.771587	0.446971	0.449767	0.38082	0.595586	0.813313	0.553181	-2.11393	0.954348	2.53564	0.531447	1.40365	0.493884	1.8473	1.57829	2.37799	2.33034	0.43781	0.645516	NA	0	NA	0.896307	0.765615	1.05115	0.898329	0.393148	0.654574	2.23905	0.752816	0.818885	0.74351	0.654177	0.663701	0.650308	0.732394	0.754348	0.768638	0.767156	0.752816	0.801404	0.762679	0.854913	0.908485
ENSG00000066027	PPP2R5A	0.0198226	0.0056817	0.0153808	1.01452	0.830589	0.661761	0.646461	0.711659	0.789675	0.85294	0.79187	-2.72441	NA	2.65707	0.526318	NA	0.610818	1.93521	1.97256	2.64409	2.89821	0.678387	0.783032	0.0019	0.00347	0.898187	1.22221	0.839312	0.92922	0.769093	0.467567	1.22603	2.31973	0.517196	0.432969	0.459392	0.61066	0.592177	0.604226	0.545307	0.49276	0.557507	0.447158	0.460898	0.439333	0.488551	0.562293	0.656098
ENSG00000066032	CTNNA2	NA	NA	NA	NA	NA	NA	NA	NA	NA	NA	NA	NA	NA	NA	0.571057	NA	NA	NA	NA	NA	NA	NA	NA	NA	NA	1.07722	NA	NA	NA	NA	NA	NA	NA	NA	NA	NA	NA	NA	NA	NA	NA	NA	NA	NA	NA	NA	NA	NA
ENSG00000066044	ELAVL1	0.037897	-0.0496159	-0.0353183	0.927108	0.983175	0.766518	0.745721	0.742448	0.985528	1.04616	1.10252	-2.89374	NA	2.72724	0.875069	1.35558	0.714107	2.17602	2.12978	3.09827	3.0553	0.688065	1.10736	-0.0015	NA	1.13714	1.08423	1.00788	1.1186	0.974162	0.508773	1.38488	2.81485	0.480007	0.5302	0.556303	0.635484	0.701568	0.681241	0.614897	0.605305	0.52763	0.582063	0.569374	0.619093	0.537819	0.541579	0.542825
ENSG00000066056	TIE1	NA	NA	NA	NA	NA	NA	NA	NA	NA	NA	NA	NA	NA	NA	NA	NA	NA	NA	NA	NA	NA	NA	NA	NA	NA	NA	NA	NA	NA	NA	NA	NA	2.73119	0.835691	0.747412	0.730782	0.870989	0.877371	0.850646	0.933487	0.928908	0.846955	0.819544	0.830589	0.761928	0.697229	0.755875	0.716003
ENSG00000066084	DIP2B	0.0212641	0.00449747	-0.0174453	0.829867	0.800717	0.47988	0.495547	0.426935	0.47405	0.495458	0.552458	NA	NA	2.34548	0.214216	NA	0.479072	2.00225	1.86257	2.52409	2.5481	0.58088	0.770214	0.0034	NA	0.606077	0.724833	0.662569	0.832991	0.822257	0.542028	1.46539	2.53681	0.514401	0.532498	0.552653	0.60396	0.603003	0.585966	0.64026	0.560791	0.562081	0.63964	0.604825	0.571037	0.68542	0.640609	0.606675
ENSG00000066117	SMARCD1	0.0481701	-0.0583477	0.00267033	1.23418	0.943989	1.17012	1.14288	0.970718	0.884396	0.912482	1.02625	-2.70498	NA	2.3199	0.812065	1.66954	0.529766	2.0578	1.97499	2.37221	2.41744	0.719521	0.929194	NA	0.00177	NA	1.38197	1.47345	1.33883	1.24201	0.602814	1.28191	2.50961	0.620136	0.770852	0.767156	0.519828	0.547775	0.542825	0.744293	0.655138	0.724276	0.695482	0.71433	0.921166	0.881955	0.867467	0.936514
ENSG00000066135	KDM4A	0.0363976	0.0319528	0.0746339	0.789814	0.564666	0.320929	0.318671	0.450489	0.783338	0.797594	0.861073	NA	1.3688	2.17236	0.410975	NA	0.405597	NA	NA	NA	NA	0.483453	0.647286	0.0038	NA	0.445361	0.905421	0.719342	0.871518	0.71532	0.473357	1.41597	NA	NA	NA	NA	NA	NA	NA	NA	NA	NA	NA	NA	NA	NA	NA	NA
ENSG00000066136	NFYC	0.00919411	-0.0187203	-0.0294075	0.947226	0.775246	0.480571	0.425121	0.489933	0.764366	0.683267	0.761285	-2.62213	NA	2.25921	0.568457	1.14778	0.495686	NA	NA	NA	NA	0.558074	0.834109	0.0013	0.00362	0.642985	0.972644	0.878258	1.03354	0.881176	0.596184	1.54475	2.57955	0.49276	0.418301	0.451786	0.494155	0.5302	0.477121	0.401401	0.531479	0.481443	0.469822	0.488551	0.612784	0.582063	0.55145	0.572872
ENSG00000066230	SLC9A3	0.102152	NA	NA	0.769401	0.495544	NA	NA	NA	NA	NA	NA	-1.96595	NA	NA	NA	NA	NA	NA	NA	NA	NA	0.940588	1.35596	NA	NA	0	0.703211	0.465485	0.946657	0.694462	-0.00854626	0.152619	NA	0.985875	0.769377	0.752048	0.838219	0.906874	0.80956	0.907949	0.901458	0.92993	0.961421	0.970347	0.747412	0.758155	0.805501	0.784617
ENSG00000066248	NGEF	0.0759226	-0.0819445	NA	NA	0.596597	NA	NA	NA	NA	NA	NA	NA	NA	NA	0.727793	NA	0.554061	NA	NA	NA	NA	NA	NA	NA	NA	NA	1.25978	1.28031	1.24781	1.23247	0.844657	1.44366	NA	0.860338	0.683947	0.652246	0.829304	0.854306	0.79796	0.751279	0.838849	0.779596	0.783189	0.808886	0.725912	0.62634	0.766413	0.690196
ENSG00000066279	ASPM	-0.0278598	0.0458028	0.0957451	0.997122	0.528917	0.254016	0.245015	0.317344	0.464211	0.495996	0.384825	NA	NA	2.21563	0.737448	1.35481	0.480165	NA	NA	NA	NA	0.510446	0.606719	0.0003	NA	1.0996	0.635762	0.389444	0.679637	0.627899	0.894362	NA	2.64904	0.651278	0.462398	0.621176	0.745855	0.541579	0.553883	0.622214	0.463893	0.536558	0.469822	0.507856	0.374748	0.591065	0.598791	0.0934217
ENSG00000066294	CD84	NA	NA	NA	NA	NA	0.645426	0.606965	0.669902	NA	NA	NA	NA	NA	NA	NA	1.24786	NA	NA	NA	NA	NA	NA	NA	NA	NA	0.607648	NA	NA	NA	NA	NA	NA	2.45591	0.716838	0.588832	0.85187	0.691965	0.613842	0.625312	0.738781	0.652246	0.64836	0.704151	0.692847	0.729165	0.857332	0.781037	0.702431
ENSG00000066322	ELOVL1	0.0325055	-0.0472989	-0.0274423	1.10714	1.00217	0.604617	0.575907	0.660755	NA	NA	NA	NA	NA	2.6152	1.19769	NA	0.603279	NA	NA	NA	NA	0.712607	0.900183	-0.0009	NA	0.701617	1.5836	1.23964	1.41426	1.10619	0.484743	1.16296	2.20575	0.840733	0.806858	0.879096	0.668386	0.683947	0.710963	0.856124	0.816241	0.812913	0.721811	0.764176	0.867467	0.750508	0.770852	1.03782
ENSG00000066336	SPI1	NA	NA	NA	1.01139	NA	0.919494	0.974655	0.88451	NA	NA	NA	NA	NA	2.69087	NA	NA	NA	NA	NA	NA	NA	NA	NA	NA	NA	NA	NA	NA	NA	NA	NA	NA	NA	0.719331	0.843233	0.829304	0.773055	0.698101	0.767898	0.824126	0.837588	0.881955	0.909556	0.919078	0.91698	0.854306	0.92993	1.02449
ENSG00000066379	POLR1H	-0.0245846	0.00104828	0.120666	1.0504	NA	0.80928	0.833673	0.81312	0.765484	0.789675	0.789675	-2.61489	1.23897	2.7646	0.701282	NA	NA	NA	NA	NA	NA	NA	NA	NA	NA	NA	NA	NA	NA	NA	NA	NA	NA	NA	NA	NA	NA	NA	NA	NA	NA	NA	NA	NA	NA	NA	NA	NA
ENSG00000066382	MPPED2	-0.0303739	NA	NA	NA	0.44248	NA	NA	NA	0.510443	0.49492	0.454606	NA	0.843117	NA	NA	NA	NA	2.35953	1.77181	2.46548	3.50693	0.43997	0.523644	NA	NA	NA	0.670703	0.467646	0.74308	0.652814	0.564282	NA	NA	NA	NA	NA	NA	NA	NA	NA	NA	NA	NA	NA	NA	NA	NA	NA
ENSG00000066405	CLDN18	NA	NA	NA	NA	0.361728	NA	NA	NA	NA	NA	NA	NA	NA	NA	NA	NA	NA	NA	NA	NA	NA	NA	0.711929	NA	NA	NA	NA	NA	NA	NA	NA	NA	NA	0.843233	0.710117	0.693727	0.835691	0.830589	0.802774	0.750508	0.854306	0.702431	0.772322	0.790988	0.678518	0.628389	0.766413	0.669317
ENSG00000066422	ZBTB11	-0.0902519	0.12748	0.17033	0.722284	0.385606	0.166061	0.135558	0.214665	0.309029	0.271388	0.213958	NA	1.24279	2.6027	0.110357	NA	0.44331	1.64429	1.63296	2.45329	2.30245	0.44302	0.519271	0.0067	0.01417	0.457179	0.564189	0.404002	0.774028	0.70275	0.365151	NA	2.197	0.771587	0.638489	0.71433	0.745855	0.576341	0.635484	0.696356	0.661813	0.700704	0.680336	0.687529	0.857935	0.991226	0.783189	0.677607
ENSG00000066427	ATXN3	0.0252679	-0.0654674	0.0264563	1.21345	0.465383	0.68511	0.612654	0.752512	0.82914	0.976353	0.905224	-2.51002	NA	2.46636	0.423071	1.26169	0.516586	1.97357	1.83354	2.76916	2.7957	0.665139	0.87567	-0.0016	NA	0.667507	1.08591	1.04365	1.16307	1.14496	0.676532	NA	2.5193	0.899273	1.07664	1.12123	1.02449	1.02612	1.02776	0.845718	0.788168	0.90309	0.906874	0.755112	1.10721	1.14145	0.985875	0.909021
ENSG00000066455	GOLGA5	-0.0125153	0.0199529	0.0348627	0.726332	0.495544	0.278257	0.2696	0.389353	0.658282	0.70804	0.665947	NA	1.3434	2.31625	0.484046	0.983899	0.492727	1.73372	1.8145	2.83854	2.87744	0.490481	0.516449	0.003	NA	0.557045	0.558368	0.455424	0.703402	0.659467	0.416559	1.94957	2.14051	0.245513	0.439333	0.477121	0.245513	0.252853	0.357935	0.322219	0.320146	0.311754	0.390935	0.365488	0.574031	0.555094	0.463893	0.423246
ENSG00000066468	FGFR2	-0.0598503	NA	NA	NA	0.409933	NA	NA	NA	0.48896	0.507938	0.582289	NA	0.917731	NA	NA	NA	0.440577	1.83902	1.72789	2.8398	2.48086	NA	0.45848	NA	NA	NA	0.528724	0.347206	0.681706	0.603562	0.360069	1.07228	2.41397	NA	NA	NA	NA	NA	NA	NA	NA	NA	NA	NA	NA	NA	NA	NA
ENSG00000066557	LRRC40	0.0348957	-0.0283282	-0.0252475	1.03646	0.769377	1.00057	0.971558	1.0356	1.37011	NA	NA	NA	NA	2.7869	0.731514	1.22645	0.698937	2.53064	2.53486	2.55483	3.03239	1.31994	1.08973	NA	NA	0.886982	1.41408	1.21721	1.29648	1.15904	1.14918	NA	2.9434	1.12775	1.05269	1.09342	0.93902	0.873902	0.940516	1.02119	0.988113	1.06145	0.970812	0.994757	1.0569	1.1186	1.08778	0.902547
ENSG00000066583	ISOC1	0.0283518	-0.0494676	-0.0366578	0.936545	0.938019	0.77745	0.760179	0.813699	0.92111	0.962128	0.999971	NA	NA	2.78757	0.692437	1.29361	0.64101	2.1394	2.07873	2.95088	3.10062	0.666034	0.82932	NA	NA	0.659508	1.22246	1.00782	1.12091	1.05116	0.610844	1.67265	2.81064	0.842609	0.857935	0.835691	0.910624	0.826075	0.847573	0.783904	0.855519	0.820201	0.751279	0.788168	0.928908	0.885926	0.880242	0.884795
ENSG00000066629	EML1	0.0171489	-0.0855794	-0.047702	NA	0.774517	NA	NA	NA	0.790405	0.740497	0.786766	NA	1.26373	NA	0.614136	NA	0.588676	2.2551	2.23097	2.70268	2.60071	0.616795	0.846249	NA	NA	NA	1.00365	0.843274	1.00367	0.908882	0.684473	1.50462	NA	NA	NA	NA	NA	NA	NA	NA	NA	NA	NA	NA	NA	NA	NA	NA
ENSG00000066651	TRMT11	0.00777969	0.0042348	-0.00216814	0.90299	0.471292	0.954517	0.965709	0.936579	0.894331	1.03171	0.901641	NA	NA	2.51049	0.358249	NA	0.488171	2.10824	2.12951	2.75662	2.6241	0.919401	1.06273	0.0005	NA	0.815643	1.39702	1.18458	1.22257	1.09789	0.721457	1.81316	2.65706	0.62941	0.531479	0.662758	0.643453	0.574031	0.622214	0.651278	0.587711	0.640481	0.546543	0.513218	0.600973	0.810233	0.689309	0.320146
ENSG00000066654	THUMPD1	-0.0592302	0.0618384	0.0449103	0.721947	0.431364	0.296495	0.267516	0.335242	0.478759	0.472182	0.444748	-2.29937	0.996453	2.26543	0.151216	NA	0.417797	1.24794	1.2108	2.32149	2.26292	0.409097	0.440091	-0.0008	NA	0.520686	0.296809	0.109138	0.565671	0.517647	0.0611593	1.41428	2.34596	0.214844	0.120574	0.298853	0.372912	0.281033	0.318063	0.176091	0	0.09691	0.139879	0.149219	0.217484	0.164353	0.184691	0.143015
ENSG00000066697	MSANTD3	0.0183648	0.0185606	-0.00707222	0.902856	0.741152	0.793156	0.770072	0.785319	NA	NA	NA	NA	NA	2.75955	0.517173	1.25075	NA	NA	NA	NA	NA	0.697184	0.899507	NA	NA	NA	1.27085	0.987289	1.06009	0.869589	0.403213	0.993351	NA	NA	NA	NA	NA	NA	NA	NA	NA	NA	NA	NA	NA	NA	NA	NA
ENSG00000066735	KIF26A	-0.0302043	-0.0275245	NA	NA	NA	NA	NA	NA	1.17326	0.812734	1.00057	-2.60733	NA	NA	0.395638	NA	0.523518	1.92116	1.77538	2.83849	2.38748	0.51599	0.777988	-0.0008	NA	NA	1.06823	1.23254	0.968447	1.0662	0.511763	0.896133	NA	NA	NA	NA	NA	NA	NA	NA	NA	NA	NA	NA	NA	NA	NA	NA
ENSG00000066739	ATG2B	-0.0208657	0.0426458	-0.00328932	0.832433	0.748188	0.513808	0.618665	0.491351	0.610749	0.624519	0.73662	NA	NA	2.62519	0.598039	1.45585	0.485684	2.38414	2.31307	2.76899	2.65993	0.641176	0.862499	-0.0008	NA	0.730375	0.878956	0.790753	0.965849	0.86371	0.655089	NA	2.60713	0.647383	0.693727	0.729974	0.80618	0.702431	0.716838	0.812245	0.639486	0.717671	0.771587	0.782473	0.78746	0.879096	0.826075	0.719331
ENSG00000066777	ARFGEF1	-0.00206276	-0.0248298	0.0244976	0.951316	0.528917	0.43212	0.39477	0.50508	0.623293	0.606259	0.601004	-1.93725	0.933066	2.51419	0.571681	1.20531	0.552863	2.33081	2.24651	2.81388	2.83738	0.607895	0.714681	0.0012	NA	0.992555	0.607913	0.453903	0.708685	0.642943	0.824696	1.94812	2.93737	0.697229	0.820858	0.835691	0.845098	0.691081	0.771587	0.80956	0.627366	0.765669	0.782473	0.790988	0.781037	0.872156	0.855519	0.680336
ENSG00000066827	ZFAT	-0.0146626	0.00097	-0.014244	0.810189	0.471292	0.299454	0.188391	0.477126	0.614328	0.809662	0.798338	NA	0.930354	NA	0.101586	1.20946	0.459915	1.75059	1.54681	2.79619	2.59735	0.457349	0.596314	-0.0007	NA	0.742188	0.351283	0.166024	0.58032	0.579641	0.571889	1.29539	NA	0.570543	0.611723	0.673021	0.591065	0.537819	0.585461	0.78746	0.646404	0.666518	0.662758	0.692847	0.71433	0.776701	0.701568	0.70927
ENSG00000066855	MTFR1	0.0284926	-0.0156492	-0.0512391	0.773494	0.94939	0.541167	0.541167	0.545606	NA	NA	NA	NA	NA	2.50212	0.531906	1.01659	0.67657	2.1831	2.14233	3.18865	2.88343	0.762044	1.17798	-0.0009	0.00063	NA	1.92327	1.33927	1.431	1.26873	0.693726	NA	2.41847	0.511883	0.350248	0.501059	0.499687	0.423246	0.454845	0.403121	0.460898	0.33646	0.367356	0.403121	0.603144	0.636488	0.440909	0.472756
ENSG00000066923	STAG3	-0.0191906	0.100845	-0.0530041	NA	NA	NA	NA	1.03235	NA	NA	NA	NA	NA	2.4336	0.762737	1.43326	0.513958	NA	NA	NA	NA	NA	NA	NA	NA	1.0361	1.54828	1.29889	1.25289	1.54487	NA	NA	NA	0.908485	0.773055	0.857935	0.890421	0.85187	0.827369	0.877371	0.889302	0.881955	0.820858	0.845718	0.79588	0.814913	0.861534	0.724276
ENSG00000066926	FECH	0.0314466	-0.0290061	-0.0500104	1.28367	1.1089	1.66879	1.59276	1.62684	NA	NA	NA	NA	NA	2.53864	0.740898	NA	0.812437	2.42131	2.30324	2.91316	2.86254	1.09436	1.3012	-0.0002	NA	1.03714	1.60621	1.50721	1.6695	1.57147	0.6804	1.98165	2.94409	0.942008	1.00903	1.05423	0.951338	0.919601	0.971276	1.11294	1.00475	1.10755	1.10243	1.05346	1.18724	0.997386	1.11261	1.19368
ENSG00000066933	MYO9A	-0.018292	0.0816851	-0.0123228	0.794426	0.579784	0.647628	0.344133	0.293342	0.455093	0.525228	0.55817	NA	1.04583	NA	0.352463	NA	0.480515	1.79011	1.67295	2.54228	2.30852	0.515092	0.674201	0.0019	NA	0.861387	0.634819	0.359956	0.661388	0.596175	0.645131	NA	2.2531	0.584331	0.678518	0.74351	0.682145	0.562293	0.621176	0.698101	0.523746	0.681241	0.609594	0.598791	0.623249	0.795185	0.754348	0.525045
ENSG00000067048	DDX3Y	NA	NA	NA	NA	NA	NA	NA	NA	NA	NA	NA	NA	NA	NA	0.389064	NA	NA	NA	NA	NA	NA	NA	NA	NA	0.00327	NA	NA	NA	NA	NA	NA	NA	2.41553	0.753583	0.759668	0.718502	0.760422	0.745075	0.761928	0.621176	0.653213	0.792392	0.561101	0.667453	0.816241	0.779596	0.719331	0.348305
ENSG00000067057	PFKP	0.0367444	-0.0697439	-0.0188584	1.1288	0.995635	0.629089	0.539665	0.660152	NA	NA	NA	-2.76893	NA	2.57144	1.17222	1.27944	0.733593	2.36951	2.31647	2.91893	2.77494	0.814349	1.20817	-0.0019	NA	1.02655	NA	1.76077	2.36571	1.65569	0.899849	1.63697	2.38614	1.03342	1.06707	0.996074	0.969416	1.0306	0.984977	1.12937	1.10312	1.12548	1.10175	1.12385	1.02979	0.981819	1.09691	1.1209
ENSG00000067064	IDI1	0.0196811	0.0131377	0.0900311	1.00485	0.612784	0.615048	0.631642	0.682701	0.586861	0.682419	0.602515	NA	NA	2.58788	0.575454	NA	0.534756	1.87928	1.88015	2.93274	2.48877	0.669257	0.76941	0.0045	0.00397	0.585071	0.970004	0.751263	0.86957	0.824528	0.46922	0.715806	2.38274	0.794488	0.974051	0.855519	0.857935	0.78533	0.888741	0.829947	0.7348	0.844477	0.843855	0.836324	1	0.936514	0.935003	0.940018
ENSG00000067066	SP100	NA	0.0145372	0.0419223	1.02821	0.612784	0.861939	0.861939	0.779225	NA	NA	0.72536	NA	NA	2.19588	0.68853	1.04938	0.512577	NA	NA	NA	NA	0	1.08575	-0.002	0.00287	0.769496	1.33966	1.09012	1.31224	1.13724	0.930653	2.19679	2.39076	0.986772	0.928908	0.994317	0.91698	0.79796	0.865696	0.891537	0.850646	0.903633	0.82866	0.863323	0.872156	0.960471	0.891537	0.894316
ENSG00000067082	KLF6	-0.17047	0.13989	0.298756	0.643989	0.344392	0.185307	0.174804	-0.0290792	-0.111801	-0.0365748	-0.0435627	-1.53618	0.731454	1.93229	NA	0.97563	0.372748	NA	NA	NA	NA	0.377156	0.403736	NA	NA	0.439337	0.631665	-0.00868632	0.467371	0.45448	-0.333106	0.56278	1.85431	0.428135	0.472756	0.542825	0.518514	0.506505	0.454845	0.522444	0.532754	0.537819	0.558709	0.549003	0.691081	0.751279	0.534026	0.550228
ENSG00000067113	PLPP1	0.00916783	-0.00564719	0.040939	NA	0.761176	0.990777	0.888296	1.07163	0.43335	0.485269	0.472436	-2.66165	0.935275	NA	0.446884	NA	NA	NA	NA	NA	NA	NA	NA	NA	NA	0.586021	0.528594	0.379643	0.638602	0.586428	0.529407	1.34033	NA	NA	NA	NA	NA	NA	NA	NA	NA	NA	NA	NA	NA	NA	NA	NA
ENSG00000067141	NEO1	0.00274344	NA	NA	NA	NA	0.955596	NA	NA	NA	NA	NA	NA	NA	NA	0.468176	NA	0.767434	2.19301	2.12974	3.27361	2.98749	0.747433	1.06649	NA	0.00028	NA	1.4459	1.43817	1.36297	1.24517	0.847391	1.74814	NA	NA	NA	NA	NA	NA	NA	NA	NA	NA	NA	NA	NA	NA	NA	NA
ENSG00000067167	TRAM1	0.0306717	-0.0492262	-0.0367792	1.06765	1.28758	1.01508	0.957219	0.968763	NA	NA	NA	NA	NA	2.72085	1.26899	NA	1.01268	2.28446	2.30744	3.43332	2.99387	0.762536	1.03316	-0.0019	0.00028	0.741756	1.76089	1.35325	1.48845	1.3368	0.84813	NA	2.80058	0.893762	1.02243	0.903633	0.900367	0.905256	0.919601	0.900913	0.911158	0.958086	0.999131	0.997823	1.0216	0.982271	1.00432	1.0141
ENSG00000067177	PHKA1	0.0364857	0.0182081	-0.0413837	0.940133	1.05956	1.05137	1.10558	1.08168	NA	2.2129	1.97078	NA	NA	2.43117	0.455611	NA	0.680187	2.68307	2.49963	3.11119	2.89052	1.01985	1.20896	-0.0002	NA	NA	1.69819	1.59342	1.53586	1.37047	1.05711	NA	NA	NA	NA	NA	NA	NA	NA	NA	NA	NA	NA	NA	NA	NA	NA	NA
ENSG00000067182	TNFRSF1A	-0.0206491	0.0553289	0.0497543	0.859032	0.612784	0.0841546	0.19409	0.191666	0.320291	0.344873	0.353355	-2.4434	0.643968	2.29274	0.735665	1.21971	0.47238	1.84555	1.7215	2.88198	2.70505	0.289192	0.352737	0.0084	0.0068	0.470659	0.191949	0.160542	0.43213	0.44909	0.364571	0.930171	NA	0.404834	0.5302	0.414973	0.519828	0.502427	0.586587	0.444045	0.55145	0.532754	0.535294	0.52763	0.64836	0.607455	0.61595	0.71433
ENSG00000067191	CACNB1	-0.0954832	-0.0268211	0.104604	0.907231	0.44248	NA	0.66554	0.576563	NA	NA	1.0106	-1.92808	1.07898	NA	0.23016	1.25162	0.416128	1.39523	1.28824	2.35632	2.28813	0.508998	0.751258	NA	NA	NA	1.08587	1.06866	1.30008	0.963306	0.335312	0.823163	NA	0.644439	0.699838	0.668386	0.627366	0.653213	0.618048	0.729974	0.708421	0.713491	0.737193	0.695482	0.715167	0.716003	0.692847	0.705864
ENSG00000067208	EVI5	0.0102258	-0.0278967	0.0258311	0.775945	0.514548	0.367994	0.250216	0.273184	0.227616	0.393096	0.236405	-2.48774	0.969133	1.85983	0.263823	1.17763	0.488604	NA	NA	NA	NA	0.389414	0.556763	NA	0.00347	NA	0.462749	0.375304	0.627414	0.574087	0.497908	1.20111	NA	NA	NA	NA	NA	NA	NA	NA	NA	NA	NA	NA	NA	NA	NA	NA
ENSG00000067221	STOML1	-0.00590054	0.0184177	0.0408768	1.318	0.542825	0.719918	0.579857	0.65233	NA	NA	NA	NA	NA	NA	1.0406	1.18044	0.50223	1.74368	1.77106	2.87836	2.41994	NA	NA	NA	NA	0.532839	1.66964	1.56584	1.33598	1.31865	0.47563	1.19347	NA	0.752816	0.822822	0.677607	0.665581	0.735599	0.725912	0.700704	0.70757	0.683047	0.783189	0.769377	0.703291	0.665581	0.728354	0.782473
ENSG00000067225	PKM	0.0423095	-0.0463156	-0.0508009	NA	1.39967	NA	1.72646	NA	NA	NA	NA	NA	NA	2.46994	1.26792	1.5201	NA	NA	NA	NA	NA	NA	NA	NA	NA	1.81963	NA	1.88477	2.34252	1.69909	1.07475	NA	NA	NA	NA	NA	NA	NA	NA	NA	NA	NA	NA	NA	NA	NA	NA	NA
ENSG00000067248	DHX29	0.0282353	-0.00939501	0.00543226	0.810815	1.00432	0.636102	0.582844	0.697954	0.886915	0.878275	0.925616	NA	NA	2.47179	0.857668	1.09081	0.621129	NA	NA	NA	NA	0.808328	0.909752	-0.0025	0.00118	0.714483	0.910876	0.750664	0.913266	0.895007	0.689244	NA	2.53364	0.841359	0.811575	0.928908	0.776701	0.660865	0.727541	0.725095	0.635484	0.690196	0.588832	0.597695	0.730782	0.818226	0.656098	0.593286
ENSG00000067334	DNTTIP2	-0.00892875	0.0698837	0.106434	0.765835	0.514548	0.439009	0.443325	0.475756	0.522534	0.497797	0.496176	-2.36198	NA	2.08313	0.395137	NA	0.513083	NA	NA	NA	NA	0.51485	0.574308	0.002	0.00333	0.521183	0.345201	0.281197	0.612225	0.552531	0.16864	0.813275	2.04689	NA	NA	NA	NA	NA	NA	NA	NA	NA	NA	NA	NA	NA	NA	NA
ENSG00000067365	METTL22	-0.0317796	0.00713746	-0.0802169	1.35205	0.489958	0.71638	0.655891	0.716227	NA	NA	NA	NA	NA	2.05911	0.495286	NA	0.493209	NA	NA	NA	NA	0.711142	0	NA	NA	1.07961	1.33916	1.23729	1.39394	1.10594	0.479119	1.27482	NA	NA	NA	NA	NA	NA	NA	NA	NA	NA	NA	NA	NA	NA	NA	NA
ENSG00000067369	TP53BP1	0.0188102	0.0919941	0.0589181	0.969233	0.908485	0.610274	0.604617	0.639272	0.829943	0.880532	0.888065	-2.30199	NA	2.73249	0.65605	1.39302	0.498309	2.32139	2.2203	2.62514	2.67725	0.649389	0.874217	0.001	0.00257	0.752387	0.87499	0.757758	0.855099	0.749805	0.746329	2.06694	NA	0.222716	0.260071	0.25042	0.123852	0.149219	0.123852	0.365488	0.212188	0.245513	0.198657	0.220108	0.1959	0.161368	0.260071	0.222716
ENSG00000067445	TRO	0.0397804	NA	-0.102434	NA	NA	NA	NA	NA	NA	NA	NA	NA	NA	NA	NA	NA	NA	2.36956	2.16909	NA	NA	NA	NA	NA	0.00375	NA	1.31329	1.32591	1.21019	1.03824	0.690702	NA	NA	0.661813	0.767898	0.587711	0.672098	0.718502	0.68842	0.591065	0.632457	0.62634	0.582063	0.584331	0.703291	0.63749	0.692847	0.741152
ENSG00000067533	RRP15	0.0364919	-0.0136968	0.0417068	0.85644	0.502427	0.620121	0.584179	0.679184	0.723174	0.7392	0.825053	NA	NA	2.31663	0.621518	NA	0.538236	2.13408	2.12123	3.27193	2.87196	0.77669	0.814179	-0.0028	0.00083	0.448664	1.06306	0.853197	0.998823	0.916097	0.515879	2.11754	2.27738	NA	NA	NA	NA	NA	NA	NA	NA	NA	NA	NA	NA	NA	NA	NA
ENSG00000067560	RHOA	0.0487627	-0.0702392	-0.0461501	1.40927	1.39967	NA	1.51799	1.54274	NA	NA	NA	NA	NA	2.81786	1.1943	NA	1.38202	NA	NA	NA	NA	0.96769	1.2089	-0.0018	0.00118	1.48669	1.52044	1.33606	1.4705	1.31225	1.11	NA	2.74578	1.00346	1.077	1.01536	0.937518	0.992111	0.910624	0.983626	0.990783	1.02202	0.990339	0.959041	0.96895	0.970812	0.940018	1.0465
ENSG00000067596	DHX8	-0.00673939	-0.00203565	0.00231321	0.785973	0.849419	0.588096	0.62079	0.515501	0.668944	0.680728	0.720691	-2.52728	1.24314	2.07439	0.544096	0.994051	0.490834	1.77745	1.72672	2.50684	2.4566	0.587368	0.813214	0.0044	0.00445	0.590713	0.800218	0.625013	0.960425	0.834404	0.349864	1.17165	2.11561	0.429752	0.450249	0.445604	0.40824	0.463893	0.471292	0.396199	0.338456	0.372912	0.409933	0.340444	0.50515	0.396199	0.385606	0.528917
ENSG00000067601	PMS2P4	NA	NA	0.0992266	NA	NA	NA	NA	NA	NA	NA	NA	NA	NA	NA	0.063885	NA	NA	NA	NA	NA	NA	0.779178	0.894423	NA	NA	0.703155	1.46727	1.20202	0.947845	0.919325	NA	NA	NA	NA	NA	NA	NA	NA	NA	NA	NA	NA	NA	NA	NA	NA	NA	NA
ENSG00000067606	PRKCZ	-0.0128886	-0.00831116	NA	1.07251	0.550228	NA	NA	0.365647	1.02466	0.934004	0.864545	-2.49927	NA	2.64243	0.546115	NA	0.515599	NA	NA	NA	NA	0.650757	0.87498	0.0001	0.0027	NA	0.990316	0.993433	1.00808	0.881324	0.560387	1.3912	NA	0.757396	0.640481	0.644439	0.683047	0.764923	0.722634	0.733197	0.745075	0.713491	0.752048	0.752816	0.68842	0.649335	0.768638	0.666518
ENSG00000067646	ZFY	NA	NA	NA	NA	NA	NA	NA	NA	NA	NA	NA	NA	NA	NA	NA	NA	NA	NA	NA	NA	NA	NA	NA	NA	NA	NA	NA	NA	NA	NA	NA	NA	NA	0.733197	0.914343	0.868056	0.849419	0.509203	0.630428	1.02449	0.706718	0.683947	0.62941	0.522444	0.675778	1.02938	0.944483	0.661813
ENSG00000067704	IARS2	0.0571763	-0.0603537	-0.0390444	0.924539	1.39967	1.05205	1.044	1.10176	0.940993	0.981203	0.941908	NA	NA	3.01381	1.08582	1.14569	1.19645	NA	NA	NA	NA	2.18136	2.19942	-0.0005	NA	0.873502	1.31394	1.21571	1.30666	1.21336	1.14787	NA	2.83378	1.22246	1.13322	1.15987	1.17406	1.13033	1.14799	1.17085	1.18156	1.1959	1.15014	1.20058	1.21431	1.1682	1.1758	1.16346
ENSG00000067715	SYT1	0.0179264	NA	0.0246506	NA	NA	NA	NA	NA	0.522247	0.544492	0.526484	NA	0.88416	NA	-0.000627818	NA	NA	NA	NA	2.689	2.47709	NA	NA	NA	NA	NA	NA	NA	0.673012	0.621383	NA	NA	NA	NA	NA	NA	NA	NA	NA	NA	NA	NA	NA	NA	NA	NA	NA	NA
ENSG00000067798	NAV3	-0.287302	-0.0953549	0.0270386	NA	NA	NA	NA	NA	-0.0282567	0.540967	NA	NA	NA	NA	0.125444	NA	NA	NA	NA	NA	NA	NA	NA	NA	NA	NA	NA	NA	NA	NA	NA	NA	NA	NA	NA	NA	NA	NA	NA	NA	NA	NA	NA	NA	NA	NA	NA	NA
ENSG00000067829	IDH3G	0.0583807	-0.0109449	-0.0417947	NA	0.991669	1.63993	NA	NA	NA	NA	NA	NA	NA	2.92595	1.4281	1.8574	0.912568	2.28059	2.37155	2.82731	2.67415	0.905961	2.12447	-0.0016	0.00042	1.39318	NA	1.59007	1.95758	1.60588	0.839085	NA	2.8791	1.08135	1.12808	1.06183	1.12024	1.19645	1.17231	1.09517	1.08707	1.07041	1.13001	1.08529	0.986772	0.905256	0.937518	1.03941
ENSG00000067836	ROGDI	0.0529984	-0.0898654	-0.015557	NA	1.08279	NA	NA	NA	NA	NA	NA	NA	NA	NA	1.43643	NA	0.649284	2.25868	2.29486	2.66883	2.53658	0.781238	0	-0.0012	NA	1.50217	2.09947	1.63705	1.64382	1.2788	1.40978	2.6594	NA	1.08884	1.08171	1.04961	0.923244	1.02531	1.01452	1.17926	1.25648	1.27669	1.2033	1.18837	1.1186	0.961421	0.979093	0.987219
ENSG00000067840	PDZD4	0.00772196	NA	NA	NA	NA	NA	NA	NA	NA	NA	NA	NA	NA	NA	0.973386	NA	0.576316	2.11997	1.89186	NA	NA	0.681223	1.48885	NA	NA	NA	1.89965	1.74802	1.97313	1.42727	0.625075	2.05718	NA	NA	NA	NA	NA	NA	NA	NA	NA	NA	NA	NA	NA	NA	NA	NA
ENSG00000067842	ATP2B3	NA	NA	NA	NA	NA	NA	NA	NA	NA	NA	NA	NA	NA	NA	NA	NA	NA	NA	NA	NA	NA	NA	NA	NA	NA	NA	NA	NA	NA	NA	NA	NA	NA	0.909021	0.834421	0.70757	0.776701	0.940516	0.894316	0.723456	0.788168	0.786751	0.901458	0.859739	0.702431	0.695482	0.783189	0.770115
ENSG00000067900	ROCK1	0.00262879	-0.0105506	0.028669	0.84133	0.642465	0.58429	0.606376	0.652461	0.821496	0.871354	0.788946	NA	NA	2.81488	0.756655	0.941643	0.49648	2.06939	2.07436	2.60349	2.68686	0.667587	0.907445	NA	0.00167	0.8834	0.830297	0.664413	0.769324	0.723264	0.6722	NA	2.71349	0.672098	0.869232	0.795185	0.655138	0.454845	0.627366	0.55145	0.350248	0.49276	0.403121	0.416641	0.457882	0.558709	0.431364	0.285557
ENSG00000067955	CBFB	0.0487036	-0.0199327	-0.0505583	1.09889	0.915927	0.686534	0.677088	0.674863	NA	NA	NA	-2.6076	NA	2.55938	0.266163	1.2582	0.559729	2.06764	2.08276	2.98297	2.90377	0.638043	0.96196	0.0002	0.00132	0.638375	1.26218	1.18681	1.08436	1.07333	0.473238	1.16875	2.8408	0.588832	0.715167	0.617	0.663701	0.64836	0.636488	0.724276	0.642465	0.691965	0.689309	0.687529	0.774517	0.754348	0.745075	0.645422
ENSG00000067992	PDK3	0.0358654	-0.0291602	NA	NA	1.30578	NA	1.02785	NA	0.904026	0.820514	0.905224	NA	NA	NA	0.491922	NA	0.846617	2.55228	2.55685	3.62105	3.70034	0.868977	0.864811	-0.0033	NA	1.5243	1.01989	0.943205	1.064	1.00765	0.818882	NA	3.10971	1.13258	1.3145	1.27692	1.17435	1.15045	1.20602	1.26717	1.18837	1.31345	1.29203	1.32879	1.18298	1.266	1.2584	1.1313
ENSG00000068001	HYAL2	0.0275589	0.0430334	-0.0335544	0.802502	0.771587	0.223386	0.28663	0.297479	NA	NA	NA	-2.44519	NA	2.17528	0.746088	NA	0.519915	NA	NA	NA	NA	0.525063	0.641563	0.0015	0.00347	0.528979	1.09421	0.906969	1.00682	0.839088	0.252851	0.676001	2.03822	0.781755	0.681241	0.803457	0.756636	0.731589	0.679428	0.795185	0.788875	0.770852	0.811575	0.737987	0.764176	0.836324	0.812913	0.865696
ENSG00000068024	HDAC4	-0.0225439	-0.0148961	0.0274191	0.932622	0.502427	0.265645	0.151025	0.389767	0.47422	0.45226	0.434738	-2.19264	1.21565	2.27629	0.152462	1.28371	0.431985	1.86625	1.62335	NA	NA	0.429518	0.611159	NA	0.00097	0.561361	0.505193	0.231113	0.628453	0.551971	0.279722	0.800885	NA	0.70927	0.591065	0.633468	0.583199	0.662758	0.600973	0.592177	0.691965	0.632457	0.687529	0.676694	0.509203	0.586587	0.606381	0.614897
ENSG00000068028	RASSF1	0.0104607	-0.0113679	-0.0317564	1.44788	0.404834	1.48426	1.32748	1.17869	NA	NA	NA	NA	NA	2.09304	0.129128	1.47509	0.421504	NA	NA	NA	NA	0.723386	0.858758	0.0047	0.00147	0.779559	1.4734	1.16703	1.1201	0.972797	0.0217754	0.827824	1.32015	0.776701	0.659916	0.752048	0.628389	0.717671	0.713491	0.842609	0.834421	0.801404	0.725095	0.744293	0.692847	0.679428	0.767898	0.826723
ENSG00000068078	FGFR3	-0.00733629	NA	NA	1.28389	0.557507	1.0667	0.98336	0.803019	NA	NA	NA	NA	NA	2.48568	0.703458	1.91319	0.503857	1.88421	1.80553	2.84649	2.49179	0.596707	0.955883	0.0033	0.0034	NA	1.37348	1.43292	1.55379	1.48601	0.316625	0.759596	NA	0.778874	0.715167	0.645422	0.766413	0.855519	0.795185	0.71433	0.737987	0.769377	0.770115	0.85248	0.70757	0.659916	0.766413	0.70757
ENSG00000068079	IFI35	-0.0112804	-0.0186023	0.0127565	NA	1.10619	1.3831	1.01368	1.15006	NA	NA	1.11197	NA	NA	3.22499	0.932075	NA	0.884408	1.86211	1.73691	2.73861	2.647	0.821486	0.859879	0.0024	0.00013	1.00324	0.797393	1.1473	1.14209	1.15424	0.567446	NA	NA	0.932474	0.91803	0.955688	1.11661	1.17493	1.16967	0.925312	0.947434	0.941511	0.838219	0.886491	0.914343	0.698101	0.556303	0.956649
ENSG00000068097	HEATR6	-0.0220345	-0.00184905	0.0371761	0.786523	0.509203	NA	NA	NA	NA	NA	NA	NA	0.833359	2.45579	0.323129	1.90078	0.453536	1.586	1.51423	2.44613	2.22436	0.471233	0.526563	NA	NA	0.630299	0.344382	0.234121	0.680737	0.640538	0.21845	0.755653	NA	0.569374	0.654177	0.719331	0.588832	0.575188	0.625312	0.693727	0.61066	0.62941	0.670246	0.625312	0.860937	0.860338	0.813581	0.78533
ENSG00000068120	COASY	0.0285549	-0.0161715	-0.00392117	1.46224	0.983175	0.738554	0.741146	0.715004	1.04516	1.06009	1.10751	-2.90316	NA	2.67723	1.19715	NA	0.665534	2.04411	1.94181	2.39905	2.54778	0.704824	1.01458	0.0003	0.0016	0.93185	1.12201	1.08172	1.01967	0.917872	0.5645	1.66922	2.29623	0.30103	0.380211	0.344392	0.307496	0.448706	0.437751	0.4133	0.429752	0.383815	0.432969	0.303196	0.541579	0.324282	0.380211	0.63749
ENSG00000068137	PLEKHH3	-0.0384096	0.0812956	0.125565	0.896263	0.514548	0.396944	0.578536	0.451132	0.481523	0.626859	0.562058	NA	NA	NA	-0.0312341	NA	0.443736	1.78274	1.57171	2.34752	2.25955	0.455504	0.623598	NA	NA	NA	1.31936	1.28857	0.887642	0.676642	0.354128	0.736123	NA	0.691081	0.69897	0.517196	0.528917	0.639486	0.625312	0.570543	0.654177	0.640481	0.666518	0.60206	0.565848	0.423246	0.557507	0.677607
ENSG00000068305	MEF2A	0.0148206	0.0200432	0.000892	0.817395	0.572872	0.762139	0.772692	0.627849	NA	0.573295	NA	-2.16938	NA	1.90922	-0.0141238	1.19892	0.526848	1.91214	1.92497	2.71525	2.63409	0.569886	0.745684	0.0022	NA	0.573224	0.975795	0.834512	0.986753	0.872044	0.415902	1.12001	2.38668	0.790285	0.919078	0.840106	0.859138	0.766413	0.823474	0.848805	0.781755	0.865696	0.884229	0.889862	0.933487	0.98945	0.966142	0.871573
ENSG00000068308	OTUD5	0.000792	-0.0272161	-0.038786	1.4782	1.03222	0.962677	0.885539	0.918874	NA	1.30765	NA	-3.01379	NA	2.50268	0.970995	1.76453	0.702468	2.15375	2.17639	2.71205	2.76938	0.668245	0.939434	0.0007	NA	0.92759	1.02614	0.893707	1.12879	0.95145	0.640968	1.84798	2.55715	0.880242	1.01494	0.893762	0.898725	0.914872	0.917506	0.906874	0.97359	0.921686	0.990339	0.946452	0.968016	0.910624	0.954243	1.06707
ENSG00000068323	TFE3	0.0586838	-0.0933542	-0.0647442	1.3189	0.931458	1.71131	NA	NA	NA	NA	NA	NA	NA	2.60757	0.881383	1.57374	0.664716	2.00481	1.88315	2.74264	2.48771	0.793992	1.16724	-0.001	0.00112	0.819302	NA	2.41931	1.89233	1.59907	0.474414	1.40682	2.41447	0.661813	0.753583	0.800029	0.657056	0.693727	0.681241	0.859138	0.880242	0.85187	0.863917	0.821514	0.843855	0.85248	0.775974	0.931966
ENSG00000068354	TBC1D25	-0.0154265	-0.0257244	-0.0375278	0.913597	0.535294	0.338143	0.401683	0.350591	0.558798	NA	0.538368	-2.35097	0.958945	2.1495	0.246547	1.05714	0.412144	1.58894	1.4696	2.40454	2.62749	0.434862	0.559688	0.0026	NA	0.540348	0.744615	0.367608	0.730524	0.563176	0.342972	1.07744	2.31091	NA	NA	NA	NA	NA	NA	NA	NA	NA	NA	NA	NA	NA	NA	NA
ENSG00000068366	ACSL4	0.0309341	-0.0469731	-0.0636693	0.741574	0.943989	0.631955	0.661224	0.627168	1.07199	1.07717	1.04483	-2.45545	NA	3.38325	0.83233	1.16236	0.564963	2.17528	2.25165	NA	NA	0.821453	1.15271	NA	-0.00063	0.720587	1.33502	1.1062	1.21975	1.14034	0.768044	NA	2.57136	0.650308	0.818226	0.725912	0.705864	0.638489	0.715167	0.636488	0.480007	0.627366	0.627366	0.618048	0.556303	0.674861	0.552668	0.374748
ENSG00000068383	INPP5A	0.0529368	-0.021629	-0.0137726	0.828207	0.662758	NA	NA	NA	NA	NA	NA	NA	NA	2.31869	0.540285	NA	0.616379	2.01684	1.89515	2.59415	2.47839	0.48491	0.61584	0.0002	-0.00028	0.583002	1.28885	1.10435	1.22976	1.0164	0.521329	0.939394	2.02407	0.550228	0.640481	0.641474	0.523746	0.556303	0.535294	0.557507	0.565848	0.564666	0.561101	0.598791	0.609594	0.667453	0.617	0.630428
ENSG00000068394	GPKOW	0.0236789	0.0125222	0.0442667	1.08187	0.751279	0.590804	0.614928	0.624028	0.639654	0.673479	0.640036	-3.06191	NA	2.53907	0.967341	NA	0.572675	2.21808	2.16646	2.90713	2.86056	0.602208	0.757447	0.0018	NA	0.863817	0.678266	0.516103	0.803826	0.7251	0.639874	NA	2.46967	0.859138	0.878522	0.899821	0.948902	0.992554	0.974512	0.915927	0.943989	0.893762	0.900913	0.855519	0.901458	0.800029	0.842609	0.983175
ENSG00000068400	GRIPAP1	0.0337345	-0.0997084	0.0151984	NA	0.596597	1.53852	1.29852	1.42665	NA	NA	NA	-2.73447	NA	2.91521	0.849031	1.50606	0.509951	2.51147	2.52502	2.67365	2.71153	0.83848	1.4268	0.0003	NA	0.80093	2.06544	2.18806	1.97416	1.7156	0.903178	NA	NA	NA	NA	NA	NA	NA	NA	NA	NA	NA	NA	NA	NA	NA	NA	NA
ENSG00000068438	FTSJ1	0.0401541	-0.0213014	-0.0444578	1.17254	1.03743	0.865199	0.82189	0.833875	1.24614	1.14037	1.20451	NA	NA	3.12059	1.11949	1.39379	0.810615	2.25927	2.17141	2.74913	2.73896	0.780648	1.00921	-0.0014	0.00083	1.19427	1.23079	1.11619	1.18458	1.06782	0.910241	NA	2.7145	0.848805	0.870989	0.897627	0.771587	0.790988	0.847573	0.89098	0.933993	0.954243	0.863917	0.87564	0.879669	0.845098	0.794488	1.01578
ENSG00000068489	PRR11	0.0741786	-0.0267137	-0.0300003	1.37447	0.857935	0.925113	0.927635	0.966263	0.908837	0.999372	1.03171	NA	NA	2.56754	0.808028	1.38414	0.629328	2.19576	2.20372	2.71346	2.71331	0.87437	0.973206	NA	NA	1.29854	1.06334	1.00312	1.03326	0.997537	0.69604	1.18007	2.4633	0.976808	1.21352	1.17725	1.13386	1.06595	1.0835	1.09968	1.0799	1.1486	1.22115	1.22531	1.21059	1.28285	1.24204	1.10551
ENSG00000068615	REEP1	0.0259885	0.0917855	NA	NA	0.866287	NA	NA	NA	0.81062	NA	0.950761	NA	1.10676	NA	0.829867	NA	0.609146	2.01388	2.0434	2.89209	2.78064	0.569433	0.739009	0.0017	NA	NA	0.867758	0.688701	0.89846	0.806156	0.817303	NA	NA	NA	NA	NA	NA	NA	NA	NA	NA	NA	NA	NA	NA	NA	NA	NA
ENSG00000068650	ATP11A	-0.0276103	-0.0122459	-0.0686177	0.946942	0.657056	0.588997	0.59103	0.587984	0.901047	1.08078	NA	-2.11144	NA	2.52099	0.448088	1.37548	0.539847	2.26799	2.14687	2.98349	2.6494	0.628391	0.909648	NA	0.00188	0	1.17221	1.26218	1.31923	1.17688	0.645375	1.27008	2.46997	NA	NA	NA	NA	NA	NA	NA	NA	NA	NA	NA	NA	NA	NA	NA
ENSG00000068654	POLR1A	0.028314	0.0300124	-0.0120992	1.04505	0.776701	0.432965	0.452421	0.419132	0.653118	0.70774	0.804528	NA	1.17105	2.10337	0.679686	1.2102	0.484843	2.11319	1.95817	2.62115	2.41436	0.5368	0.757018	-0.0002	NA	0.528698	0.749085	0.666299	0.959831	0.801409	0.54412	1.32389	2.53466	0.357935	0.09691	0.181844	0.264818	0.30103	0.252853	0.240549	0.262451	0.193125	0.230449	0.307496	0.0606978	0.11059	0.245513	0.238046
ENSG00000068697	LAPTM4A	0.0241668	-0.030043	-0.0710556	0.842269	1.22011	1.11177	1.1106	1.12664	NA	NA	NA	NA	NA	2.44988	1.3925	0.513739	1.07596	2.27912	2.26852	3.37186	3.14443	1.85359	1.48543	-0.0011	0.00112	0.570319	NA	2.10315	NA	1.90896	0.952897	NA	2.2393	0.871573	0.83123	0.824776	0.797268	0.783904	0.778151	0.736397	0.795185	0.741152	0.729165	0.786041	0.836957	0.7348	0.738781	0.857935
ENSG00000068724	TTC7A	0.0201327	-0.0108157	-0.00845213	1.03343	0.579784	0.590125	0.492419	0.503613	NA	1.06442	NA	NA	NA	2.36459	0.343677	1.21187	0.550981	NA	NA	NA	NA	0.623612	0.895083	0.0007	NA	1.29884	1.10421	1.07547	1.12929	1.0736	0.342837	0.709592	2.15806	NA	NA	NA	NA	NA	NA	NA	NA	NA	NA	NA	NA	NA	NA	NA
ENSG00000068745	IP6K2	-0.0624421	0.112815	0.139395	1.02955	0.404834	0.388526	0.403109	0.44554	0.39505	0.421218	0.483261	-2.44906	1.28861	2.06798	0.183155	1.35506	0.439034	NA	NA	NA	NA	0.508728	0.545375	0.0041	NA	0.43476	0.642802	0.337889	0.740338	0.588693	0.152266	0.828691	NA	NA	NA	NA	NA	NA	NA	NA	NA	NA	NA	NA	NA	NA	NA	NA
ENSG00000068784	SRBD1	0.00652348	0.0466264	0.0677175	0.934559	0.465383	0.471504	0.489667	0.539166	0.813313	0.871687	0.842059	NA	NA	2.07333	0.129612	1.07941	0.516572	NA	NA	NA	NA	0.726543	0.824016	-0.0016	NA	0.952065	0.85135	0.742557	0.745749	0.779444	0.61081	1.81534	2.68681	1.11528	0.993436	1.05077	0.947434	0.789581	0.89098	1.02325	0.977724	1.05115	0.94939	1.00173	1.04021	1.07591	1.08814	0.919601
ENSG00000068796	KIF2A	0.0213931	0.0300696	0.0612724	0.866712	0.646404	0.339967	0.369042	0.402253	0.495727	0.500331	0.485356	NA	1.01819	2.92129	0.533656	NA	0.519923	1.95722	1.96283	2.53622	2.60315	0.490205	0.607781	0.0027	0.00577	0.605868	0.497565	0.419443	0.647339	0.617721	0.620077	1.32027	2.56289	1.02938	0.963316	0.924796	0.946943	0.810904	0.901458	0.922206	0.884795	0.978637	0.942504	0.954243	1.0141	1.08027	1.02938	0.89098
ENSG00000068831	RASGRP2	0.0521884	NA	NA	NA	NA	NA	NA	NA	NA	NA	NA	NA	NA	NA	NA	1.69212	NA	NA	NA	NA	NA	NA	NA	NA	NA	NA	NA	NA	NA	NA	NA	NA	3.03262	0.826723	0.783904	0.558709	0.711807	0.783189	0.812245	0.681241	0.755112	0.713491	0.788168	0.80956	0.445604	0.550228	0.71433	0.773786
ENSG00000068878	PSME4	0.0265753	-0.0214912	-0.0683273	1.05958	1.05994	0.809854	0.8785	0.815732	0.807563	0.899269	0.8868	-2.50111	NA	2.51434	0.625746	1.2463	0.706163	NA	NA	NA	NA	0.802984	0.942253	-0.0005	0.00298	NA	1.03899	0.938384	1.0026	0.933825	0.691406	1.41253	2.51468	0.956649	0.87564	0.910624	0.902003	0.725912	0.798651	0.937518	0.83123	0.912753	0.836324	0.907949	0.865104	0.936514	1.01284	0.818226
ENSG00000068885	IFT80	0.0342078	-0.0204192	-0.000224	1.10599	0.424882	1.03333	1.07235	1.20379	NA	NA	NA	NA	NA	NA	0.359534	NA	0.533062	NA	NA	NA	NA	1.2278	1.04087	NA	NA	NA	1.60133	1.41003	1.24169	1.1954	1.41038	NA	2.73957	0.755112	0.661813	0.814248	0.697229	0.579784	0.614897	0.761928	0.60206	0.725095	0.671173	0.732394	0.749736	0.898176	0.60206	0.574031
ENSG00000068903	SIRT2	0.0446291	-0.0307571	-0.0426809	NA	1.2492	1.35853	1.41465	1.26466	NA	NA	NA	NA	NA	3.73465	1.15072	1.60696	0.854541	2.67428	2.59614	2.83753	3.01984	0.796451	1.40571	-0.0023	NA	1.28631	2.04239	1.59113	1.62163	1.3467	1.36979	NA	NA	1.02898	1.06032	0.829947	1.13066	1.22479	1.1807	0.806858	0.986324	1.01578	0.754348	0.833784	1.01745	0.942008	0.990783	0.841985
ENSG00000068912	ERLEC1	0.0193091	0.00245647	-0.016587	1.08634	0.669317	0.519192	0.468303	0.516822	0.815247	0.845794	0.855919	NA	NA	2.65715	0.925778	NA	0.87563	NA	NA	NA	NA	0.755021	0.823551	NA	NA	0.657444	1.02676	0.89544	0.937262	0.897494	0.722918	NA	NA	NA	NA	NA	NA	NA	NA	NA	NA	NA	NA	NA	NA	NA	NA	NA
ENSG00000068971	PPP2R5B	-0.00612978	-0.0233651	-0.0306087	NA	0.550228	0.594328	0.597308	0.762481	NA	NA	NA	-2.55972	NA	2.78122	0.711704	1.40165	0.448678	2.08262	1.98491	2.75986	2.97803	0.827546	0.937622	NA	NA	NA	1.27473	1.43137	0.921669	0.856104	0.584078	NA	NA	0.716003	0.737987	0.720159	0.697229	0.748963	0.725095	0.854913	0.862131	0.763428	0.815578	0.790285	0.778151	0.788168	0.784617	0.91169
ENSG00000068976	PYGM	NA	NA	NA	NA	1.39967	0.531255	NA	NA	NA	1.46968	NA	NA	NA	1.78361	NA	NA	0.433477	NA	NA	NA	NA	NA	NA	NA	NA	NA	1.36458	NA	NA	NA	0.361619	NA	NA	NA	NA	NA	NA	NA	NA	NA	NA	NA	NA	NA	NA	NA	NA	NA
ENSG00000068985	PAGE1	NA	NA	NA	NA	NA	NA	NA	NA	NA	NA	NA	NA	NA	NA	NA	NA	NA	NA	NA	NA	NA	1.50285	2.68712	0.0005	NA	NA	NA	NA	NA	NA	NA	NA	NA	NA	NA	NA	NA	NA	NA	NA	NA	NA	NA	NA	NA	NA	NA	NA
ENSG00000069011	PITX1	-0.0182091	0.00972601	NA	0.888607	0.587711	NA	NA	NA	NA	NA	NA	-2.42243	0.863746	2.4452	0.662459	NA	0.562929	1.48996	1.4405	2.68149	2.46114	0.36545	0.488422	0.0024	0.00667	NA	0.580638	0.000515344	0.716197	0.502009	0.228925	0.664673	1.95617	0.757396	0.759668	0.703291	0.710963	0.758155	0.705008	0.786751	0.706718	0.818226	0.725095	0.781755	0.622214	0.628389	0.772322	0.596597
ENSG00000069018	TRPC7	NA	NA	NA	NA	0.399674	NA	NA	NA	NA	NA	NA	NA	NA	NA	NA	NA	NA	NA	NA	NA	NA	NA	NA	NA	NA	NA	NA	NA	NA	NA	NA	NA	NA	NA	NA	NA	NA	NA	NA	NA	NA	NA	NA	NA	NA	NA	NA	NA
ENSG00000069020	MAST4	0.00504184	-0.0168573	0.123635	0.698843	1.23855	0.23533	0.225109	0.0202123	NA	0.584624	NA	NA	0.996147	1.90323	0.015293	1.22427	0.390519	1.46646	1.29848	2.39969	2.17048	NA	NA	NA	NA	NA	0.290252	0.0249185	0.591318	0.526431	0.206879	0.854119	NA	0.676694	0.631444	0.600973	0.70927	0.764176	0.74351	0.598791	0.764176	0.659916	0.710963	0.770852	0.569374	0.741939	0.624282	0.665581
ENSG00000069122	ADGRF5	NA	NA	NA	NA	NA	NA	NA	NA	NA	NA	NA	NA	NA	NA	NA	NA	NA	NA	NA	NA	NA	NA	NA	NA	NA	NA	NA	1.14926	2.02532	1.06157	NA	NA	NA	NA	NA	NA	NA	NA	NA	NA	NA	NA	NA	NA	NA	NA	NA	NA
ENSG00000069188	SDK2	0.0280691	NA	NA	NA	NA	NA	NA	NA	NA	NA	NA	NA	1.36187	NA	0.319829	NA	NA	1.89093	1.81599	3.24183	3.06691	NA	NA	NA	NA	NA	1.07861	1.59502	1.27017	1.27843	0.646193	0.960835	NA	0.82866	0.864511	0.726727	0.79796	0.845718	0.835056	0.758155	0.808886	0.775246	0.887054	0.805501	0.716838	0.718502	0.733999	0.766413
ENSG00000069248	NUP133	0.0332346	-0.0289022	-0.00129092	0.839664	0.945961	0.751178	0.723953	0.799457	0.995201	1.04952	1.05324	NA	NA	2.29248	0.717695	1.13547	0.566885	NA	NA	NA	NA	0.8247	1.06267	-0.0011	0.00222	1.03778	1.11343	1.0151	1.04661	0.993839	0.765793	NA	2.69671	0.942504	0.866287	0.957607	0.967548	0.874482	0.939519	0.949878	0.945469	0.951823	0.800717	0.879669	0.932474	0.989895	0.942504	0.922725
ENSG00000069275	NUCKS1	0.0323568	-0.0593902	-0.0530002	1.15716	0.596597	NA	1.11884	1.12523	NA	NA	NA	-2.77193	NA	2.92028	1.01837	1.58175	0.685803	NA	NA	NA	NA	0.837123	1.03959	-0.0034	NA	0.603763	1.23032	1.0967	1.11112	1.07677	0.92026	NA	3.32881	0.840733	0.816241	0.858537	0.946943	0.856729	0.873902	0.673942	0.679428	0.732394	0.647383	0.656098	0.541579	0.811575	0.673021	0.33646
ENSG00000069329	VPS35	0.0224835	0.0270711	-0.00157612	1.05187	1.03383	0.887375	0.870138	0.934775	0.79334	0.883483	0.784778	-2.85662	NA	2.60338	1.09452	1.29639	0.773647	2.32228	2.28122	3.0365	2.99726	1.11298	1.19814	-0.0004	NA	1.13564	1.25618	1.1242	1.14773	1.07588	0.952356	NA	2.56949	0.857935	0.999131	0.971276	1.0086	0.961421	1.03822	0.851258	0.825426	0.893762	0.851258	0.814248	0.922206	0.899273	0.867467	0.848805
ENSG00000069345	DNAJA2	-0.0193027	0.00541762	0.054966	0.868308	0.729165	0.314763	0.325427	0.329383	0.314934	0.332122	0.328553	-2.5877	0.810488	2.27049	0.80895	1.2439	0.538406	1.78132	1.73052	2.73658	2.68562	0.478073	0.543346	-0.0011	0.00285	0.569643	0.384999	0.346689	0.604332	0.591621	0.289006	0.960056	2.58115	0.330414	0.523746	0.418301	0.495544	0.421604	0.465383	0.130334	0.155336	0.11059	0.11059	0.0681859	0.511883	0.356026	0.10721	0.252853
ENSG00000069399	BCL3	NA	0.235252	0.0848804	0.568934	0.419956	0.11744	0.202693	0.142736	NA	0.498249	0.553801	NA	NA	2.07618	-0.088794	0.991252	0.507132	NA	NA	1.95801	2.19199	0.373405	0.560882	NA	NA	NA	-0.118214	-0.33835	0.426256	0.481921	-0.0323621	0.146037	NA	0.699838	0.788168	0.720159	0.577492	0.741939	0.696356	0.754348	0.800029	0.782473	0.778874	0.802774	0.572872	0.595496	0.69897	0.660865
ENSG00000069424	KCNAB2	0.0405567	-0.012956	NA	NA	0.812913	1.31198	NA	1.05019	1.17281	1.01648	1.03106	-2.768	NA	NA	0.65239	1.34792	0.527023	NA	NA	NA	NA	0.705596	1.03544	0.001	NA	1.01956	1.52537	1.3907	1.59203	1.45382	0.689656	1.44323	2.73167	1.16017	1.05805	1.06558	0.955688	0.971276	0.921686	1.20737	1.20978	1.18808	1.16702	1.18156	1.18013	1.07882	1.21085	1.3442
ENSG00000069431	ABCC9	-0.0337035	NA	NA	NA	NA	NA	NA	1.03528	NA	NA	NA	NA	NA	NA	NA	NA	NA	1.69257	1.6862	2.52232	2.52121	NA	NA	NA	NA	NA	NA	NA	NA	NA	NA	NA	NA	0.847573	0.948413	0.957607	0.887617	0.855519	0.873902	1.14457	0.999565	1.10243	1.14457	1.14829	1.03941	1.1014	0.942504	0.850646
ENSG00000069482	GAL	0.077121	-0.0936815	NA	NA	1.39967	NA	NA	NA	NA	1.36096	NA	NA	NA	3.02092	1.38577	1.6188	NA	NA	NA	3.46355	3.17007	0.775774	1.12889	-0.0011	NA	NA	2.52782	2.0384	2.57949	1.66907	0.811318	1.54895	NA	NA	NA	NA	NA	NA	NA	NA	NA	NA	NA	NA	NA	NA	NA	NA
ENSG00000069493	CLEC2D	-0.0615885	NA	0.138889	NA	NA	0.864981	0.357601	0.657351	NA	NA	NA	NA	NA	NA	0.040107	NA	0.44002	NA	NA	2.76743	2.55453	NA	NA	NA	NA	0.598628	1.12961	0.847702	1.192	0.898069	1.05805	NA	2.75838	0.545307	0.686636	0.555094	0.752048	0.683947	0.752816	0.625312	0.539076	0.58995	0.649335	0.534026	0.658965	0.748188	0.64836	0.62634
ENSG00000069509	FUNDC1	0.0194236	-0.0272849	-0.0109923	0.904075	0.776701	0.709695	0.73662	0.785319	0.881891	0.859994	0.877825	-2.58433	NA	2.43389	0.737431	NA	0.630088	1.75311	1.86283	2.85348	2.62044	0.946816	0.836127	-0.0024	NA	NA	1.20396	0.859851	1.06057	0.965378	0.657135	2.20828	2.55763	0.627366	0.736397	0.790988	0.749736	0.675778	0.638489	0.586587	0.694605	0.592177	0.545307	0.558709	0.749736	0.745075	0.645422	0.568202
ENSG00000069535	MAOB	NA	NA	NA	NA	NA	NA	NA	NA	NA	1.14921	NA	NA	1.29191	NA	NA	NA	1.21244	NA	NA	3.24691	2.78861	0.849506	1.28439	NA	0.00083	NA	1.85844	NA	3.29439	NA	NA	NA	NA	NA	NA	NA	NA	NA	NA	NA	NA	NA	NA	NA	NA	NA	NA	NA
ENSG00000069667	RORA	-0.0995094	NA	NA	NA	0.489958	NA	0.540265	0.431047	NA	0.284348	0.458929	NA	NA	NA	0.271574	NA	0.437935	1.44265	1.54694	NA	NA	NA	NA	NA	NA	0.687917	0.930688	0.653769	0.928766	0.746469	0.323965	NA	NA	NA	NA	NA	NA	NA	NA	NA	NA	NA	NA	NA	NA	NA	NA	NA
ENSG00000069696	DRD4	NA	NA	NA	NA	NA	NA	NA	NA	NA	NA	NA	NA	NA	NA	NA	NA	0.431462	NA	NA	NA	NA	NA	0.366298	NA	NA	NA	NA	NA	NA	NA	NA	NA	NA	NA	NA	NA	NA	NA	NA	NA	NA	NA	NA	NA	NA	NA	NA	NA
ENSG00000069702	TGFBR3	0.00805025	0.041566	NA	0.925669	0.419956	0.71272	0.754352	0.709996	NA	NA	NA	-2.10021	1.05459	2.50107	-0.0896524	0.95631	0.398483	NA	NA	NA	NA	0.408517	0.502988	0.0075	0.00013	0.817545	0.837498	0.768168	0.907371	0.724255	0.204472	1.04391	NA	NA	NA	NA	NA	NA	NA	NA	NA	NA	NA	NA	NA	NA	NA	NA
ENSG00000069764	PLA2G10	NA	NA	NA	NA	NA	NA	NA	NA	NA	NA	NA	NA	NA	NA	0.940857	NA	NA	NA	NA	NA	NA	NA	NA	NA	NA	NA	NA	NA	NA	NA	NA	NA	NA	NA	NA	NA	NA	NA	NA	NA	NA	NA	NA	NA	NA	NA	NA	NA
ENSG00000069812	HES2	-0.0584084	NA	NA	NA	NA	NA	NA	NA	NA	NA	NA	NA	NA	NA	NA	NA	0.452868	NA	NA	NA	NA	NA	NA	NA	NA	NA	NA	NA	NA	NA	NA	NA	NA	NA	NA	NA	NA	NA	NA	NA	NA	NA	NA	NA	NA	NA	NA	NA
ENSG00000069849	ATP1B3	0.0332568	-0.0340326	-0.0669417	1.18846	1.3483	0.930426	0.940081	0.997281	1.32619	1.32491	1.31105	-2.93189	NA	2.691	1.05806	1.27831	1.38202	NA	NA	NA	NA	0.762475	0.969789	-0.0011	0.00153	1.47667	1.22442	1.06405	1.19577	1.05462	1.06104	NA	2.58827	0.996512	0.890421	0.992111	1.06296	1.03623	1.055	0.857332	0.953276	0.935003	0.810904	0.900367	0.987219	1.0461	0.990783	0.886491
ENSG00000069869	NEDD4	-0.0958672	0.0439026	0.141886	0.939726	0.572872	0.809089	0.785139	0.781724	NA	NA	NA	NA	NA	NA	0.573422	NA	0.514655	2.32498	2.25877	2.84825	2.63457	0.739791	0.773399	0.0028	0.00222	NA	1.18278	1.0012	1.18489	1.08827	1.10786	NA	2.63599	0.925828	1.10312	1.17522	0.942008	0.973128	1.02243	1.1245	0.998259	1.15866	1.15442	1.10755	1.22063	1.16524	1.18298	0.935507
ENSG00000069943	PIGB	0.0253135	0.0135657	-0.0112832	1.01892	0.887617	0.752512	0.652987	0.731905	NA	1.10693	NA	-2.52421	NA	NA	0.489193	1.41682	0.659427	2.09503	2.02795	2.8137	2.99594	0.798691	0.844439	-0.0011	0.00035	0.98371	1.19765	0.918542	0.98727	0.942789	0.706279	NA	2.51733	0.727541	0.836957	0.961895	0.948413	0.874482	0.945469	0.881385	0.793092	0.860338	0.845718	0.812245	0.932981	0.954725	0.959995	0.838219
ENSG00000069956	MAPK6	0.0149179	0.0352614	0.0506551	0.850376	0.535294	0.427163	0.476269	0.526	1.10024	NA	NA	NA	NA	2.45882	0.183595	NA	0.465176	1.94047	1.75405	2.7364	2.46625	0.47022	0.577713	0.0099	0.00208	0.473908	1.34976	1.02597	1.20723	1.04766	0.470358	1.8111	2.47741	0.502427	0.603144	0.501059	0.531479	0.563481	0.49693	0.50515	0.471292	0.454845	0.526339	0.523746	0.604226	0.583199	0.558709	0.40824
ENSG00000069966	GNB5	0.0303404	-0.0490022	-0.0336404	NA	1.0103	NA	0.775329	NA	1.21978	1.3762	1.08643	-2.56002	NA	NA	0.813674	NA	0.602459	2.23739	2.04825	2.91343	3.23247	0.887438	1.47757	0.0002	0.00028	1.14925	1.44812	1.52324	1.4665	1.36923	0.598342	NA	2.81856	0.925312	0.986324	0.947924	1.01745	1.031	1.03941	0.995196	0.97174	0.955207	1.03181	1.00346	0.982271	0.900367	0.947924	0.932981
ENSG00000069974	RAB27A	0.0402114	0.0393386	-0.0197769	1.21636	0.522444	1.02897	1.01214	1.10597	NA	NA	NA	NA	NA	2.98417	0.412183	NA	0.615688	2.11094	2.16285	2.79446	2.88605	1.03787	1.36969	-0.001	-0.00042	0.930412	1.40817	1.08304	1.31877	1.15611	0.743912	NA	2.85866	0.945469	1.03383	1.07918	1.1176	1.11327	1.17696	0.900367	0.750508	0.911158	0.879096	0.917506	0.995196	1.00217	0.918555	0.957607
ENSG00000069998	HDHD5	0.0282829	-0.0296127	-0.000272	1.03579	0.976808	1.04184	1.04817	1.10828	1.66174	1.74981	NA	NA	NA	NA	0.869748	1.55258	NA	NA	NA	NA	NA	NA	NA	NA	NA	1.45666	NA	NA	NA	NA	NA	NA	NA	NA	NA	NA	NA	NA	NA	NA	NA	NA	NA	NA	NA	NA	NA	NA
ENSG00000070010	UFD1	0.0424316	-0.0888013	-0.00785978	1.68872	1.39967	1.37476	1.33758	1.39613	1.31416	1.52506	NA	NA	NA	2.25389	0.933708	NA	NA	NA	NA	NA	NA	NA	NA	NA	NA	1.13827	NA	NA	NA	NA	NA	NA	NA	NA	NA	NA	NA	NA	NA	NA	NA	NA	NA	NA	NA	NA	NA	NA
ENSG00000070018	LRP6	-0.0510219	0.0466145	0.0421035	0.748418	0.612784	0.581846	0.547334	0.473115	0.397437	0.336086	0.360479	-2.18834	0.906864	2.46686	0.178489	1.01606	0.507721	1.78773	1.71895	2.75822	2.56688	0.501347	0.595621	0.0037	0.00417	NA	0.692589	0.54156	0.729771	0.673403	0.459661	2.59463	2.42586	0.4843	0.506505	0.540329	0.673021	0.498311	0.562293	0.568202	0.378398	0.472756	0.525045	0.495544	0.489958	0.640481	0.549003	0.326336
ENSG00000070031	SCT	NA	NA	NA	NA	NA	NA	NA	NA	NA	NA	0.40318	NA	NA	NA	NA	NA	NA	NA	NA	NA	NA	NA	NA	NA	NA	NA	NA	NA	NA	NA	NA	NA	NA	NA	NA	NA	NA	NA	NA	NA	NA	NA	NA	NA	NA	NA	NA	NA
ENSG00000070047	PHRF1	-0.0907067	0.0701321	0.160533	0.867832	0.482874	0.115836	0.110661	0.0873579	0.330215	0.345058	0.389698	NA	0.745054	2.21599	0.373745	NA	0.433201	2.34067	2.13361	2.50132	2.45888	0.351372	0.459078	0.0068	NA	0.51621	0.392594	0.0365229	0.804224	0.57304	0.358312	0.795262	NA	NA	NA	NA	NA	NA	NA	NA	NA	NA	NA	NA	NA	NA	NA	NA
ENSG00000070061	ELP1	0.0281687	-0.0285873	-0.043063	1.02288	1.16938	0.843922	0.814085	0.895971	1.09384	1.26914	1.23561	NA	NA	2.64501	0.894931	NA	NA	NA	NA	NA	NA	NA	NA	NA	NA	NA	NA	NA	NA	NA	NA	NA	NA	NA	NA	NA	NA	NA	NA	NA	NA	NA	NA	NA	NA	NA	NA	NA
ENSG00000070081	NUCB2	0.0478121	-0.0217979	-0.046051	1.65046	0.579784	1.22431	1.27139	1.44234	NA	NA	NA	NA	NA	3.14739	0.951829	1.69845	0.959409	2.33425	2.35527	3.31528	2.98859	0	1.34907	-0.0056	0	NA	1.81487	1.37258	1.61191	1.41924	2.12442	NA	2.82276	0.942504	1.17377	1.20952	1.21537	1.14239	1.2383	1.0461	0.969882	1.05269	0.958086	0.984527	1.077	1.13735	0.992111	1.02776
ENSG00000070087	PFN2	0.0181913	0.0312566	-0.0520024	NA	1.10823	NA	NA	0.763336	0.815635	0.949428	NA	NA	NA	NA	1.13784	NA	0.768972	NA	NA	NA	NA	0.8627	0.911489	NA	0.00147	1.30976	1.28511	1.08138	1.1533	1.01743	0.748533	NA	3.05949	NA	NA	NA	NA	NA	NA	NA	NA	NA	NA	NA	NA	NA	NA	NA
ENSG00000070159	PTPN3	-0.0246856	0.0714293	NA	NA	0.528917	NA	NA	NA	0.660286	0.579306	0.565663	NA	1.04527	NA	0.275014	NA	0.462287	1.91722	1.8677	2.70991	2.60941	0.461468	0.544494	0.0053	NA	NA	0.684933	0.467398	0.826351	0.719484	0.545624	1.50059	NA	NA	NA	NA	NA	NA	NA	NA	NA	NA	NA	NA	NA	NA	NA	NA
ENSG00000070182	SPTB	-0.0328751	NA	NA	1.28465	0.380211	0.697514	0.72489	0.70356	NA	NA	NA	NA	1.06897	2.63679	0.783794	1.24816	0.608079	2.10489	2.16296	NA	NA	NA	0.763952	NA	NA	NA	1.29743	1.08601	1.30412	1.05626	0.822466	NA	NA	0.85248	0.928908	0.528917	0.845098	0.820201	0.890421	0.724276	0.808886	0.838849	0.932981	0.681241	0.705008	0.879096	0.83187	0.608526
ENSG00000070190	DAPP1	NA	NA	NA	0.890121	NA	0.820121	0.93068	1.0301	NA	NA	NA	NA	NA	2.15875	NA	NA	NA	NA	NA	2.76216	1.725	NA	NA	NA	NA	0.592777	NA	NA	NA	NA	NA	NA	2.15076	0.765669	0.722634	0.851258	0.687529	0.664642	0.644439	0.722634	0.724276	0.736397	0.674861	0.708421	0.887054	0.920123	0.793092	0.808211
ENSG00000070214	SLC44A1	0.0442917	-0.0354841	-0.0214656	0.713805	1.39967	0.929408	NA	NA	0.942562	1.03138	1.10635	NA	NA	2.73701	0.730276	1.18417	1.17405	2.4613	2.21129	3.35801	2.99731	0.964823	1.41362	-0.0025	NA	NA	1.47086	1.28811	1.30271	1.16035	0.88864	NA	2.85788	1.02776	1.10312	1.10992	1.07773	1.02284	1.08565	1.17143	1.07151	1.12024	1.12937	1.12516	1.0607	1.08778	1.12969	1.02119
ENSG00000070269	TMEM260	0.00283467	-0.0262251	0.0566539	0.882345	0.471292	0.569408	0.531255	0.591484	1.00328	NA	NA	-2.02698	NA	NA	0.362754	NA	0.690849	NA	NA	NA	NA	NA	NA	NA	NA	0.930643	1.48782	1.21931	1.14423	1.01634	1.21291	NA	NA	NA	NA	NA	NA	NA	NA	NA	NA	NA	NA	NA	NA	NA	NA	NA
ENSG00000070366	SMG6	0.0178885	0.0176323	-0.0278139	0.867953	0.495544	0.421667	0.386055	0.479362	NA	NA	NA	-1.98699	NA	2.21135	0.207381	1.29759	0.458171	1.81378	1.7483	2.42127	2.47239	0.579971	0.798997	NA	NA	0.975434	1.07072	1.01663	1.05128	0.915477	0.595479	0.894901	NA	0.431364	0.50515	0.535294	0.429752	0.50515	0.49276	0.547775	0.506505	0.532754	0.531479	0.540329	0.511883	0.513218	0.572872	0.598791
ENSG00000070367	EXOC5	0.0213224	-0.00214087	-0.0280198	0.968846	0.922725	0.773394	0.84413	0.827441	NA	NA	NA	NA	NA	2.71303	0.656602	1.20792	0.624211	2.23041	2.25192	2.83738	2.87028	0.718303	0.917926	-0.0011	NA	0.736436	1.27685	1.07677	1.09563	1.02785	0.695329	NA	2.7775	0.985426	1.04999	0.987219	1.02449	0.955688	1.06633	0.98945	0.89098	0.941511	1.04689	0.987666	1.02407	1.12123	1.08171	0.972666
ENSG00000070371	CLTCL1	0.0376293	-0.0404857	-0.0673351	NA	0.477121	0.829441	0.810428	0.794907	1.06635	1.32684	1.0752	-2.4436	NA	2.36884	0.148774	NA	0.485993	2.2184	1.97365	NA	NA	0.78918	1.04625	0.0018	NA	NA	1.40787	1.5022	1.37902	1.25274	0.795209	1.0444	NA	NA	NA	NA	NA	NA	NA	NA	NA	NA	NA	NA	NA	NA	NA	NA
ENSG00000070404	FSTL3	-0.00213984	-0.0471478	-0.0362076	NA	0.771587	0.569838	1.1412	0.674448	NA	NA	NA	-2.43625	NA	NA	1.52643	NA	0.617451	NA	NA	2.63334	2.38652	0.66062	0.82093	0.0007	NA	0.444269	1.84324	1.23329	1.68009	0.88731	0.422568	NA	NA	0.71433	0.79588	0.745075	0.69897	0.783189	0.741152	0.824776	0.878522	0.771587	0.841985	0.761928	0.664642	0.544068	0.636488	0.761176
ENSG00000070413	DGCR2	-0.00110018	-0.0341002	-0.0247205	0.928738	0.684845	NA	NA	NA	NA	NA	NA	NA	1.09513	2.49835	0.525738	1.34449	0.457707	1.83008	1.72865	3.12106	2.60994	0.504971	0.700709	-0.0003	0.00222	0.599169	0.848578	0.822773	0.929878	0.780307	0.446456	0.779815	2.30963	0.448706	0.576341	0.503791	0.459392	0.49693	0.459392	0.546543	0.585461	0.583199	0.594393	0.562293	0.556303	0.528917	0.532754	0.679428
ENSG00000070423	RNF126	0.035561	-0.0224881	-0.0154239	0.987512	0.806858	NA	NA	NA	NA	NA	NA	-2.38182	NA	2.43931	0.698911	1.4195	0.612758	1.74242	1.66921	2.46033	2.30045	0.503815	0.720703	0.0007	NA	0.662717	1.46736	0.970651	1.32901	0.924767	0.31765	0.738834	2.17493	0.716838	0.808211	0.733999	0.692847	0.767898	0.685742	0.764923	0.737193	0.720986	0.800029	0.732394	0.598791	0.641474	0.614897	0.735599
ENSG00000070444	MNT	0.0186891	0.0619114	0.0485623	0.906363	0.436163	0.758397	0.748027	0.675557	NA	NA	NA	-2.02664	NA	1.9523	0.302414	NA	0.465516	1.51804	1.41886	2.08901	2.38486	0.500388	0.723949	NA	0.00722	NA	1.07348	1.09527	1.13732	1.03849	0.406321	0.78633	1.87448	0.517196	0.631444	0.453318	0.454845	0.440909	0.462398	0.383815	0.488551	0.49693	0.545307	0.547775	0.357935	0.352183	0.456366	0.519828
ENSG00000070476	ZXDC	-0.013159	0.0510639	0.100056	0.910962	0.453318	0.216083	0.224428	0.240402	0.460572	0.450569	0.464461	NA	1.09586	2.22446	0.120191	NA	0.385985	NA	NA	NA	NA	0.470816	0.643192	0.0045	NA	0	0.700667	0.385654	0.859088	0.707681	0.202575	0.551583	2.1532	0.568202	0.431364	0.539076	0.567026	0.618048	0.540329	0.545307	0.577492	0.596597	0.562293	0.578639	0.603144	0.631444	0.575188	0.50515
ENSG00000070495	JMJD6	-0.0682553	0.107455	0.189529	0.749001	0.482874	0.175802	0.147339	0.160649	0.304993	0.308579	0.279039	NA	1.08113	2.20752	0.333864	1.19078	0.470396	1.78797	1.69162	2.58553	2.48078	0.40675	0.461005	0.0054	NA	0.485256	0.421779	0.310874	0.625761	0.537505	0.229784	1.00388	1.82151	-0.05061	0.164353	0.146128	0.161368	0.238046	0.136721	0.11059	0.181844	0.117271	0.161368	0	0.320146	0.235528	0.20412	0.444045
ENSG00000070501	POLB	0.0142573	-0.000764	0.00493788	1.12676	0.564666	0.987561	1.11451	1.03528	0.861939	0.812349	0.813699	NA	NA	2.53475	0.604158	1.29802	0.741343	2.35284	2.19166	3.06128	2.67848	1.14709	0.840787	0.0025	0.00327	1.03456	1.09623	1.03192	1.05377	1.00142	0.789161	1.93195	2.60108	0.936011	0.893762	0.992111	1.11826	1.08279	1.09447	0.875061	0.911158	0.869232	0.794488	0.818885	0.926342	0.945469	0.931966	0.798651
ENSG00000070526	ST6GALNAC1	NA	NA	NA	1.00461	NA	0.955866	0.97977	0.958849	NA	NA	NA	NA	NA	2.30644	NA	NA	NA	NA	NA	NA	NA	NA	NA	NA	NA	NA	NA	NA	NA	NA	NA	NA	NA	0.829304	0.910624	0.715167	0.854913	0.857332	0.834421	0.859739	0.866878	0.761928	0.870989	0.83187	0.757396	0.755112	0.864511	0.822168
ENSG00000070540	WIPI1	0.00547316	0.0238212	0.027709	1.01454	0.974512	0.633772	0.680447	0.620364	NA	NA	NA	NA	NA	NA	0.931562	1.18658	0.533061	2.20125	1.95134	2.49127	2.3709	0.568097	0.888928	-0.0011	NA	0.769479	1.07322	0.968885	1.13689	0.922534	0.751779	1.42979	2.6909	0.762679	0.963316	0.910091	0.859739	0.799341	0.835056	0.887617	0.875061	0.875061	0.766413	0.906335	0.885926	0.813581	0.909021	0.966142
ENSG00000070601	FRMPD1	-0.188634	0.0560443	NA	NA	NA	NA	NA	NA	0.39491	0.413451	0.436286	NA	0.674213	NA	NA	NA	NA	NA	NA	NA	NA	NA	NA	NA	NA	NA	NA	NA	0.598617	0.587562	0.143742	0.57498	NA	NA	NA	NA	NA	NA	NA	NA	NA	NA	NA	NA	NA	NA	NA	NA
ENSG00000070610	GBA2	0.0248519	-0.00831064	0.0192806	1.26485	0.471292	0.990777	0.84413	0.884853	NA	NA	NA	-2.11973	NA	2.42482	0.368176	1.63372	0.452919	1.99709	1.9022	2.62185	2.19514	0.70078	0.876895	NA	NA	0.589704	1.26348	1.31486	1.24464	1.09857	0.532688	1.3209	2.5824	0.561101	0.61066	0.604226	0.568202	0.608526	0.565848	0.665581	0.62941	0.618048	0.61066	0.643453	0.692847	0.660865	0.666518	0.786751
ENSG00000070614	NDST1	-0.0298785	-0.0417118	-0.0198189	1.02878	0.877947	0.489933	0.465793	0.498068	0.692421	0.619757	0.753515	NA	0.955247	2.41113	0.59645	1.38862	0.5685	NA	NA	NA	NA	0.498915	0.673764	-0.0022	0.0007	0.75579	0.765454	0.685472	0.849482	0.729514	0.386038	0.98937	2.41647	0.83123	0.741939	0.812245	0.623249	0.636488	0.657056	0.877371	0.936011	0.888179	0.867467	0.854306	0.812913	0.843233	0.893207	0.898176
ENSG00000070669	ASNS	0.0252833	-0.0237379	0.0133002	1.64531	1.33304	1.57069	1.43857	1.63334	1.27196	1.6073	1.49458	NA	NA	3.157	0.959365	1.35241	0.795575	2.32084	2.26411	3.21683	3.16776	1.17852	0.994363	-0.0007	0.00125	1.67341	1.57687	1.30445	1.44328	1.32129	NA	NA	2.83721	0.783904	0.694605	0.759668	0.857332	0.793092	0.815578	0.802089	0.832509	0.745855	0.744293	0.754348	0.757396	0.693727	0.687529	0.664642
ENSG00000070718	AP3M2	-0.0170309	-0.0151881	0.0347047	1.03087	0.44248	0.913459	0.859779	0.823963	NA	NA	NA	-2.14596	NA	2.71018	0.179172	1.38016	0.450975	1.72828	1.65846	2.22073	2.3108	0.967973	0.994885	0.0001	NA	0.982355	1.61314	1.56513	1.3704	1.3005	0.506978	NA	1.96095	0.612784	0.450249	0.567026	0.617	0.653213	0.643453	0.482874	0.5302	0.481443	0.49276	0.491362	0.561101	0.70927	0.577492	0.532754
ENSG00000070731	ST6GALNAC2	-0.0239712	NA	NA	NA	0.352183	0.419281	0.439477	0.441829	0.595586	0.588546	0.561109	NA	NA	NA	1.21699	NA	NA	NA	NA	2.57161	2.5544	NA	NA	NA	NA	NA	NA	NA	1.17076	1.55095	NA	NA	NA	NA	NA	NA	NA	NA	NA	NA	NA	NA	NA	NA	NA	NA	NA	NA
ENSG00000070748	CHAT	NA	NA	NA	NA	NA	NA	NA	NA	NA	NA	NA	NA	NA	NA	NA	NA	NA	NA	NA	NA	NA	NA	NA	NA	NA	NA	NA	NA	NA	NA	NA	NA	NA	0.810233	0.769377	0.635484	0.790988	0.792392	0.808211	0.728354	0.805501	0.769377	0.783904	0.788168	0.660865	0.635484	0.703291	0.764176
ENSG00000070756	PABPC1	0.0523351	-0.0663561	-0.100338	1.44527	1.33646	1.68177	1.57639	NA	NA	NA	NA	NA	NA	3.04154	0.983106	1.85243	1.16676	NA	NA	NA	NA	0.972954	1.16235	NA	0.00055	1.82136	2.11532	1.99284	1.72299	1.64589	1.12741	NA	2.54215	NA	NA	NA	NA	NA	NA	NA	NA	NA	NA	NA	NA	NA	NA	NA
ENSG00000070759	TESK2	0.00664206	0.128738	NA	0.815306	0.465383	0.536181	0.637367	0.454849	0.537372	0.521481	0.578756	NA	1.36833	2.64073	0.122901	NA	0.452208	NA	NA	NA	NA	NA	NA	NA	0.00305	0.54301	0.729351	0.735255	0.739993	0.737137	0.350339	0.977924	NA	0.819544	0.767156	0.833147	0.647383	0.63749	0.656098	0.804821	0.824126	0.730782	0.669317	0.740363	0.792392	0.860937	0.804821	0.945961
ENSG00000070761	CFAP20	-0.0200435	0.0192953	0.029545	0.820303	0.701568	0.227708	0.246741	0.346109	0.423165	0.461396	0.443088	NA	1.28685	2.24432	0.422357	1.00885	NA	NA	NA	NA	NA	NA	NA	NA	NA	0.564515	0.64754	0.504298	0.767944	0.70363	0.358038	0.852353	NA	NA	NA	NA	NA	NA	NA	NA	NA	NA	NA	NA	NA	NA	NA	NA
ENSG00000070770	CSNK2A2	0.0066949	-0.0201772	0.0107793	1.02869	0.965202	0.518717	0.539465	0.498881	0.528133	0.595586	0.5941	NA	1.0976	2.56442	0.667858	1.50178	0.585228	2.03084	1.80714	2.55835	2.40832	0.559118	0.659313	-0.0015	0.0027	0.742707	0.64719	0.620947	0.812159	0.699742	0.561518	1.29513	2.51799	0.674861	0.858537	0.837588	0.7348	0.684845	0.741939	0.796574	0.718502	0.770115	0.816241	0.790285	0.816241	0.830589	0.856124	0.733999
ENSG00000070778	PTPN21	-0.0556128	-0.0278244	0.0110007	0.820799	0.528917	0.424368	0.350842	0.195433	NA	0.512496	0.644394	-1.92595	1.27271	1.86416	0.247492	NA	0.446515	1.704	1.79262	2.75222	2.03027	0.455096	0.599288	0.005	NA	NA	0.666167	0.72643	0.775719	0.758096	0.487614	1.16342	NA	NA	NA	NA	NA	NA	NA	NA	NA	NA	NA	NA	NA	NA	NA	NA
ENSG00000070785	EIF2B3	0.0310994	-0.0364985	-0.0186166	1.14203	0.989895	0.93529	0.894799	0.964328	0.944663	1.02625	0.980056	-2.67059	NA	2.90578	0.427958	1.76499	0.720577	NA	NA	NA	NA	0.872935	0.949498	-0.0009	NA	1.10527	1.19012	1.0053	1.08718	0.98323	0.985604	NA	2.9087	0.70757	0.654177	0.850646	0.908485	0.858537	0.835056	0.764176	0.71433	0.696356	0.559907	0.624282	0.676694	0.705008	0.534026	0.631444
ENSG00000070808	CAMK2A	NA	NA	NA	NA	NA	NA	NA	NA	NA	NA	NA	NA	NA	NA	NA	NA	0.538725	NA	NA	NA	NA	NA	NA	NA	NA	NA	NA	NA	NA	NA	NA	NA	NA	NA	NA	NA	NA	NA	NA	NA	NA	NA	NA	NA	NA	NA	NA	NA
ENSG00000070814	TCOF1	0.0466426	-0.0540819	-0.000478	1.08262	1.02735	0.911385	0.869036	0.82904	1.17461	1.10367	1.30981	-2.62919	NA	2.68403	0.893819	1.46913	0.710603	NA	NA	NA	NA	0.740913	0.980303	-0.0008	0.00118	1.12859	1.46647	1.41441	1.21433	1.12319	0.634232	1.55219	2.4609	0.403121	0.383815	0.281033	0.359835	0.39794	0.324282	0.344392	0.468347	0.439333	0.465383	0.434569	0.187521	0.30103	0.378398	0.468347
ENSG00000070831	CDC42	0.0461761	0.00551241	-0.0209158	1.00504	1.07335	NA	NA	NA	NA	NA	NA	NA	NA	2.53212	1.10997	1.13547	0.82433	2.26967	2.27534	3.02641	3.10479	1.28575	1.19604	-0.0027	NA	1.1118	1.42719	1.21874	1.32218	1.2064	0.828961	NA	2.75266	0.605305	0.447158	0.569374	0.7348	0.771587	0.788875	0.445604	0.4133	0.481443	0.450249	0.541579	0.390935	0.564666	0.450249	0.396199
ENSG00000070882	OSBPL3	0.0295444	-0.019999	0.0326591	0.966489	0.502427	0.62317	0.621094	0.586077	0.764709	0.707065	0.780027	NA	NA	2.4983	0.254813	1.18285	0.463501	2.32779	2.2389	NA	NA	0.720046	0.929543	0.0007	NA	0.793502	0.921759	0.760388	0.854519	0.753767	0.709609	1.29672	2.53694	0.767156	0.658011	0.791691	0.767156	0.687529	0.695482	0.753583	0.664642	0.70757	0.683047	0.673021	0.703291	0.838849	0.706718	0.595496
ENSG00000070886	EPHA8	0.086262	NA	NA	NA	NA	NA	NA	NA	1.1313	1.1615	1.19305	NA	NA	NA	NA	NA	NA	2.45107	2.05704	NA	NA	NA	NA	NA	NA	NA	NA	NA	NA	1.57522	NA	NA	NA	0.790285	0.730782	0.684845	0.805501	0.840733	0.790988	0.742725	0.736397	0.786041	0.830589	0.80956	0.735599	0.692847	0.80956	0.752048
ENSG00000070915	SLC12A3	NA	NA	NA	NA	0.528917	NA	NA	NA	NA	NA	NA	NA	NA	NA	NA	NA	NA	NA	NA	NA	NA	NA	1.3311	-0.002	NA	NA	NA	NA	NA	NA	NA	NA	NA	0.748188	0.799341	0.658965	0.777427	0.824126	0.869818	0.818226	0.887617	0.863917	0.897627	0.882525	0.698101	0.731589	0.817565	0.865696
ENSG00000070950	RAD18	0.0150546	-0.018657	-0.00553875	1.0457	0.419956	0.476269	0.498158	0.493489	0.463547	0.552871	0.506553	-2.48308	NA	2.6229	0.344577	1.22726	0.443174	2.08698	1.97763	2.73227	2.77312	0.603663	0.883214	-0.0022	NA	0.590623	0.957426	0.730684	0.854795	0.693467	0.504395	1.39027	2.51943	0.702431	0.68842	0.816904	0.715167	0.670246	0.699838	0.614897	0.588832	0.62634	0.606381	0.64836	0.70757	0.844477	0.701568	0.544068
ENSG00000070961	ATP2B1	0.000343	-0.040642	0.0206327	0.819758	0.816904	NA	NA	NA	NA	NA	NA	NA	1.16672	2.48832	0.529561	0.993212	0.545488	2.1564	2.136	3.20393	2.51563	0.54833	0.724868	-0.0014	0.00263	0.487797	0.78056	0.667457	0.835573	0.786182	0.652155	NA	2.33385	0.613842	0.668386	0.618048	0.680336	0.58995	0.612784	0.495544	0.453318	0.525045	0.507856	0.535294	0.618048	0.704151	0.547775	0.534026
ENSG00000070985	TRPM5	NA	NA	NA	NA	NA	NA	NA	NA	NA	NA	NA	NA	NA	NA	NA	NA	NA	NA	NA	NA	NA	NA	NA	NA	NA	NA	NA	NA	NA	NA	NA	NA	NA	0.830589	0.867467	0.716003	0.79796	0.818885	0.834421	0.751279	0.794488	0.841359	0.897627	0.79588	0.753583	0.732394	0.761176	0.761176
ENSG00000071051	NCK2	0.0230474	0.025992	0.0151511	0.797728	NA	0.537174	0.485707	0.546113	1.12644	1.04549	1.13417	NA	NA	NA	0.364704	NA	0.507654	1.70411	1.71036	2.83091	2.62868	0.568193	0.824074	0.0026	NA	0.574139	1.69141	1.25969	1.39597	1.09185	0.375804	0.805736	NA	0.519828	0.502427	0.494155	0.440909	0.447158	0.369216	0.459392	0.546543	0.495544	0.434569	0.454845	0.571709	0.587711	0.509203	0.544068
ENSG00000071054	MAP4K4	0.0207576	-0.0376099	-0.0226553	1.02396	0.969882	0.867826	0.938132	0.826643	0.959667	1.10712	NA	-2.43686	NA	2.59094	0.558491	1.03327	0.68184	2.28951	2.26446	2.87512	2.64776	0.756331	1.02466	-0.0023	0.00077	0.907415	1.09683	1.00588	1.10229	1.02533	0.752698	2.14606	2.83506	NA	NA	NA	NA	NA	NA	NA	NA	NA	NA	NA	NA	NA	NA	NA
ENSG00000071073	MGAT4A	0.0155145	NA	NA	0.728999	NA	NA	NA	NA	NA	0.733577	0.868706	NA	NA	NA	0.509847	NA	0.552139	NA	NA	NA	NA	NA	NA	NA	NA	0.978461	0.959349	0.888397	0.839791	0.912903	0.686545	NA	NA	0.834421	0.749736	0.959041	0.870989	0.745075	0.783904	0.892651	0.710963	0.776701	0.690196	0.7348	0.876795	1	0.808886	0.833147
ENSG00000071082	RPL31	0.0570707	-0.0529028	-0.051254	NA	1.39967	NA	NA	NA	NA	NA	NA	NA	NA	2.60835	1.07887	2.04517	NA	2.3929	2.38367	3.3578	3.0782	1.17545	1.6799	-0.0013	0.00132	1.56856	1.67796	1.31128	1.73384	1.48021	NA	NA	2.77546	NA	NA	NA	NA	NA	NA	NA	NA	NA	NA	NA	NA	NA	NA	NA
ENSG00000071127	WDR1	0.0199867	-0.0665127	-0.0648244	1.11479	1.07004	1.03171	1.04851	1.06078	1.66174	NA	NA	-2.90659	NA	2.36278	1.2801	NA	0.782927	NA	NA	NA	NA	0.848365	1.30618	-0.001	0.00112	1.16987	1.57655	1.34364	1.64502	1.3665	0.718806	NA	3.20556	0.961895	0.881955	0.900913	0.856729	0.856729	0.888741	0.946943	0.965672	0.908485	0.876795	0.9154	0.922725	0.796574	0.858537	1.04689
ENSG00000071189	SNX13	-0.00958379	0.0208527	-0.01332	0.998071	0.465383	0.512122	0.626489	0.659751	0.933235	0.79648	0.803208	NA	NA	2.46674	0.267305	1.13686	0.498258	2.06072	2.11171	2.80961	2.56979	0.626166	0.712881	0.0013	NA	0.698328	1.05419	0.768378	0.901369	0.862433	0.690028	NA	2.49582	0.888741	0.792392	0.904716	0.874482	0.690196	0.751279	0.818226	0.78533	0.874482	0.824776	0.844477	0.913814	1.01745	0.951338	0.752048
ENSG00000071205	ARHGAP10	-0.0110833	0.010759	0.0240867	NA	0.447158	NA	NA	NA	NA	0.793524	NA	NA	1.32321	NA	0.226618	NA	0.501	NA	NA	NA	NA	0.555094	0.667836	-0.0021	NA	0.762338	0.50625	0.438507	0.622061	0.577747	0.749052	1.03174	NA	0.715167	0.70757	0.844477	0.645422	0.564666	0.587711	0.775974	0.705864	0.790988	0.713491	0.746634	0.807535	0.868056	0.832509	0.772322
ENSG00000071242	RPS6KA2	-0.0247144	-0.0663508	-0.0486868	NA	0.7348	NA	NA	NA	0.800391	0.908112	0.911507	NA	1.24802	NA	0.288632	NA	NA	2.04736	1.67379	2.72075	3.01122	0.636588	NA	NA	NA	NA	1.54061	1.42878	1.4834	1.2998	0.879038	0.703447	NA	0.605305	0.672098	0.591065	0.694605	0.786751	0.674861	0.650308	0.721811	0.738781	0.729974	0.693727	0.606381	0.640481	0.692847	0.680336
ENSG00000071243	ING3	-0.00143359	0.0628825	0.0528532	0.79595	0.389166	0.829943	0.850194	0.696637	0.634086	0.728501	0.626736	-2.16621	NA	1.89323	0.0348561	0.953875	0.457786	1.43354	1.50983	2.10146	2.25746	0.601246	0.67591	0.0021	NA	0.484115	0.514255	0.120379	0.72674	0.604531	0.209525	2.27315	2.19173	0.873902	0.728354	0.873902	0.733999	0.623249	0.657056	0.778874	0.683047	0.659916	0.708421	0.683047	0.822168	0.886491	0.788168	0.665581
ENSG00000071246	VASH1	0.0128129	NA	NA	NA	0.596597	NA	NA	NA	NA	NA	NA	NA	NA	NA	0.871635	NA	0.515501	2.02031	1.93049	2.73262	2.51389	0.647433	0.835821	NA	NA	NA	1.15685	1.07942	1.01414	0.834827	0.657801	1.34343	NA	0.698101	0.775974	0.679428	0.732394	0.74351	0.753583	0.716838	0.760422	0.783189	0.752048	0.752816	0.692847	0.661813	0.652246	0.671173
ENSG00000071282	LMCD1	-0.013727	NA	0.122811	NA	0.477121	NA	NA	NA	NA	NA	NA	NA	1.12186	NA	0.0422437	NA	0.491143	1.61682	1.52612	2.54973	2.26701	NA	NA	0.0026	NA	0.83986	0.53742	0.314939	0.657512	0.580695	0.464219	1.61255	2.1685	0.765669	0.717671	0.350248	0.436163	0.617	0.457882	0.424882	0.598791	0.380211	0.365488	0.432969	0.517196	0.30963	0.689309	0.448706
ENSG00000071462	BUD23	0.0589887	-0.0339806	-0.0432397	1.30474	1.39967	1.33463	1.34156	1.21628	1.09421	1.20282	1.3366	-2.7735	NA	2.9742	1.21791	1.62668	NA	NA	NA	NA	NA	NA	NA	NA	NA	1.44199	NA	NA	NA	NA	NA	NA	NA	NA	NA	NA	NA	NA	NA	NA	NA	NA	NA	NA	NA	NA	NA	NA
ENSG00000071537	SEL1L	0.00121236	-0.0562872	-0.0257887	0.766146	0.830589	0.438931	0.437839	0.546622	0.773745	1.00723	0.780741	-2.5082	1.16092	2.45222	0.961701	1.18154	0.665572	2.30541	2.31615	3.64996	2.7828	0.685496	0.813034	-0.0009	0.00083	0.618863	0.944248	0.856749	0.952417	0.895477	0.73072	NA	2.6535	0.89098	0.952308	0.890421	0.952792	0.907949	0.942504	0.868056	0.828015	0.899821	0.956649	0.943	0.930949	0.985875	1.06446	0.888741
ENSG00000071539	TRIP13	0.0411331	-0.0691673	-0.0554966	0.929928	0.868644	0.837743	0.819142	0.918379	1.09571	1.16238	NA	NA	NA	2.55711	0.96095	NA	0.597459	2.05964	1.9838	2.84729	2.46947	1.18976	0.960721	-0.0005	0.00132	1.07841	1.66439	1.51258	1.4589	1.30653	0.600291	1.65765	2.44592	0.689309	0.666518	0.770852	0.737987	0.686636	0.758155	0.790988	0.778874	0.729974	0.668386	0.635484	0.858537	0.849419	0.792392	0.773786
ENSG00000071553	ATP6AP1	0.0352662	-0.0588711	-0.0586508	1.4753	1.39967	1.09123	1.05019	1.01523	NA	NA	NA	-3.09763	NA	3.06376	1.38177	NA	1.36867	2.29147	2.2012	3.36747	3.04799	0.858627	1.58424	-0.0012	0.0007	0.822306	NA	NA	NA	2.10784	1.2621	NA	2.65215	0.90309	0.945961	0.881955	0.897627	0.989895	0.932981	1.0249	1.06371	1.03862	1.05652	1.03463	1.00903	0.923762	1.01157	1.14457
ENSG00000071564	TCF3	0.0300305	-0.0677102	-0.0381704	1.2133	0.999565	0.885768	0.895033	0.849983	1.35405	NA	NA	NA	NA	2.76613	0.929602	1.61032	0.761887	2.17613	2.04915	2.81801	2.83529	0.607158	0.891079	-0.0023	0.00167	1.06782	1.41679	1.28886	1.232	1.02349	0.574896	1.3243	2.62335	0.874482	0.995196	0.877947	0.828015	0.877947	0.823474	0.980458	0.981366	0.975432	0.960946	0.990339	0.881385	0.800029	0.887054	0.979093
ENSG00000071575	TRIB2	0.0482225	NA	0.093539	0.974083	NA	0.489225	0.45226	0.528814	0.388182	0.476355	0.459503	NA	1.24066	2.57324	NA	NA	0.518426	NA	NA	NA	NA	NA	NA	NA	0.00375	0.780882	0.723554	0.433328	0.701339	0.557891	0.290368	1.51537	2.34104	NA	NA	NA	NA	NA	NA	NA	NA	NA	NA	NA	NA	NA	NA	NA
ENSG00000071626	DAZAP1	0.0482384	-0.0302426	-0.0332665	1.45073	0.946943	1.63728	1.38642	1.33201	1.56563	1.50613	NA	-2.80892	NA	2.81892	1.02244	NA	0.664316	2.36645	2.42308	2.86697	2.83969	0.76792	0.988617	NA	NA	1.32544	1.57667	1.378	1.44151	1.25145	0.759353	2.1202	2.74265	0.839478	0.968016	0.922206	0.854913	0.85187	0.83187	1.02119	1.01912	0.986772	0.958086	1.00087	0.909021	0.906874	0.978637	0.887617
ENSG00000071655	MBD3	-0.0120984	0.0103321	-0.0236736	1.23954	NA	0.70819	0.714699	0.717915	NA	NA	NA	-2.90444	NA	2.5476	0.918582	NA	0.534324	1.93843	1.89517	2.58461	2.34344	0.610456	0.799294	-0.0009	NA	0.690789	NA	1.44153	1.65211	1.1084	0.483529	1.02819	2.11261	0.673942	0.592177	0.558709	0.453318	0.659916	0.542825	0.654177	0.661813	0.634477	0.628389	0.598791	0.418301	0.385606	0.40824	0.561101
ENSG00000071794	HLTF	0.0311409	0.00649438	-0.00584306	0.928104	0.974512	0.759754	0.738715	0.755864	0.814279	0.832863	0.781366	-2.70017	NA	2.38126	0.922073	1.33089	0.625727	NA	NA	NA	NA	0.928894	1.09221	-0.0014	NA	1.48932	1.06953	1.00063	0.947378	0.980922	0.886698	NA	2.99769	1.18127	1.11561	1.10857	1.19312	1.08565	1.1452	1.0835	1.11826	1.12743	1.1271	1.15473	1.10958	1.15594	1.22789	0.953276
ENSG00000071859	FAM50A	0.0373203	-0.0675228	-0.0229813	NA	0.751279	1.50956	1.42544	1.3905	NA	NA	NA	NA	NA	2.7779	1.51436	NA	0.708672	2.62796	2.56699	2.80989	2.8088	0.827282	2.40465	-0.0015	NA	1.2023	1.36135	1.12813	1.2821	1.07133	0.797176	NA	2.98932	0.5302	0.577492	0.564666	0.403121	0.568202	0.501059	0.503791	0.544068	0.540329	0.562293	0.515874	0.342423	0.235528	0.338456	0.499687
ENSG00000071889	FAM3A	0.0395048	-0.0731371	-0.0893122	NA	1.09517	1.06425	0.983504	1.07235	NA	NA	NA	-2.95353	NA	3.3169	1.36659	1.71829	0.843049	2.32742	2.31029	3.12424	2.78402	0.67372	1.06389	-0.0027	NA	1.03986	1.29814	1.26342	1.20515	1.03946	0.804801	2.44466	2.50637	0.752816	0.786751	0.651278	0.711807	0.782473	0.717671	0.710117	0.766413	0.746634	0.800029	0.817565	0.670246	0.61066	0.658965	0.818226
ENSG00000071894	CPSF1	0.00978999	0.0159865	0.0150191	NA	0.767156	NA	NA	NA	NA	NA	NA	-2.80441	NA	2.97563	1.19044	1.96481	0.850338	NA	NA	NA	NA	0.742022	1.58956	NA	0.00202	1.58399	NA	2.37301	2.46335	1.88726	1.09797	NA	2.64246	0.653213	0.635484	0.528917	0.474216	0.60206	0.522444	0.515874	0.607455	0.568202	0.625312	0.593286	0.444045	0.271842	0.472756	0.62941
ENSG00000071909	MYO3B	NA	NA	NA	NA	NA	1.09198	0.980343	1.10481	NA	NA	NA	NA	NA	2.36778	0.587239	1.05592	NA	NA	NA	NA	NA	NA	NA	NA	NA	0.763056	NA	NA	NA	NA	NA	NA	NA	0.965202	0.876218	1.00173	0.960471	0.848189	0.910624	0.958086	0.906335	0.918555	0.909021	0.928908	0.904716	0.97635	0.91803	0.858537
ENSG00000071967	CYBRD1	-0.0383704	-0.0442265	-0.0220028	1.2828	0.854913	0.666762	0.644137	0.778869	NA	NA	NA	NA	NA	NA	0.652194	1.6555	0.59788	2.05034	2	NA	NA	0.792678	1.02049	-0.0013	NA	NA	1.38045	1.18992	1.414	1.2179	0.888237	NA	2.37033	0.876795	0.865104	0.936011	0.869818	0.881385	0.888741	0.96426	0.915927	0.931458	0.861534	0.943989	0.964731	1.02572	1.06032	0.921686
ENSG00000071991	CDH19	NA	NA	NA	NA	1.17435	NA	NA	NA	NA	NA	NA	NA	NA	NA	NA	NA	NA	NA	NA	NA	NA	NA	NA	NA	NA	NA	NA	NA	NA	NA	NA	NA	NA	NA	NA	NA	NA	NA	NA	NA	NA	NA	NA	NA	NA	NA	NA	NA
ENSG00000071994	PDCD2	0.0283499	-0.00515927	0.00251075	1.27166	1.03981	0.937614	0.944268	0.983215	0.851248	0.858166	0.889681	-3.00061	NA	3.06989	0.773347	1.44461	0.648757	2.15621	2.09312	2.99868	2.84668	0.777389	0.966408	-0.0022	0.00132	0.988907	1.02574	0.830473	0.886885	0.783607	0.587367	NA	2.15045	0.742725	0.665581	0.804821	0.725095	0.699838	0.701568	0.687529	0.761176	0.675778	0.695482	0.692847	0.828015	0.761176	0.653213	0.702431
ENSG00000072041	SLC6A15	0.0174768	0.028385	0.0108534	NA	0.967548	NA	NA	NA	0.625257	0.669149	0.519002	NA	NA	NA	0.761224	NA	0.576322	2.17962	2.1449	NA	NA	0.776295	0.908634	-0.0004	NA	NA	1.12012	1.03555	1.08673	1.07569	0.728305	NA	NA	NA	NA	NA	NA	NA	NA	NA	NA	NA	NA	NA	NA	NA	NA	NA
ENSG00000072042	RDH11	0.00639144	-0.0119484	-0.00795268	1.01129	0.928396	0.881891	0.907268	0.959122	1.1149	1.15823	1.16216	-2.61296	NA	3.17302	0.68399	NA	0.575979	1.98525	2.03126	3.11983	2.78651	0.840193	0.886825	NA	NA	0.794116	1.51358	1.22205	1.42686	1.16912	0.551163	2.15515	2.34772	0.855519	0.933487	0.910091	0.893762	0.911158	0.921166	0.970812	0.902547	0.926342	0.89098	0.907411	0.926857	0.879669	0.923762	0.995635
ENSG00000072062	PRKACA	0.0420507	-0.0747583	-0.0845007	1.46014	1.29688	1.29552	1.26189	1.09123	NA	NA	NA	NA	NA	2.71356	1.22218	1.34557	0.886788	2.22801	2.19962	3.30428	3.02553	0.74902	1.39598	NA	NA	NA	NA	NA	2.20458	2.10017	0.92043	NA	NA	0.857332	1.00732	0.932474	0.776701	0.874482	0.865696	0.867467	0.878522	0.892651	0.943495	0.940516	0.964731	0.838219	0.868056	0.985875
ENSG00000072071	ADGRL1	-0.0437613	NA	NA	1.30065	0.908485	0.566623	0.64672	0.536975	1.04717	1.01337	1.20645	-2.57955	1.27968	2.51886	0.482602	1.54612	NA	NA	NA	NA	NA	NA	NA	NA	NA	NA	1.03408	1.17738	1.22058	1.05663	0.723615	1.20764	NA	NA	NA	NA	NA	NA	NA	NA	NA	NA	NA	NA	NA	NA	NA	NA
ENSG00000072080	SPP2	-0.207005	NA	NA	NA	NA	NA	NA	NA	NA	NA	NA	NA	NA	NA	NA	NA	NA	NA	NA	NA	NA	NA	NA	NA	NA	NA	NA	NA	NA	NA	NA	NA	NA	NA	NA	NA	NA	NA	NA	NA	NA	NA	NA	NA	NA	NA	NA	NA
ENSG00000072110	ACTN1	0.0256252	-0.0834088	-0.0645556	1.16291	0.980003	0.904744	0.909927	0.826245	NA	NA	NA	-2.78549	NA	2.51643	1.20022	NA	0.72501	2.37073	2.25461	3.20347	2.78534	0.705811	1.06847	-0.0004	0.00222	1.62388	1.62318	1.39878	1.43846	1.23395	0.816029	NA	NA	0.940516	1.02078	0.985426	0.792392	0.805501	0.85309	1.06781	0.999565	1.03463	1.01787	1.01072	1.01452	0.769377	1.01368	0.697229
ENSG00000072121	ZFYVE26	-0.0287429	0.0183284	-0.0315273	0.92151	0.542825	0.311744	0.314477	0.277632	0.671824	0.582067	0.657617	-2.22039	1.06205	1.79084	0.343244	1.25754	0.45727	1.78259	1.71729	2.53687	2.6517	0.495385	0.673057	0.0068	0.00333	NA	0.609429	0.649604	0.857993	0.778554	0.507488	1.1699	2.04999	0.609594	0.622214	0.665581	0.600973	0.579784	0.583199	0.730782	0.673942	0.683047	0.719331	0.700704	0.735599	0.773055	0.741939	0.735599
ENSG00000072133	RPS6KA6	-0.0101263	NA	NA	NA	NA	NA	NA	NA	1.07146	1.08096	1.08387	NA	NA	NA	0.219944	NA	NA	2.13426	2.05589	NA	NA	NA	NA	NA	NA	NA	1.26577	1.18227	1.16365	1.16359	0.87586	NA	NA	NA	NA	NA	NA	NA	NA	NA	NA	NA	NA	NA	NA	NA	NA	NA
ENSG00000072134	EPN2	0.0112842	0.0135812	-0.13522	0.784565	0.453318	0.633835	0.629959	0.353734	0.792237	1.02593	0.874689	-2.14436	NA	2.49199	0.191475	1.37584	0.404657	1.91978	1.79616	2.73853	2.54069	0.561243	0.753381	0.0021	NA	NA	1.21094	1.05536	1.09749	0.848887	0.521673	1.13109	NA	0.658011	0.74351	0.748963	0.678518	0.7348	0.702431	0.698101	0.720159	0.689309	0.790285	0.720986	0.719331	0.673021	0.705008	0.783189
ENSG00000072135	PTPN18	0.0538121	0.0772644	0.0132555	1.33922	0.954243	1.03495	0.978771	0.883711	NA	NA	NA	NA	NA	NA	0.933727	1.7	0.590834	NA	NA	NA	NA	0.646231	1.00854	0.0009	NA	1.16542	1.38086	1.2854	1.36513	1.23116	0.994932	1.54812	2.31744	0.775974	0.755875	0.762679	0.642465	0.655138	0.658011	0.836324	0.808211	0.820201	0.761176	0.788875	0.824776	0.725912	0.747412	0.860937
ENSG00000072163	LIMS2	NA	-0.0727796	0.0079032	NA	NA	NA	NA	NA	NA	NA	NA	NA	NA	NA	1.02783	NA	0.562334	NA	NA	NA	NA	0.626186	3.13831	NA	NA	NA	NA	NA	1.63639	1.38522	NA	NA	NA	0.902003	0.739572	0.685742	0.836324	0.862728	0.843233	0.749736	0.839478	0.812245	0.865104	0.811575	0.700704	0.691081	0.803457	0.70757
ENSG00000072182	ASIC4	NA	NA	NA	NA	NA	NA	NA	NA	NA	NA	NA	NA	NA	2.29896	NA	NA	NA	NA	NA	NA	NA	NA	NA	NA	NA	NA	NA	NA	NA	NA	NA	NA	NA	NA	NA	NA	NA	NA	NA	NA	NA	NA	NA	NA	NA	NA	NA	NA
ENSG00000072195	SPEG	-0.00966837	-0.0368431	-0.0699694	NA	NA	0.935033	NA	0.813892	NA	1.45126	NA	-2.68885	NA	NA	0.426694	NA	0.480846	1.9656	1.77282	2.83005	2.9063	NA	0.666476	NA	NA	NA	1.23074	1.59119	1.15414	0.820921	0.466616	0.990426	NA	0.813581	0.715167	0.568202	0.773786	0.78746	0.720986	0.638489	0.730782	0.752048	0.802774	0.839478	0.578639	0.532754	0.670246	0.723456
ENSG00000072201	LNX1	-0.0105753	NA	0.14825	0.767168	0.692847	0.373128	0.244059	0.32968	0.488519	0.550914	0.467716	NA	NA	NA	NA	NA	NA	1.94799	1.70307	NA	NA	NA	NA	0.0015	NA	0.847259	0.220995	0.223376	0.52902	0.579967	0.460529	0.759448	NA	NA	NA	NA	NA	NA	NA	NA	NA	NA	NA	NA	NA	NA	NA	NA
ENSG00000072210	ALDH3A2	0.0617304	-0.0243924	-0.0129144	NA	1.02325	NA	NA	NA	1.04784	0.942824	0.921857	-2.36836	NA	NA	0.941908	NA	0.696283	2.26671	2.21447	2.89014	2.78375	1.12451	1.16451	-0.0026	0.0016	1.44146	1.05576	0.914205	1.0115	0.95258	0.646749	NA	NA	0.817565	0.960946	0.904174	0.848805	0.840733	0.896526	0.850033	0.752816	0.866287	0.812913	0.808211	0.889862	0.80618	0.818885	0.905796
ENSG00000072274	TFRC	0.019056	-0.047022	-0.0451663	0.82426	1.1959	0.825649	0.8213	0.911264	NA	NA	NA	NA	NA	2.41613	0.997041	1.09046	1.32727	2.07335	1.99158	3.30021	2.74935	1.42479	1.8761	-0.0011	0.00153	0.873883	1.98068	1.64507	1.68325	1.74043	0.449904	NA	2.37749	1.14176	1.00389	0.97359	1.00087	0.965672	0.988113	1.05576	1.03342	1.07809	1.10585	1.10857	1.07408	1.11494	1.197	1.04805
ENSG00000072310	SREBF1	-0.00135515	0.0293338	-0.0181101	1.09155	0.755875	0.802079	0.682701	0.784418	1.04767	NA	NA	NA	NA	2.19174	0.760436	1.52411	0.518336	1.95266	1.87672	2.74419	2.59619	0.58373	0.866682	NA	0.00272	NA	1.43258	1.486	1.29715	1.12263	0.518428	1.10145	NA	0.685742	0.748188	0.636488	0.579784	0.64836	0.658965	0.732394	0.7348	0.703291	0.716838	0.755112	0.682145	0.651278	0.673021	0.736397
ENSG00000072315	TRPC5	NA	NA	NA	NA	NA	NA	NA	NA	0.740497	0.793708	0.681995	NA	NA	NA	NA	NA	NA	NA	NA	NA	NA	NA	NA	NA	NA	NA	NA	NA	NA	NA	NA	NA	NA	NA	NA	NA	NA	NA	NA	NA	NA	NA	NA	NA	NA	NA	NA	NA
ENSG00000072364	AFF4	-0.00209586	-0.00436258	0.028651	0.736862	0.723456	0.43166	0.32879	0.34015	0.529789	0.529106	0.598459	NA	1.36737	2.08857	0.435912	1.23915	0.436147	1.9385	1.84079	2.39684	2.51555	0.483632	0.705248	0.0013	NA	0.584225	0.763232	0.600682	0.802642	0.747698	0.494456	1.82426	2.4615	0.71433	0.603144	0.700704	0.665581	0.594393	0.604226	0.640481	0.618048	0.638489	0.686636	0.670246	0.716003	0.890421	0.873902	0.627366
ENSG00000072401	UBE2D1	-0.00608511	0.0279035	0.076272	0.78281	0.564666	0.651936	0.668192	0.587534	1.04019	1.13008	1.02498	NA	NA	2.62902	0.572661	1.46299	0.493405	2.09265	2.14601	2.94121	2.83692	0.544672	0.715179	NA	0.00243	0.678491	1.22305	1.05969	1.07679	1.06407	0.525552	NA	2.47567	0.765669	0.956649	0.913284	0.737987	0.693727	0.729165	0.794488	0.71433	0.826723	0.767898	0.790988	1.0465	1.10823	0.947434	1.0216
ENSG00000072415	MPP5	0.0118162	0.0581092	0.00609922	0.830292	0.542825	0.478845	0.399201	0.446812	0.59973	0.639272	0.597998	-2.33641	1.11601	2.27789	0.278639	NA	0.456087	1.7996	1.78818	2.57735	2.4836	0.556955	0.731765	0.003	NA	0.782968	0.791359	0.571592	0.716077	0.668378	0.470298	NA	2.14582	0.571709	0.670246	0.647383	0.583199	0.539076	0.564666	0.546543	0.383815	0.503791	0.539076	0.510545	0.663701	0.788875	0.591065	0.502427
ENSG00000072422	RHOBTB1	0.0136931	-0.0460234	0.0703935	0.915812	0.535294	0.568013	0.598805	0.721776	NA	0.903309	NA	NA	1.06738	2.52257	0.137607	1.21819	0.435494	1.68195	1.62197	2.27512	2.84376	0.471995	0.593544	-0.0001	NA	NA	0.824937	0.69499	0.863992	0.820125	0.445623	0.606635	NA	NA	NA	NA	NA	NA	NA	NA	NA	NA	NA	NA	NA	NA	NA	NA
ENSG00000072501	SMC1A	0.0311898	-0.0567842	-0.0626394	1.04353	1.08279	1.07377	1.11569	1.00784	NA	NA	NA	-2.527	NA	2.6529	0.904645	1.66473	0.718208	2.67578	2.60863	3.16563	2.91799	0.821393	1.17797	-0.0019	0.00202	1.16588	1.49653	1.47001	1.51386	1.39765	1.08547	NA	2.81137	0.376577	0.424882	0.401401	0.52763	0.509203	0.509203	0.423246	0.267172	0.267172	0.31597	0.269513	0.170262	0.130334	0.276462	0.0681859
ENSG00000072506	HSD17B10	0.0415151	-0.0604891	-0.0229863	NA	1.39967	NA	NA	NA	NA	NA	NA	-2.80751	NA	3.04005	1.37323	NA	NA	2.34303	2.27064	2.9986	3.0456	0.953736	1.51005	-0.002	0.00055	1.46416	2.18767	1.43779	1.82618	1.44676	1.26985	NA	2.9635	1.01787	1.03141	1.11461	1.22298	1.27416	1.25382	0.982271	1.12254	0.996949	0.930949	0.958086	0.925312	0.705864	0.784617	0.941511
ENSG00000072518	MARK2	-0.0313137	0.0169346	0.111676	0.836046	0.542825	0.156451	0.131736	0.178326	0.388319	0.431277	0.465459	-2.2245	1.00643	2.26786	0.369287	1.31567	0.448491	1.80126	1.71506	2.64078	2.64677	0.445897	0.571381	NA	NA	0	0.565269	0.577976	0.727167	0.608213	0.326123	0.839833	NA	0.620136	0.744293	0.767156	0.535294	0.569374	0.557507	0.718502	0.678518	0.730782	0.755112	0.705864	0.888741	0.943	0.848805	0.988559
ENSG00000072571	HMMR	0.0347122	-0.0010051	-0.0187111	1.24144	0.489958	0.690546	0.703412	0.734696	0.81797	0.872796	0.835093	NA	NA	2.54356	0.688105	1.44473	0.514909	2.28439	2.2722	2.65948	3.01814	1.91402	0.846109	-0.0037	0.00327	1.04733	1.11877	0.893575	0.81154	0.83726	0.774888	NA	2.82963	0.882525	0.838219	0.982723	0.975891	0.820858	0.943989	0.822168	0.772322	0.744293	0.642465	0.646404	0.778151	0.907411	0.792392	0.421604
ENSG00000072609	CHFR	0.0431593	-0.0703904	0.0300225	1.1845	0.777427	NA	1.31479	1.15391	NA	NA	NA	NA	NA	2.48934	0.344644	NA	NA	2.24261	2.05878	2.67017	2.47547	NA	NA	-0.0017	NA	0.972212	1.77303	1.59404	1.78272	1.53297	0.68737	1.1162	NA	0.848189	0.911158	0.871573	0.91169	0.937518	0.937518	0.960471	0.978637	0.950365	0.959518	0.925828	0.931458	0.905256	0.948902	0.999565
ENSG00000072657	TRHDE	-0.0483066	NA	-0.0308289	NA	NA	NA	NA	NA	0.479707	0.880079	0.511002	NA	0.763857	NA	NA	NA	NA	NA	NA	NA	NA	NA	NA	NA	NA	NA	NA	NA	NA	NA	NA	NA	NA	NA	NA	NA	NA	NA	NA	NA	NA	NA	NA	NA	NA	NA	NA	NA
ENSG00000072682	P4HA2	0.0439355	-0.0320095	-0.0688243	1.10201	1.39967	0.785681	0.795924	0.894565	NA	NA	NA	NA	NA	NA	1.45042	NA	0.898796	NA	NA	NA	NA	0.939224	1.16463	-0.0009	0.00035	NA	1.47767	1.32713	1.3849	1.24186	0.982397	NA	2.50745	1.1345	0.914343	0.999131	1.21059	1.23603	1.22531	1.16791	1.18865	1.09061	1.10857	1.07555	1.00475	0.924279	1.10958	0.960471
ENSG00000072694	FCGR2B	NA	NA	NA	NA	NA	0.920363	1.16923	0.843715	NA	NA	NA	NA	NA	NA	NA	NA	NA	NA	NA	NA	NA	NA	NA	NA	NA	1.18801	NA	NA	NA	NA	NA	NA	2.60444	0.711807	0.575188	0.691965	0.710963	0.598791	0.63749	0.814248	0.878522	0.826075	0.742725	0.657056	0.681241	0.713491	0.848805	0.843855
ENSG00000072736	NFATC3	-0.0101671	0.00688009	0.0381912	0.846566	0.723456	0.315622	0.325897	0.362087	0.392609	0.412354	0.465043	NA	0.936502	2.34792	0.139767	1.26087	0.578713	1.73287	1.63124	2.40641	2.68452	0.490458	0.598878	0.0037	0.00805	0.564909	0.703664	0.462231	0.755917	0.630846	0.35678	1.08149	2.26505	0.580925	0.623249	0.584331	0.661813	0.617	0.644439	0.634477	0.523746	0.593286	0.624282	0.635484	0.580925	0.746634	0.748188	0.494155
ENSG00000072756	TRNT1	-0.00646294	-0.0120414	0.0142195	1.058	0.471292	0.662568	0.591597	0.640036	0.754352	0.757382	0.813892	-2.67639	NA	NA	0.418889	NA	0.479949	1.18861	1.6399	2.43761	2.48159	0.683232	0.80555	0.0011	NA	0.491441	0.943099	0.896133	0.779133	0.776942	0.459278	1.37147	2.41027	0.728354	0.640481	0.748188	0.653213	0.540329	0.587711	0.61595	0.631444	0.663701	0.612784	0.632457	0.675778	0.80618	0.689309	0.518514
ENSG00000072778	ACADVL	0.0511887	-0.0733931	-0.0594527	NA	0.564666	NA	NA	NA	NA	NA	NA	-3.20794	NA	3.06858	1.76434	2.05084	NA	2.73737	2.64851	3.01871	2.88065	1.14614	0	-0.0023	NA	2.16816	NA	2.4424	2.70916	1.974	2.77469	NA	NA	1.02078	1.08027	1.05192	1.02202	1.07918	1.05385	1.18667	1.17085	1.16643	1.12287	1.18099	1.00775	0.885361	0.947924	1.12189
ENSG00000072786	STK10	-0.0147519	0.00581672	0.0706122	0.989941	0.633468	0.477212	NA	0.308129	0.77436	0.738877	0.922731	-2.40889	1.26875	2.42302	0.435295	1.17051	0.513726	2.03128	1.89568	2.7288	2.71094	0.479156	0.570754	0.001	0.00138	0.529462	0.741057	0.521315	0.890308	0.607913	0.566654	1.11979	2.32387	0.0934217	-0.0315171	-0.0555173	-0.187087	0.045323	-0.0809219	0.045323	0.100371	0.0170333	0.045323	0.0413927	-0.102373	-0.130768	-0.0132283	0.271842
ENSG00000072803	FBXW11	-0.0234148	0.0426401	0.0163144	0.810191	0.587711	0.307455	0.360993	0.367536	0.289408	0.306894	0.321802	-2.40241	1.04416	2.42257	0.249202	1.0846	0.446839	1.99368	1.85071	2.55496	2.6355	0.462085	0.610897	0.0032	0.00368	0.627929	0.646475	0.406184	0.657771	0.580575	0.516126	1.86099	2.62931	0.877371	0.755112	0.824776	0.791691	0.739572	0.705864	0.804139	0.79588	0.769377	0.788168	0.818885	0.843855	0.881385	0.847573	0.850033
ENSG00000072818	ACAP1	-0.185396	-0.0236431	NA	NA	0.389166	NA	NA	1.09646	NA	NA	NA	NA	NA	NA	NA	NA	0.548897	NA	NA	NA	NA	NA	NA	NA	NA	1.48538	NA	NA	NA	NA	NA	NA	NA	NA	NA	NA	NA	NA	NA	NA	NA	NA	NA	NA	NA	NA	NA	NA
ENSG00000072832	CRMP1	0.0222136	0.00653616	0.047141	NA	0.550228	0.67667	0.32531	0.335181	1.57183	1.72162	NA	NA	NA	NA	0.944783	NA	0.582179	NA	NA	NA	NA	0.690972	0.925479	NA	NA	NA	1.42104	1.46512	1.40034	1.16194	1.35425	1.16475	NA	0.817565	0.721811	0.703291	0.80956	0.873321	0.790988	0.80956	0.829304	0.755875	0.833784	0.820858	0.719331	0.673021	0.791691	0.766413
ENSG00000072840	EVC	0.00506536	-0.10589	0.0169684	0.369627	0.528917	NA	NA	0.737908	NA	NA	NA	NA	1.04422	NA	0.479134	NA	0.532558	NA	NA	NA	NA	0.592356	0.908891	NA	NA	0.847259	1.21713	1.18336	1.22363	1.1007	0.8655	1.17337	NA	0.953276	0.817565	0.794488	0.816904	1.00087	0.781037	0.756636	0.93852	0.758912	0.857332	0.877947	0.744293	0.783189	0.819544	0.795185
ENSG00000072849	DERL2	0.024097	-0.00523751	-0.0356715	0.907234	0.851258	0.564706	0.557543	0.541167	0.720846	0.892931	0.842059	-2.7158	NA	2.28651	0.852038	NA	0.534214	1.87723	1.79071	2.88617	2.6008	0.670333	0.654767	-0.0005	NA	0.682382	0.985976	0.754658	0.898112	0.797341	0.36276	1.10477	2.15014	0.532754	0.661813	0.650308	0.680336	0.726727	0.710117	0.513218	0.535294	0.547775	0.547775	0.502427	0.729974	0.63749	0.558709	0.657056
ENSG00000072858	SIDT1	-0.138317	NA	NA	NA	NA	NA	NA	NA	NA	NA	NA	NA	NA	NA	0.302195	NA	NA	NA	NA	2.89598	2.6465	NA	NA	NA	NA	0.560726	1.62136	NA	1.26918	1.25571	NA	NA	2.41996	0.910624	0.792392	0.843855	0.869818	0.844477	0.836324	0.836957	0.841985	0.856124	0.85309	0.922206	0.865104	0.897077	0.901458	0.933487
ENSG00000072864	NDE1	0.00680322	-0.0243058	0.0566439	0.857935	0.612784	0.423916	0.416762	0.44026	0.776564	0.855492	NA	-2.29673	0.942837	2.04692	0.540504	NA	0.466055	NA	NA	NA	NA	0.489843	0.568621	0.0037	NA	0.495356	0.466937	0.459574	0.655822	0.652274	0.417122	1.00139	2.42667	0.636488	0.783904	0.846337	0.579784	0.576341	0.669317	0.783189	0.698101	0.768638	0.80956	0.797268	0.857332	0.925312	0.941511	0.867467
ENSG00000072952	IRAG1	NA	NA	NA	NA	NA	NA	NA	NA	NA	1.01835	0.823864	NA	NA	NA	NA	NA	NA	NA	NA	NA	NA	NA	NA	NA	NA	NA	NA	NA	NA	NA	NA	NA	NA	NA	NA	NA	NA	NA	NA	NA	NA	NA	NA	NA	NA	NA	NA	NA
ENSG00000072954	TMEM38A	0.0979011	-0.133219	0.0387091	NA	1.02366	NA	NA	NA	NA	1.03822	1.16414	-2.53507	NA	NA	0.39159	NA	0.59061	1.71686	1.65428	NA	NA	0.825582	1.00536	NA	NA	1.33691	4.40031	NA	NA	1.61217	0.580836	NA	NA	0.933487	0.887617	0.894316	0.87564	0.91803	0.856124	0.895975	0.928396	0.869818	0.944976	0.877947	0.813581	0.872739	0.905256	0.93852
[truncated: 18,348 more rows]
[truncated: 6 more columns]

## Sheet: mouse
Ensembl Gene Id	Gene name	Mattick_ActD_Neuro2a_1	Bartel2_5EU_3T3_1	Bartel2_5EU_3T3_2	Regev_4sU_Dendritic_1	Regev2_4sU_Dendritic_1	Selbach_4sU_3T3_1	Selbach_4sU_3T3_2	Bartel_ActD_3T3_1	Hu_ActD_mESC_1	Ko_ActD_mESC_MC1.LIFpos	Ko_ActD_mESC_MC2.LIFpos	Ko_ActD_mESC_MC1.LIFneg	Ko_ActD_mESC_MC1.RApos	Darnell_ActD_mESC_1	Dolken_4sU_M2-10B4_1	Hanna_ActD_EB_1	Hanna_ActD_mESC_1	Ameres_4sU_mESC_1	Koszinowski_4sU_3T3_1	Rissland2_4sU_3T3_1	Rissland2_4sU_3T3_2	Simon_4sU_MEF_1	Simon_4sU_MEF_2	Wilusz_ActD_C2C12_1	Wilusz_ActD_C2C12_2	Wilusz_ActD_C2C12_3	Zimmer_ActD_3T3_1
[truncated: 22,499 more rows]
