# Supplementary material for: The genetic and biochemical determinants of mRNA degradation rates in mammals
Source: Genome Biol. 2022 Nov 23;23:245. doi: 10.1186/s13059-022-02811-x (PMC9684954; doi:10.1186/s13059-022-02811-x)
Supplement: Supplementary file 3 — Additional file 3: Table S2. Matrices of filtered, transformed, imputed, and quantile-normalized human and mouse half-lives collected for each sample, provided along with the corresponding Ensembl gene IDs and gene names. Also provided are the aggregated half-lives for each species, computed as PC1 of each matrix. [file 13059_2022_2811_MOESM3_ESM.xlsx]

## Sheet: human
Note: The half-life (PC1) is a summary of all of the datasets combined, excluding data from Gejman et al. The figures presented in the paper z-score normalize these values.
Ensembl Gene Id	Gene name	half-life (PC1)	Bazzini_ActD_HEK293_1	Bazzini_ActD_HeLa_1	Bazzini_ActD_RPE_1	Bazzini_4sU_K562_1	Akimitsu_BrU_HeLa_1	Rinn_ActD_K562_1	Rinn_ActD_K562_2	Rinn_ActD_K562_3	Rinn_ActD_H1ESC_1	Rinn_ActD_H1ESC_2	Rinn_ActD_H1ESC_3	Akimitsu2_BrU4sU_HeLa_1	Jaffrey_ActD_HEK293_1	Cramer_4sU_K562_1	Shendure_4sU_A549_1	Cramer2_4sU_K562_1	Oberdoerffer_BrU_HeLa_1	Dieterich_4sU_HEK293_1	Dieterich_4sU_HEK293_2	Dieterich_4sU_MCF7_1	Dieterich_4sU_MCF7_2	He_ActD_HeLa_1	He_ActD_HeLa_2	Marks_ActD_HeLa_1	Darnell_ActD_HepG2_1	Mortazavi_4sU_GM12878_1	Rissland2_ActD_HEK293_1	Rissland2_ActD_HEK293_2	Rissland2_Aman_HEK293_1	Rissland2_Aman_HEK293_2	Rissland2_4sU_HEK293_1	Rissland2_4sU_HEK293_2	Zimmer_ActD_Bcell_1	Gejman_4sU_GM07029_1	Gejman_4sU_GM07029_2	Gejman_4sU_GM07029_3	Gejman_4sU_GM10835_1	Gejman_4sU_GM10835_2	Gejman_4sU_GM10835_3	Gejman_4sU_GM12813_1	Gejman_4sU_GM12813_2	Gejman_4sU_GM12813_3	Gejman_4sU_GM12813_4	Gejman_4sU_GM12813_5	Gejman_4sU_GM07019_1	Gejman_4sU_GM12812_1	Gejman_4sU_GM12814_1
ENSG00000000003	TSPAN6	8.66095	0.763166	0.258448	0.106486	1.01907	2.0225	1.74474	1.78336	1.8207	1.56045	1.52562	1.46927	1.82583	1.40655	0.590336	1.90579	-1.14208	3.40053	0.850526	1.08761	2.35962	1.75278	2.00395	1.71664	0.69172	0.819513	1.38773	1.76636	1.08585	1.58447	1.38332	1.19187	1.9161	0.797429	1.61562	1.73625	1.92923	1.95579	1.87853	1.9617	1.27211	1.36195	1.26481	1.06867	1.01466	1.54487	1.03736	0.969166
ENSG00000000419	DPM1	2.24122	0.529938	0.222678	-0.0406658	-0.284952	0.145097	0.866919	0.832768	0.912493	0.440699	0.618616	0.390345	0.388252	1.46155	-0.280981	0.504692	-1.56725	0.898917	0.311109	0.594301	0.0340913	0.338506	1.79911	0.31902	2.48687	0.37076	0.141747	-0.0206442	-0.122885	-0.0637199	0.0049319	0.21259	0.489681	0.623563	0.0946206	1.22685	0.318621	1.10626	0.821859	1.23795	-0.610537	-0.722194	-0.189839	-0.696299	-0.531565	0.297898	-0.212424	-0.747989
ENSG00000000457	SCYL3	-6.92917	-0.798471	-0.894854	-1.03915	-1.44453	-1.28719	-1.00632	-1.0622	-0.68882	-1.08969	-1.02667	-1.05475	-1.33151	-0.726856	-1.839	-1.74307	-1.98056	-1.86129	-0.906519	-1.1076	-1.49888	-1.13575	-0.347838	-0.990731	-1.04059	-1.16151	-1.0683	-0.888879	-1.12586	-1.04668	-1.68237	-0.852601	0.0484867	-1.45129	-1.29636	-1.83112	-1.74571	-1.51197	-1.91947	-1.56842	-1.51111	-1.80976	-1.80241	-1.70626	-1.86537	-1.31691	-1.1551	-1.42165
ENSG00000000460	C1orf112	0.440909	0.461228	0.195794	-0.739672	-0.123925	0.162538	-0.0230562	-0.00847901	0.0196691	-0.0698244	-0.215743	-0.204785	0.0638645	0.228013	-0.987009	-0.20251	-1.36461	-0.0230562	0.779926	1.02274	1.01758	0.207987	0.945568	0.06265	0.0797397	0.131023	0.287461	-0.485394	-0.434494	-0.883452	-0.956745	0.742439	1.05946	2.27102	0.808356	0.280591	1.12233	1.02897	0.234274	0.81648	1.20299	0.642679	1.08811	0.821984	0.757291	0.92199	1.36521	1.01719
ENSG00000000938	FGR	-0.94368	0.16431	0.112064	0.0957734	0.0453446	0.0241365	-0.209157	-0.2237	-0.253866	-0.137125	-0.198432	-0.161397	-0.101426	-0.570002	0.115265	0.029987	0.868328	-0.0952098	-0.426282	-0.466324	-0.323748	-0.36546	-0.34228	-0.590234	-0.205691	0.0390775	-0.817808	0.249912	0.217431	0.376038	0.263489	-0.481411	-0.676464	-0.273846	1.1331	0.348286	0.598843	0.446552	0.695961	0.404301	1.2521	1.43314	1.36015	1.1886	1.11102	0.742322	0.722198	1.02431
ENSG00000000971	CFH	7.72043	0.110295	0.348873	0.444726	1.02741	2.0225	0.983863	1.16245	1.229	1.09577	1.02771	0.998052	1.58925	0.322493	2.69974	1.41229	-0.743599	1.77517	1.96986	2.04035	2.33892	2.64094	0.736291	0.560103	0.0474006	0.586795	1.46747	1.21049	1.01366	1.20599	1.20082	2.06232	1.74749	1.6991	1.83983	1.8215	1.79911	2.1701	2.05612	2.12791	1.48899	1.58102	1.54996	1.44645	1.43097	1.44048	1.22042	1.34872
ENSG00000001036	FUCA2	8.30981	1.11102	0.786451	1.04386	1.94472	2.0225	0.791205	0.787405	0.809291	1.30123	1.28928	1.28346	1.88976	1.16002	1.34872	1.45572	0.415234	1.71757	1.28677	1.36144	2.47035	1.34933	1.98017	1.36987	2.00813	1.38276	2.73519	1.3049	1.23008	1.28429	1.31077	1.53709	1.32547	1.34666	1.54641	1.29193	1.53506	1.42622	1.48925	1.41358	1.06665	1.26333	1.1698	0.578043	0.691222	1.16157	0.874761	0.756222
ENSG00000001084	GCLC	-3.79296	-0.491061	-1.16778	-0.563905	-0.805251	0.0365232	-0.93309	-0.942198	-0.874825	-0.872754	-0.846973	-0.854769	-0.256076	-0.937219	0.100987	-0.199225	-0.0014912	-0.505569	0.00748244	0.111902	-0.120724	-0.608706	-0.678285	-0.663321	-0.550053	-0.352699	-0.20949	-0.934221	-0.778466	-1.1776	-0.978274	-0.44445	-0.319597	-0.0706147	0.00570582	-0.482506	0.305297	-0.00287785	-0.340435	-0.104964	-0.30349	-0.390297	-0.408215	-0.51695	-0.57963	0.717558	0.773418	0.0422725
ENSG00000001167	NFYA	-6.49814	-0.661143	-0.53021	0.0808955	-1.44662	-1.15225	-1.19323	-1.19692	-1.16471	-1.86413	-1.87606	-1.87422	-0.901054	-1.27657	-0.515347	-1.2922	-0.470092	-1.13724	-0.859662	-0.850176	-0.354191	-1.01693	-0.797298	-0.898325	-1.44811	-0.854177	-1.36291	-0.976557	-0.87433	-1.26305	-1.25572	-0.676083	0.0058917	-0.595776	-0.505942	-1.2973	-1.03307	-0.908841	-0.706373	-0.988758	-0.175126	-0.381947	-0.565161	-0.410942	-0.546988	-0.0146663	0.0509497	-0.0712267
ENSG00000001460	STPG1	-3.57621	-0.882676	-1.07512	-0.0236035	-1.31105	-0.701681	-0.451494	-0.608706	-0.38953	-0.502799	-0.622729	-0.626303	-0.742195	-0.117009	-0.936538	-0.748088	-1.47026	-0.744525	-0.600669	-0.525229	-0.331767	-0.278713	-0.0537574	-0.358554	-0.695023	-0.806806	-1.1843	-0.342155	-0.732898	-0.333931	-0.78942	-0.361773	0.209298	-0.575278	-0.800185	-0.70585	-0.44445	-0.541182	-0.788755	-0.662585	-0.848229	-0.978274	-0.853648	-0.928154	-0.903012	-0.474733	-0.158753	-0.590407
ENSG00000001461	NIPAL3	0.290577	0.270825	-0.336445	0.715707	0.323898	0.652885	-0.549601	-0.528765	-0.433897	-0.670431	-0.504501	-0.620454	0.406704	-0.408542	0.312229	0.0159221	-0.177246	-0.0606908	0.208658	0.220548	0.704887	0.684447	-0.00975681	0.14298	-0.173	0.0473135	0.0511566	0.0441294	0.259738	-0.106282	0.0282891	0.396789	0.541655	0.105662	0.288949	0.414434	0.519253	0.178508	0.0591193	0.120145	0.472473	0.310145	0.446224	0.373563	0.38784	0.734581	0.755445	0.621541
ENSG00000001497	LAS1L	7.62738	1.0723	1.14732	0.731721	1.50599	1.29069	1.20894	1.21999	1.40274	1.08916	1.21446	1.25404	1.56896	1.48655	1.57106	1.54607	1.08585	1.00612	2.55669	2.62131	0.625138	0.604286	1.09853	1.7791	0.462887	1.39647	1.47075	0.978942	0.836051	0.878259	0.980292	1.05168	1.12377	1.02741	-0.0240796	0.502029	0.378734	0.533042	0.205398	0.416995	0.486968	0.0280668	0.0108058	-0.259018	0.043784	0.0516352	-0.517315	-0.514825
ENSG00000001561	ENPP4	-0.286286	-0.0859775	0.125753	0.120145	-0.549601	0.369075	-0.340369	-0.341644	-0.331521	-0.160624	-0.135495	-0.160624	0.033415	-0.0140709	-0.439136	-0.0638638	-0.788489	0.390422	-0.303673	-0.140303	0.635515	0.983381	0.277359	0.274989	0.010243	-0.123734	-0.408104	0.359908	0.16901	0.0988968	0.322196	0.0728897	0.392221	-0.0981566	-0.373406	-0.707478	-0.578564	-0.424561	-1.2801	-0.983875	-0.932948	-1.10592	-0.804083	-0.966657	-0.688703	-0.485673	-0.0888976	-0.864514
ENSG00000001617	SEMA3F	-0.0106215	-0.501482	0.965561	0.712348	-0.253866	-0.282554	-0.119939	-0.523098	-0.664743	-0.364935	-0.23931	-0.256235	0.165705	-1.01725	0.379816	1.5264	0.264149	0.634893	0.0848147	0.0174135	0.703467	0.441673	-0.0605299	0.177035	1.06983	0.234352	0.125609	0.342125	0.669683	-0.00100156	0.802761	-0.82838	-0.658864	-0.0325583	1.00721	0.218455	-0.04465	0.505224	0.705711	0.400315	0.289031	0.469557	0.604106	0.892746	0.609335	-0.110338	-0.069031	0.659145
ENSG00000001629	ANKIB1	-1.0175	-0.120477	0.699769	0.170045	-0.939474	0.0150984	-0.708454	-0.513742	-0.685535	-0.322945	-0.317118	-0.319124	0.220694	-0.176408	-0.0187708	-0.276173	0.117165	-0.0269389	0.312072	0.557493	-0.146893	0.29308	0.0227526	0.00449189	0.209218	0.142522	-0.14336	-0.018578	-0.0902861	-0.251785	-0.138342	0.235137	0.321761	0.0347066	-0.2362	-0.140125	0.037226	-0.409308	-0.657757	-0.528149	0.081422	-0.240371	0.0159221	-0.050533	0.00796386	0.319834	0.590514	0.378141
ENSG00000001630	CYP51A1	2.27535	0.358693	-0.0274744	0.68576	0.715468	1.04625	0.0362614	0.017974	0.104443	-0.101611	0.187784	0.00633082	1.53277	-0.466324	1.55108	1.04052	0.485109	0.370243	0.0502986	0.418755	1.34083	0.311557	0.24824	0.175582	1.92433	1.75461	-0.0214946	-0.105494	-0.0606908	-0.313157	-0.0700834	-0.0276832	0.0252107	0.070958	1.91887	1.60351	2.17334	1.59415	1.35848	1.24532	1.91023	1.98489	1.90123	1.66049	2.0829	1.69951	1.07941	1.96515
ENSG00000001631	KRIT1	-0.885705	-0.178931	-0.470326	-0.546749	-0.263529	-0.664432	-0.339003	-0.426916	-0.278184	0.141045	0.188202	0.335612	-0.722709	0.352954	-0.593475	-0.504155	-1.24947	-0.622634	2.03613	2.65961	0.558747	0.35021	0.169368	-0.0658251	0.357183	-0.0924955	-0.235849	-0.20104	-0.246558	-0.220793	-0.178405	0.58461	0.658056	1.40684	0.0314614	-0.18636	0.608302	0.0217772	-0.487578	-0.332567	-0.18748	-0.529814	-0.419557	-0.621569	-0.445316	-0.344843	0.603713	-0.113181
ENSG00000002016	RAD52	-4.63778	-1.1866	-1.67557	-0.603091	-0.348664	-1.11003	-1.56359	-2.05534	-1.80689	-0.955239	-0.884417	-0.483692	-0.484906	-0.0020776	0.461988	-1.14395	0.782915	-1.97206	-0.0804654	0.0502986	-0.89665	-0.316604	-0.437209	-0.611589	-1.04935	-0.974733	-0.38926	-0.981465	-0.700547	-1.12714	-0.89695	-0.133991	0.0220709	-0.303112	-0.792913	-0.707478	-1.1544	-0.4786	-0.386471	-0.491506	-0.706373	-0.590508	-0.419557	-0.451173	-0.531565	-1.08969	-0.144803	-0.688924
ENSG00000002330	BAD	4.49181	0.715468	0.827233	0.882492	0.66448	0.945206	0.652885	1.14289	0.657135	0.717431	0.672076	0.703467	0.493078	0.303292	0.907793	1.5818	-0.0429703	0.905511	0.399369	0.426561	0.632641	3.09459	0.60968	0.0851154	0.109707	0.404228	0.861019	1.06588	0.957615	1.01046	0.707713	0.35928	-0.233704	1.37896	-0.275508	-0.102083	-0.462669	-0.229174	0.283424	0.214742	-1.07419	-0.483342	-0.49157	-0.337011	-0.215743	-0.975265	-1.26572	-0.721447
ENSG00000002549	LAP3	6.73573	1.20916	1.13989	0.625649	0.81105	1.43374	1.3251	1.17538	1.32221	1.11178	1.05909	1.12118	1.58305	1.71852	0.101663	1.68777	-0.502971	1.82697	0.976436	1.37466	0.659553	1.03511	2.4126	1.8207	0.897664	1.12729	1.58384	0.495366	0.54348	0.796356	0.864097	0.710708	1.14573	1.63563	0.93475	0.617392	0.655579	0.915102	1.1496	1.08693	0.700106	0.93615	0.388923	0.674161	0.35545	0.619691	0.0322991	0.401546
ENSG00000002586	CD99	9.99104	1.54868	1.17686	1.53114	1.96299	1.4806	2.05295	2.06078	2.09325	1.93965	1.91023	1.93164	1.82465	0.850244	1.84194	2.07477	0.536062	1.70983	1.55236	1.14214	1.55236	1.35357	0.918151	1.53114	0.744078	0.800921	2.62131	1.282	1.16269	1.24119	1.19082	1.8029	0.950609	3.22181	2.08355	2.03454	1.86969	2.38023	2.44118	2.43841	1.89064	2.07911	1.92305	1.85723	1.83117	1.39589	0.904482	1.40849
ENSG00000002745	WNT16	-4.57509	-0.7147	-0.778176	-0.814413	-0.316302	-0.834519	-0.496063	-0.507728	-0.584391	-0.625096	-0.702504	-0.655837	-0.862783	-1.00962	-0.454176	-0.299756	0.369631	-0.56592	-1.10553	-1.15964	-1.06948	-1.02618	-1.20862	-1.47228	-0.953774	-0.880504	-0.370663	-0.375061	-0.405899	-0.0581723	-0.200365	-1.43737	-1.71009	-0.962364	0.299648	-0.157483	-1.25421	0.172608	1.01963	0.237179	-0.236558	0.180458	0.23689	-0.0271363	0.389478	0.0741139	-0.711369	0.467001
ENSG00000002746	HECW1	-4.20169	0.0478532	0.957055	0.253196	-1.38588	-0.901153	-0.734136	-0.750112	-0.757656	-0.687289	-0.955936	-0.39799	-1.03719	-0.87056	-0.976213	-1.42422	-1.49282	-0.718592	-0.24577	-0.226055	0.0488101	-0.0921686	-0.246273	0.144308	0.0949666	-0.00328318	-0.742847	-0.422	-0.308735	-0.351686	-0.205876	-0.474173	-0.543817	-0.149582	0.266804	0.267397	0.292095	0.0604992	-0.234222	-0.0810659	0.264149	-0.0574142	0.274097	0.308979	0.36058	0.448348	0.926523	0.779926
ENSG00000002822	MAD1L1	-2.5558	-0.224731	-0.50959	0.0701787	0.0970939	-0.81795	-0.221511	-0.123032	-0.200116	-0.760369	-0.802736	-0.751394	-0.448227	-0.940711	-1.81269	-0.837702	-1.41857	-0.660045	-0.128315	-0.010526	0.300616	0.465168	-0.506043	-0.0768579	0.174316	-0.295299	-0.228856	-0.868693	-1.11093	-0.715797	-1.12479	0.64689	-0.7402	-0.384504	0.549609	0.229287	0.406864	0.0915833	0.243974	0.198505	0.511709	0.541449	0.551397	0.400925	0.525898	-0.0700227	0.148417	0.461228
ENSG00000002834	LASP1	2.75299	0.0351767	1.72087	1.83233	0.356514	0.616733	0.200566	0.229728	0.271795	0.297037	0.293444	0.304463	1.10539	-0.105678	0.202153	0.884589	0.441444	0.193247	0.304909	0.243781	0.633899	0.892547	0.124531	0.560428	0.744078	0.760577	0.744613	-0.190173	-0.159751	-0.145829	-0.216224	-0.0327092	0.205318	0.40956	-0.378022	0.640089	0.726709	-0.306966	-0.282704	-0.226721	0.552619	0.247905	0.183436	-0.114709	0.232288	0.129912	-0.0793233	-0.366651
ENSG00000002919	SNX11	-2.6947	-0.0179372	0.13727	-0.37605	-0.0292993	-0.38817	0.242063	0.208973	0.0694945	-0.415118	-0.354729	-0.355219	-0.32549	0.0512855	-0.480866	-0.384362	-0.443093	-1.44397	-0.836756	-0.926646	-0.414928	-0.901054	-0.00898106	-0.394018	-0.434494	-0.35188	-1.24765	-0.31993	-0.321109	-0.340369	-0.428753	-1.24685	-0.856554	-1.56012	-0.340688	-0.161008	-0.287696	-0.595776	-0.462369	-0.54636	0.0359808	0.0236656	-0.167231	0.235279	0.0670815	0.473362	0.38163	-0.0190145
ENSG00000003056	M6PR	3.33251	0.294313	0.411466	1.46274	1.48138	0.760202	0.175778	0.250897	0.320596	0.939494	1.22802	1.06046	1.09252	-0.0553175	0.16901	1.06665	0.392877	0.856305	0.389226	0.160814	1.74642	0.710214	0.362491	-0.0146123	0.109707	0.746779	-0.256411	0.117329	0.0529606	0.15567	0.194438	-0.0428239	0.81105	0.906361	0.877812	1.0326	0.883194	0.874883	1.07266	1.11027	0.989118	0.727148	0.922123	1.00373	1.10286	1.39216	0.865294	1.23331
ENSG00000003096	KLHL13	1.2067	0.653872	1.89729	0.443486	-0.00233898	0.515438	-0.0442008	0.131888	0.319679	0.433764	0.688808	0.419272	0.141268	0.199589	-0.317705	-0.460593	-0.684118	0.177334	0.361839	0.72606	0.340035	0.269973	0.3602	0.400149	0.69172	0.826592	-0.546749	-0.0103912	-0.0583093	-0.199872	-0.174554	0.0713452	-0.297075	0.787189	-0.272644	-0.21805	-0.0887202	-0.183604	-0.334271	-0.247076	-0.248136	-0.404744	-0.297767	-0.34333	-0.315597	-0.233553	-0.0664372	-0.157654
ENSG00000003137	CYP26B1	-3.16269	-0.491724	-0.483099	-0.508785	-0.294548	-0.980443	-0.293278	-0.317532	-0.361929	-0.386032	-0.421822	-0.401642	-0.80707	-0.40913	-0.328419	-0.405535	0.256544	-0.461873	-0.712387	-0.73571	-0.804834	-0.736418	-0.881566	-0.752568	-0.620829	-0.540124	-0.28976	0.00570582	0.161203	0.0359048	0.0736336	-1.02173	-1.23879	-0.569012	1.05417	-0.145887	0.189598	0.836051	0.380329	0.237179	0.336926	0.327941	0.378434	0.445543	0.157646	0.373246	-0.250697	0.681583
ENSG00000003147	ICA1	2.53852	0.596373	0.78486	0.694584	0.505018	0.063406	0.701058	0.590046	0.639734	0.841744	0.399369	0.669569	-0.224731	-0.616594	-0.711512	-0.062006	-0.168428	0.0273994	1.76332	0.42137	-0.286201	2.42874	-1.43384	0.754798	0.706998	0.745325	1.10234	0.277867	0.0155795	0.288949	0.535966	1.76332	-0.536151	1.17943	0.696059	0.538316	0.299746	0.774999	0.779649	0.761233	0.484334	0.51871	0.546241	0.67314	0.656557	-0.0366109	0.202427	0.550037
ENSG00000003249	DBNDD1	2.27082	0.754798	0.653872	1.40602	0.675385	0.672372	0.58555	1.00687	0.493591	0.452948	0.282781	0.397535	0.71506	-0.364592	0.510751	1.05946	0.760727	0.78195	-0.0350033	0.140963	0.259738	-0.178022	-0.0751703	-0.0322313	0.568217	0.965212	-0.175193	0.300444	0.0838431	0.221637	-0.0982262	-0.136984	-0.434675	0.221183	1.70275	1.29419	1.14175	0.893002	1.08933	1.26144	0.67665	1.52253	1.50315	2.00051	1.82905	0.399838	0.827085	1.47347
ENSG00000003393	ALS2	-2.44625	-0.40913	-0.921623	-0.0425365	-0.738113	-0.112881	-0.29523	-0.267805	-0.354191	-0.491061	-0.472809	-0.492101	-0.466324	-0.33709	0.335794	-0.527569	-0.0543471	-0.617085	-0.192707	-0.172802	-0.187172	-0.118779	-0.3802	-0.247196	-0.550053	-0.447551	-0.981176	-0.272918	-0.286735	-0.372582	-0.38993	-0.249919	-0.0187708	-0.139645	-0.0226769	-0.022137	0.071635	-0.0567087	-0.207299	-0.134671	0.0205429	-0.140125	0.0134639	-0.0112932	0.0212809	0.15567	0.389406	0.232924
ENSG00000003400	CASP10	-1.45292	0.229136	-0.149582	-0.22789	-0.32672	-0.246621	-0.214269	-0.418021	-0.248381	-0.426021	-0.404576	0.0423475	0.0491699	-0.603247	0.186953	-0.154436	0.330065	-1.15622	-0.0602298	-0.0640244	-0.296463	-0.159941	-0.374161	-0.0651865	-0.179067	-0.22001	0.262255	-0.63705	-0.516702	-0.722095	-0.87873	-0.354375	0.13211	0.0466499	-0.33514	-0.606083	0.449608	-0.389182	-0.291408	-0.356227	0.40695	-0.232828	0.0712118	-0.451173	-0.271184	-0.129474	0.293898	-0.429685
ENSG00000003402	CFLAR	-1.35042	-0.494125	0.510508	-0.23846	0.00811472	-0.145945	-0.0807542	-0.102455	-0.0872688	-0.270782	-0.2461	-0.277115	-0.418814	0.837305	-0.0476744	-0.066986	-0.412218	-1.30498	0.217431	-0.535474	-0.0719269	-0.403969	0.0364497	-0.0464221	0.0474006	-0.0827904	-0.527361	-0.108452	-0.295012	0.0867408	0.0250504	0.0194117	0.561032	-0.177349	0.788361	0.17994	0.533042	0.552152	0.202628	0.451435	0.177192	0.147265	0.147335	0.024301	0.157646	0.26506	0.72505	0.367702
ENSG00000003436	TFPI	4.11902	1.7791	0.625649	0.917109	-0.157893	1.2521	0.863543	0.893394	0.721556	0.355732	0.389226	0.300444	1.04087	1.13008	0.490432	0.0024306	-1.95232	1.65865	0.0579478	1.37515	1.62421	0.812474	1.94092	0.969754	0.643187	0.704596	0.415629	0.690204	0.166149	0.408474	0.306384	-0.22789	1.59947	0.732616	1.38106	1.60145	2.02565	1.65391	1.25128	1.49963	1.26524	0.957615	1.1974	0.931469	0.969517	1.84082	1.78336	1.37202
ENSG00000003509	NDUFAF7	-0.0553983	-0.192707	-0.671708	-0.391893	0.249001	0.596802	-0.477824	-0.377776	-0.261397	-0.762814	-0.805719	-0.797457	0.0214581	1.07373	0.0110024	-0.261291	-0.43164	0.0470871	0.33869	0.511937	0.312668	0.417106	1.67942	0.31581	-0.128315	-0.359751	0.729801	-0.6239	-0.389104	-0.881808	-0.612426	-0.231951	3.02893	0.52829	0.157994	0.44308	1.15712	0.47874	-0.14975	0.182089	0.496308	-0.118779	0.31581	-0.0859775	0.0239969	1.14925	1.45626	0.694584
ENSG00000003756	RBM5	-5.9603	-1.13942	-1.73789	-1.82187	-1.1238	-0.901153	-0.883211	-0.966368	-0.825226	-0.83651	-0.757656	-0.626798	-1.14322	-0.18553	-1.30155	-0.895165	0.438617	-1.80356	-0.838877	-0.842193	-1.1817	-1.1961	-0.620454	-0.940369	-1.37744	-1.2836	-0.611589	-0.95989	-0.84555	-1.12479	-1.13942	-0.672994	-0.354558	-0.785582	-1.6704	-2.82151	-2.54492	-2.36142	-2.40622	-2.51151	-2.36818	-2.29771	-2.59666	-2.42688	-2.17834	-2.40622	-2.33573	-2.21265
ENSG00000003987	MTMR7	0.317054	-0.991295	-0.705303	-0.636603	-0.0140709	0.116827	-0.126283	-0.118521	-0.0916721	-0.13376	-0.235609	0.0366621	-0.148676	-0.0531832	0.602352	-0.146753	0.0250504	0.445987	0.255774	0.588146	-0.277115	1.63662	0.0315171	-0.399764	-0.556883	-0.576187	0.0667144	0.326832	0.502996	0.575466	0.416537	0.150398	0.651983	0.11826	0.103187	0.0871968	0.146581	0.254473	0.160116	0.196929	0.0257126	0.015266	0.069038	0.0387649	0.0284149	0.111606	0.261139	0.135045
ENSG00000003989	SLC7A2	-0.105251	0.772595	0.259235	0.568992	-0.293586	0.40069	-0.225417	-0.242967	-0.254653	-0.0426081	-0.106568	0.0815182	-0.0363298	-0.111207	-0.0978265	-0.0595855	0.234599	-0.881272	0.232007	0.306022	0.603155	0.356514	0.412504	0.564831	0.109707	0.455484	-0.127277	0.153618	0.257765	0.372073	0.446638	-0.463893	-0.595532	0.0162057	-0.135883	-0.137892	-0.189008	-0.42252	-0.479131	-0.447919	0.0511566	-0.115256	0.0160695	0.0480027	0.0779264	0.0421326	0.158773	0.197362
ENSG00000004059	ARF5	9.21029	1.39974	1.21588	0.898917	1.8029	2.0225	1.83337	1.83739	1.76332	2.1983	2.12478	2.22728	1.46862	1.28549	1.28969	2.58533	2.09807	1.53379	0.57962	0.549526	0.692983	0.829851	0.973837	1.16698	1.03511	0.995713	1.59284	2.08225	2.48868	2.04353	2.12478	1.04219	0.421829	1.60712	1.35689	0.472385	0.554129	1.25735	1.37841	0.913082	1.51669	1.76636	1.16812	1.0486	1.28346	1.2278	0.374119	1.15328
ENSG00000004139	SARM1	1.2857	-0.761877	0.0451998	0.105326	0.266804	-0.319188	0.656776	0.699986	0.563796	0.969517	0.98106	0.992931	-0.470841	-0.429114	-2.72489	0.418547	-0.303962	0.725523	0.587508	0.545713	0.0876491	-0.298512	-0.673881	1.84194	-0.288081	-0.248136	0.648079	0.653872	1.03666	0.961398	0.838953	0.20362	-0.342655	-0.275508	-0.0497306	0.101795	-0.0717253	-0.618508	-0.340435	-0.249067	0.703467	0.189161	0.46754	0.271795	0.39816	0.559229	0.33771	0.307602
ENSG00000004142	POLDIP2	5.43083	1.21049	1.03348	0.96639	0.85842	1.40385	0.812348	1.00721	0.901579	1.19187	0.831175	1.42594	1.33431	0.0245572	0.575073	1.64321	-0.935264	1.10807	1.0584	0.946836	1.50599	1.40602	1.12377	0.983381	0.846135	1.49473	1.56478	0.522796	0.318836	0.378141	0.296114	0.326288	0.428683	0.736106	1.00418	1.32119	1.06359	0.992023	1.19573	1.14312	1.58274	1.515	1.39458	1.39216	1.46803	1.56091	0.741377	1.08896
ENSG00000004399	PLXND1	4.83701	1.5185	0.669683	0.498183	0.345941	-0.629126	0.222602	0.287842	-0.119128	1.17538	1.10462	1.17655	-0.350488	0.830077	1.67942	0.941356	0.971696	0.498583	1.52975	1.26798	0.887198	1.29278	-0.0855734	0.263709	0.462887	0.467876	0.14078	2.29964	3.26654	2.56533	2.58148	0.508446	0.695478	0.489512	0.36403	-0.00657408	-0.121579	0.142031	0.453489	0.19458	0.185271	0.570509	0.276802	0.355804	0.235972	-0.129474	-0.283357	0.313192
ENSG00000004455	AK2	6.46224	0.636904	1.02569	0.700923	1.20047	1.32291	1.25951	1.0584	1.30704	0.192891	0.169787	0.218197	3.5907	1.59144	1.44295	0.894232	-0.0141772	1.24904	1.30298	1.39516	1.15848	1.32893	1.29652	0.622364	0.794737	0.404228	2.04751	0.305445	0.273183	0.279087	0.269545	0.653659	1.70532	1.61798	-0.476618	-1.00772	0.259649	-0.00965742	-0.110104	-0.213662	-0.785224	-1.36115	-0.73764	-0.995218	-1.57658	-1.38972	-0.523933	-1.64101
ENSG00000004468	CD38	7.57068	2.34136	2.64094	2.90168	0.691222	0.628552	0.760202	0.745761	0.801902	0.951263	0.943887	0.963191	0.85713	0.853636	1.53857	0.960414	0.475194	0.687191	2.11142	2.03354	1.3693	1.60809	0.948235	0.571145	2.95336	3.10732	0.26621	1.23729	1.44768	1.103	1.18647	1.4004	0.870515	2.33617	1.7603	1.28949	1.57362	1.44978	1.43761	1.41358	1.61836	1.82376	1.96515	1.9943	2.0049	1.53051	2.03209	2.18652
ENSG00000004478	FKBP4	5.5593	0.425381	0.679097	0.71596	1.46219	1.17305	0.543788	0.46386	0.594202	0.345766	0.363887	0.208973	1.93447	0.41482	1.85242	1.03421	1.53788	1.1354	1.03893	0.936577	1.07678	1.61562	0.989299	1.70718	1.3124	0.604286	0.957615	0.423028	0.346624	0.256969	0.292095	0.672676	1.16572	0.97338	1.30675	1.85943	1.72272	1.09041	1.1843	1.07977	1.59734	1.1609	0.966991	1.02585	1.67728	1.16654	0.152634	0.86032
ENSG00000004487	KDM1A	2.95308	0.80619	0.297037	-0.0451422	-0.527569	1.16572	0.220694	0.178393	0.255365	0.238547	0.179575	0.366051	0.947558	0.222178	0.478371	0.880332	-0.797298	0.401434	0.878574	0.926523	1.13377	1.12159	0.707233	0.454541	0.821618	0.516121	1.03736	-0.198603	-0.0443228	-0.162508	0.0024306	0.525688	0.786896	0.895871	0.195045	0.223882	0.402005	0.467157	0.276188	0.385074	0.0134639	-0.105494	-0.0409833	-0.17379	-0.159041	0.0579478	0.00537752	-0.0650507
ENSG00000004534	RBM6	2.08123	-0.296656	-0.428946	0.240168	-0.0307477	0.174854	0.0871968	0.0905435	0.0719703	0.484466	2.13013	0.532862	-0.0737121	1.1821	-0.113333	-0.519318	0.641122	-0.0381541	0.815449	0.790961	-0.107068	0.149068	0.820266	0.77154	0.386745	1.46644	0.750146	-0.212733	-0.102455	-0.200855	-0.277826	0.657573	0.61457	0.644605	-1.45821	-1.91704	-1.66464	-1.21254	-0.962855	-1.01873	-1.24238	-1.15721	-1.31959	-1.3199	-1.45276	-2.29241	-1.72877	-2.09132
ENSG00000004660	CAMKK1	-3.73374	-0.683481	-0.617531	-0.785337	0.2119	-0.858545	-0.625096	-0.521779	-0.486318	0.183665	-0.316163	0.69742	-1.01093	0.486149	-0.561211	-0.709715	0.617297	-1.55755	-1.13795	-1.01191	-1.39377	-1.45298	-0.503808	-0.581334	-1.01755	-0.7147	-0.164515	-0.133213	-0.03414	-0.0556521	-0.472809	-1.37574	-1.36539	-0.096926	-0.299108	0.366546	-0.283268	-0.4642	-0.0812331	-0.0052681	-0.10903	-0.0595855	-0.264999	-0.281203	-0.190752	-0.38102	-0.217078	-0.357049
ENSG00000004700	RECQL	4.02625	1.59639	-0.3636	0.680961	0.437292	0.916491	1.69504	0.911848	1.67161	0.984869	0.991669	0.974748	0.0538607	-0.510115	0.701995	1.08979	-0.878964	1.12588	1.37361	1.67117	0.174117	0.972671	-2.30034	1.26333	2.14047	0.034953	1.01313	0.957956	0.806469	1.09893	1.06142	1.21308	0.119967	1.39925	1.65192	1.80905	1.51919	1.7126	1.52223	1.64219	1.28969	0.744949	1.41258	1.3693	1.27815	1.79221	1.75672	1.6694
ENSG00000004766	VPS50	-0.477045	-0.298512	-0.353136	-0.255752	-0.187009	-0.458626	-0.164664	-0.276608	0.0219774	-0.170064	-0.163487	-0.192707	-0.621882	0.325915	-0.24205	-0.508518	-0.537628	-0.170375	0.206626	0.251278	0.095258	0.212898	0.481659	0.14641	-0.140125	-0.23966	0.110442	0.775668	0.548029	0.1697	0.364873	0.579282	0.498776	0.224716	0.0604992	0.085965	0.257611	0.161203	-0.123734	0.014347	0.104214	-0.144886	0.0976826	0.034953	0.0774863	0.251703	0.642348	0.403058
ENSG00000004777	ARHGAP33	4.73866	2.66873	1.8583	0.531659	0.633244	0.0571234	1.02199	0.981407	0.422851	1.20956	1.17498	1.25514	-0.197678	1.35848	0.498969	0.451594	1.23985	-0.107579	0.45009	0.32771	-0.0514609	-0.191328	1.10043	0.429151	1.40225	1.99177	0.159668	1.76896	2.17706	2.38671	2.00813	0.361217	-0.311221	0.246773	0.490798	0.342476	-0.0848073	0.133565	0.42482	0.26799	0.572227	0.77154	0.655314	0.873363	0.856877	0.0757032	0.00934738	0.479239
ENSG00000004779	NDUFAB1	6.80717	1.0017	0.480056	0.671484	0.901157	1.53506	1.35447	1.42715	1.52426	1.55236	0.883976	0.865133	1.92196	1.06708	0.393459	0.973525	-1.58675	2.22317	0.504452	0.498369	1.62925	1.93305	1.56386	0.757914	1.00896	0.432151	0.455484	0.379699	0.274097	0.408649	0.467722	0.62723	2.16849	0.87723	0.638833	1.42557	1.67768	2.0225	1.8876	1.66635	0.651576	1.1609	0.681257	-0.0721046	0.00605265	1.2631	0.506819	0.986973
ENSG00000004799	PDK4	-8.3253	-0.0201293	-2.31694	-1.46985	-0.511624	-1.33805	-0.993614	-0.995824	-1.06797	-1.3353	-1.42342	-1.36215	-1.09586	-1.98234	-1.19145	-0.985715	0.828187	-1.38331	-2.20835	-2.30651	-2.16525	-2.11824	-1.38588	-1.54155	-1.61335	-1.50591	-1.07512	-1.64897	-1.41035	-1.27043	-1.2897	-2.48377	-2.07512	-1.78053	0.613044	0.647828	0.439791	0.152038	0.487266	0.307602	0.800627	1.04905	0.875323	1.018	0.959527	1.08287	0.771874	0.812221
ENSG00000004838	ZMYND10	2.03998	-0.263529	-0.335728	-0.36546	0.518445	-1.84973	0.979589	0.956414	0.892547	0.870515	0.862945	0.847142	-0.711005	1.74065	-0.0924955	-0.456638	0.187905	-0.231243	-0.103926	-0.0706852	-0.711749	-0.420978	1.15416	0.241951	-0.362196	-0.321109	-0.431334	2.58148	0.524379	1.42478	1.44645	0.572668	1.04701	-0.140641	-0.265854	-0.231642	-0.153502	0.0121446	0.0184873	0.0178807	-0.219304	-0.126726	-0.177246	-0.177746	-0.196813	-0.246949	-0.0630882	-0.229474
ENSG00000004848	ARX	-0.597941	-0.226721	-0.354375	-0.392761	0.286246	-0.161228	0.407719	0.388596	0.310313	0.229136	0.166821	0.19458	-0.546749	-0.297075	-0.103076	-0.23225	0.57942	0.177192	-0.614055	-0.64015	-0.799934	-0.742999	-0.16596	-0.27361	-0.52229	-0.394197	0.268602	0.61235	0.53143	0.221041	1.36083	-0.691035	-0.901528	-0.439136	1.02353	0.619781	0.243781	0.652978	1.04087	0.859627	0.83936	1.09683	0.782319	1.30751	0.959012	0.286686	-0.190523	0.285399
ENSG00000004864	SLC25A13	2.90342	0.744613	-0.116453	-0.265854	-0.0411361	1.02971	0.413877	0.580484	0.57082	1.22225	1.25932	0.513331	0.81407	0.672076	-0.332084	-0.182696	-1.20611	0.694154	0.923331	0.918151	0.938174	0.496899	0.823245	0.477086	0.846135	0.433214	-0.110545	0.593847	0.479554	0.434693	0.509674	0.899521	0.498369	0.641734	-0.0497306	-0.279889	0.429046	0.315967	0.000941355	0.105581	0.478652	0.0831787	0.264705	-0.0444143	-0.102259	0.440477	0.38163	0.443306
ENSG00000004866	ST7	-0.181878	-0.0848073	0.543049	-0.772123	-0.228856	-0.215033	-0.589854	-0.50408	-0.446366	-0.0277813	-0.119939	0.0266219	-0.113584	-0.459657	-0.904293	-0.805498	-1.45359	0.383683	0.192891	0.611715	1.42154	-0.345515	0.366896	0.0708187	0.277047	-0.185099	0.193247	0.173626	0.113241	-0.0561111	-0.0930536	0.414263	0.543282	-0.178931	0.686116	0.360296	1.03692	0.564831	0.494012	0.360652	1.06665	1.07927	0.955124	0.760202	1.05982	0.925861	1.09318	1.05519
ENSG00000004897	CDC27	-1.45445	-0.597953	0.0382693	0.486301	-0.557513	0.429351	-0.709827	-0.7845	-0.646655	-0.590609	-0.451829	-0.542654	0.731283	0.178279	-0.180826	-0.151511	-0.670235	-0.151511	0.136979	0.109707	-0.377464	0.746293	-0.111749	-0.214489	0.549269	-0.111586	0.129623	-0.58048	-0.618174	-0.807361	-0.684639	-0.00940049	0.447705	0.199145	0.762798	2.10387	1.23518	1.40655	0.935227	1.20735	1.17305	0.648929	1.71139	1.40873	1.59107	2.32045	2.37184	2.05612
ENSG00000004961	HCCS	-0.882917	-0.0801467	0.607895	-0.0115373	-0.107354	-0.458626	-0.0134718	0.0257126	-0.128315	-0.56592	-0.596574	-0.616328	-0.00847901	0.218342	-0.409308	0.289774	1.1974	0.333069	-0.550667	-0.200526	0.921353	0.190882	-0.190669	-0.339649	0.174316	0.160261	-0.498316	-0.690649	-0.669547	-0.524026	-0.554282	-0.632912	-0.520058	0.0282173	-2.03101	-2.22806	-2.47385	-2.2684	-2.25393	-2.16414	-2.56027	-2.74643	-3.34759	-2.79391	-2.62897	-1.72218	-2.21672	-2.45523
ENSG00000004975	DVL2	1.60244	0.225804	0.588325	-0.0494187	0.538757	0.455244	-0.341353	-0.240015	-0.300877	0.418857	0.352495	0.214899	0.600483	-0.0476744	-0.145945	0.538917	1.0442	-0.0502056	1.55717	0.976191	0.345766	0.0417031	-0.0515834	0.214899	0.69172	0.704366	-0.0692267	-0.111207	0.0024306	-0.101833	-0.295012	0.305725	0.348286	0.780703	-0.64015	-0.309277	-0.125978	-0.722382	-0.232029	-0.6767	0.275603	0.0916764	0.359346	0.183105	-0.0148906	0.336926	-0.131573	-0.131874
ENSG00000005001	PRSS22	-1.96019	-0.472809	-0.628398	-0.663873	0.180953	-0.228516	0.105038	0.102267	0.0392186	-0.148676	-0.207979	-0.192527	-0.429114	-0.501482	-0.233266	-0.109414	0.396427	0.0695978	-0.797298	-0.809073	-1.05078	-0.942911	-0.399764	-0.541388	-0.724584	-0.657064	0.140161	-0.0863909	-0.207299	0.115598	-0.013021	-0.630473	-0.996368	-0.570002	0.420033	0.596702	0.0985769	0.114222	0.718103	0.898247	-0.0432759	0.532282	0.212102	0.438232	0.726996	0.161858	-0.392761	0.166645
ENSG00000005007	UPF1	0.16932	-0.603871	-0.255279	0.506571	-0.246416	0.0486392	0.209428	0.554702	0.248312	0.41984	0.512482	0.516299	-0.263226	0.434034	-0.151678	0.146718	0.532113	-0.215033	-0.261503	-0.313735	-0.281522	-0.820914	0.182777	0.112064	-0.570602	-0.510195	0.735793	0.892746	0.923103	0.960111	0.809978	-0.699449	-0.601376	-0.851427	-1.56842	-1.51258	-1.77365	-2.22028	-1.78989	-1.95011	-1.39144	-1.28132	-1.38883	-1.30898	-1.44357	-2.2373	-2.17922	-1.9569
ENSG00000005020	SKAP2	6.09355	1.09937	0.74746	0.937485	0.13475	-0.0474687	1.12294	1.05676	1.37093	0.855526	0.908218	0.842134	0.845686	1.71189	1.32174	0.0368883	-0.072673	1.04701	1.67689	1.4174	1.1923	2.96227	2.12636	1.60145	0.846135	1.0055	0.922432	1.29794	1.31876	1.06182	1.14573	1.19835	1.53446	3.37968	2.58341	2.05749	2.28824	2.06078	1.83175	2.07185	1.63529	1.74065	1.87995	1.30324	1.89999	2.14047	2.06396	2.25215
ENSG00000005022	SLC25A5	7.50214	1.42715	0.886353	1.03135	0.996057	2.0225	1.33933	1.41655	1.40602	0.841744	0.804084	0.725807	2.48125	1.16122	1.04734	1.92923	0.105981	1.76896	0.607525	0.709961	1.33115	1.30069	1.786	1.36256	0.846135	1.5287	1.1609	0.770906	0.499435	0.787941	0.70747	1.38945	1.55402	0.386493	1.03112	1.19187	1.39813	1.28485	1.31124	1.32466	0.969517	1.04262	0.899521	0.708234	0.6719	1.16269	0.561032	0.550732
ENSG00000005059	MCUB	5.70109	1.53709	1.95824	0.218455	0.527319	1.10932	1.2637	1.47469	1.41525	0.706256	1.02637	0.990712	0.865133	0.696996	0.390014	0.229893	-0.78642	1.11536	0.743744	0.810245	0.801902	0.954063	0.824636	1.08395	1.04701	0.979294	1.2884	0.902532	0.572466	0.562563	0.617083	1.14266	1.06182	1.04845	1.21665	1.30704	1.43028	1.52491	1.44228	1.49256	1.10169	1.09853	1.0962	0.994992	0.973525	1.11347	0.968356	0.974507
ENSG00000005073	HOXA11	-10.4061	-1.97206	-2.29241	-1.91947	-1.46414	-1.11003	-2.03545	-2.02126	-2.08091	-2.08428	-2.1411	-2.06487	-0.95989	-2.13257	-1.12343	-0.965467	0.638097	-0.414739	-1.69302	-1.72975	-1.50657	-1.71317	-1.39377	-1.52033	-2.03322	-1.99019	-1.07109	-1.79354	-1.74486	-1.71784	-2.07923	-2.4966	-2.12023	-2.00028	-0.630473	-0.66738	-0.769174	-1.02366	-0.822565	-0.936907	-0.554282	-0.421639	-0.508989	-0.437209	-0.460593	-0.220169	-0.344911	-0.465396
ENSG00000005075	POLR2J	8.53821	0.976436	1.40777	0.594889	2.6369	1.50344	1.90224	2.22506	2.21713	1.80625	1.76332	1.77821	1.79674	2.03799	0.871094	1.59357	-0.223118	1.31189	0.389549	0.108778	0.445263	0.608446	1.26752	1.27763	0.771149	1.35689	0.682713	1.12377	1.07164	1.14478	1.06746	0.909471	1.44407	0.552309	-0.564497	-1.46929	0.207032	0.88047	1.2925	1.0818	-1.27602	-0.351413	-0.660334	-0.656029	-1.20091	-1.19692	-1.08244	-1.29015
ENSG00000005100	DHX33	-1.67694	-0.0855734	1.20247	0.655314	-0.470635	0.476075	-0.709827	-0.770102	-0.707372	-0.310353	-0.325227	-0.163937	0.167685	-0.497565	-0.0947072	0.325536	0.423791	-0.466068	0.284724	0.29012	-0.549976	-0.982746	-0.4828	-0.443468	-0.321748	0.153491	0.311109	-0.685057	-0.621449	-0.546534	-0.554047	-0.557513	-0.456425	0.124905	-0.537224	-0.590918	0.131438	-0.7147	-0.631852	-0.494768	-0.0531016	-0.596477	-0.520752	-0.469214	-0.378022	-0.816565	-0.670852	-0.567602
ENSG00000005156	LIG3	1.6047	0.0400735	0.0460806	0.0245572	0.433214	0.583125	0.228441	0.0201555	0.224897	0.113508	0.0928975	0.457768	0.552386	-0.0825814	0.633053	0.877124	0.0278657	-0.113333	1.22706	0.914402	-0.0052681	0.498776	0.51091	0.884589	0.595765	0.404228	1.25128	-0.307258	-0.126283	-0.309488	-0.211991	0.373098	0.130069	1.21128	0.437478	0.921483	0.761626	0.716673	0.524707	0.789673	1.28649	1.01842	1.18447	1.12457	1.23331	1.16654	0.947558	1.12178
ENSG00000005175	RPAP3	1.58031	0.354348	0.326701	-0.0294879	-0.360706	-0.0474687	0.292639	0.227734	0.318224	0.151291	0.138173	0.0692887	0.164487	0.252051	-0.430163	0.374119	-0.858049	0.322196	1.38773	1.33494	1.11965	0.734831	0.87144	0.213595	1.06983	0.770906	0.113772	0.0920534	-0.0729823	-0.334554	-0.227742	0.875004	0.863813	1.60426	1.09522	2.05167	1.80108	1.46993	0.948511	1.65002	1.20299	0.80742	1.44201	1.42101	1.22862	1.85138	1.84982	1.40356
ENSG00000005187	ACSM3	5.12537	1.12898	0.221041	0.307899	0.975151	0.64969	1.05642	1.07455	1.24295	0.991491	0.992931	0.961147	0.526663	0.575959	1.10932	1.04734	-0.178767	0.519984	1.3316	1.36693	0.485734	0.874761	0.599716	1.17162	0.97232	0.251047	2.42607	0.631057	0.541936	0.0963919	0.827233	1.37689	0.487421	1.96449	2.16573	2.83872	2.65961	2.66873	2.37067	2.65485	3.02893	2.25344	2.55255	2.3774	2.39123	2.79967	2.71197	2.62705
ENSG00000005189	REXO5	3.40188	0.585808	-0.474356	-0.309488	0.775452	0.408385	1.01285	1.08165	1.17918	0.727612	0.765996	0.443306	0.149068	0.195606	0.804778	-0.271184	-0.253514	0.747282	1.00721	1.07523	0.140483	0.633454	0.355158	1.08649	0.259561	0.14321	2.47849	0.180222	0.0462002	0.141952	0.17135	1.30645	0.561458	1.72592	1.89374	1.84082	1.91148	2.15744	1.86089	2.02565	1.83983	1.64697	1.82583	1.71852	1.78336	1.52321	1.6899	1.8029
ENSG00000005194	CIAPIN1	3.29574	0.611176	0.955926	0.352062	0.499752	0.609023	0.960792	0.694584	0.981718	1.05487	0.598843	0.69742	1.19082	1.26697	0.701193	0.402856	-0.170375	-0.337445	0.282023	0.287058	-0.266161	0.309974	0.671	0.470492	0.174316	0.621291	-0.27583	0.299746	0.346437	0.127092	0.251865	-0.121963	1.19126	0.426766	-0.562318	-0.457456	-0.240884	-0.20949	-0.217883	-0.199413	-0.525521	-0.514716	-0.58924	-0.703922	-0.700122	-0.522521	-0.657499	-0.745719
ENSG00000005206	SPPL2B	6.03365	1.95579	-0.158037	1.49922	0.904482	0.327941	1.46219	1.42975	1.29794	1.74898	1.72692	1.81973	-0.0632578	1.54731	0.695691	1.06816	1.1593	0.683421	0.753216	0.614255	0.147548	-0.0974649	1.06867	0.984869	0.983022	1.51181	1.21446	1.93305	3.62744	2.17164	1.71189	0.18262	-0.321552	0.457539	0.299648	0.447931	0.102644	0.138247	0.471357	0.380063	0.552619	0.737037	0.782319	1.03542	0.718945	0.283297	0.0852481	0.345197
ENSG00000005238	FAM214B	-6.58419	-1.30321	-0.967485	-0.839206	-1.2897	-1.58199	-1.3458	-1.0023	-1.06738	-0.907649	-0.920441	-0.901528	-1.23285	-0.637967	-1.88688	-1.14441	-0.274657	-0.616328	-1.28539	-1.30808	-1.04204	-1.23401	-1.01191	-0.85688	-1.16778	-1.18401	-1.51197	-0.290745	-0.621689	-0.684399	-1.00729	-1.21898	-1.51889	-1.40212	-1.25898	-1.2602	-1.33047	-1.39993	-1.32341	-1.36461	-1.23825	-1.17894	-1.21825	-1.11862	-1.14322	-1.08613	-1.01304	-1.10007
ENSG00000005243	COPZ2	12.366	1.17722	-0.0751703	2.19073	2.03454	1.36588	2.884	2.7292	2.77282	2.91747	2.97075	2.96227	1.24037	2.55669	1.64612	1.73889	0.637509	1.64612	2.51291	2.54537	1.20781	1.31502	2.05948	2.43152	1.94472	1.88976	2.33892	2.2339	2.23148	2.05749	2.15547	2.09662	1.60351	2.12791	0.60646	0.593491	0.0197562	1.48899	1.75461	1.75839	0.989118	0.62844	0.731542	0.533935	0.978131	0.0990928	0.182777	0.55693
ENSG00000005249	PRKAR2B	5.77564	0.830947	0.618616	1.21529	0.479383	1.08287	0.818672	0.929208	0.966269	0.562563	1.0827	1.09703	1.14846	0.805439	1.34083	0.277117	2.95336	0.958226	1.04327	1.08252	1.258	0.847404	0.812221	0.805965	1.41111	1.88458	1.26423	0.906361	0.714638	0.884314	0.944731	0.920838	0.686988	1.27602	1.48749	1.56386	1.58305	0.926881	0.856305	0.899521	2.14287	1.80905	2.04511	1.90707	2.00229	1.97492	1.84318	2.0204
ENSG00000005302	MSL3	3.70484	1.00951	-0.495065	0.0894455	0.880917	0.665805	0.658721	0.782915	0.856079	0.603607	0.62068	0.609458	1.05909	1.35447	-0.162087	0.648251	0.545713	0.998052	0.578043	0.668231	0.150398	-0.230658	1.19573	0.74292	0.794737	2.24681	-0.281393	0.564253	0.532113	-0.0126684	0.15643	-0.00683658	0.984617	0.230614	-0.383859	-0.197549	0.111327	-0.234779	-0.255916	-0.225297	-0.10773	-0.200855	-0.230322	-0.408756	-0.38926	0.0762025	-0.193469	-0.37371
ENSG00000005339	CREBBP	-5.77832	-0.830465	0.194266	-1.05518	-0.992329	-0.0474687	-1.28101	-0.70113	-1.40095	-1.31407	-1.25156	-1.02782	-0.678956	-1.01304	-1.18365	-0.4828	-0.9228	-0.710348	-0.874592	-0.838566	-0.604756	-0.275008	-1.34318	-1.164	-1.01755	-1.60278	-0.216224	-1.5508	-1.48879	-1.29118	-1.40313	-0.658047	-0.645805	-0.19695	-1.56359	-1.28742	-1.49976	-1.4653	-1.6229	-1.57571	-1.54122	-1.37744	-1.52033	-1.26139	-1.25594	-1.78246	-1.52421	-1.15679
ENSG00000005436	GCFC2	1.25764	-0.0124037	-0.103517	-0.299259	0.12588	-0.215033	0.119324	0.191726	0.404883	0.321839	0.112278	-0.240884	0.105038	0.106616	1.15506	-0.0433912	-0.15629	0.211054	0.961147	1.00321	0.257765	0.768374	-0.100977	-0.208979	0.254473	0.112064	1.60287	-0.123269	-0.318309	-0.331001	-0.460399	0.520917	1.3035	1.41904	0.999704	0.899521	1.03855	1.29069	0.989654	1.13008	0.827599	0.633053	0.818205	0.732205	0.787405	0.645667	0.942296	0.919303
ENSG00000005448	WDR54	8.06095	0.655185	0.496308	0.922123	1.20082	2.0225	1.38876	0.867783	1.63563	1.25128	1.20128	1.16937	1.4236	0.0250504	1.49184	1.98315	-0.906519	2.18455	1.60011	1.68777	1.99936	2.1701	0.727324	1.80905	1.3124	1.03388	2.1164	0.595459	0.695691	0.844565	0.727867	1.64825	0.871859	2.20695	2.27102	1.64697	2.51291	3.09459	3.30185	3.11977	1.74324	2.27307	1.67027	1.67117	1.93716	0.913777	0.944174	1.24938
ENSG00000005469	CROT	1.44266	0.0528162	-0.571981	0.311733	0.0589447	0.440564	0.541258	0.442665	0.550835	0.235785	0.290643	0.245148	-0.301298	0.861977	0.200566	-0.0658251	-0.503151	-0.585909	0.282922	1.01545	-0.201486	0.74018	0.594301	0.384421	3.27515	0.562004	0.0323761	0.668231	0.965864	0.682476	0.684229	0.220548	0.370599	0.661077	1.02601	0.363015	1.22941	1.07117	0.255455	0.425835	0.336926	0.260001	0.610544	-0.141354	0.283599	0.707713	0.847142	0.833732
ENSG00000005471	ABCB4	2.71247	0.780522	0.406575	0.352404	0.189274	0.281896	0.474801	0.451954	0.460376	0.489681	0.550241	0.529686	0.181536	1.4252	0.362343	0.292539	0.127405	0.325663	0.820611	0.812474	0.404578	0.314144	1.20781	0.739043	0.761787	0.0823458	0.330865	1.02601	0.766242	0.0589447	0.950609	0.583316	0.588325	0.604106	-0.792913	-1.31564	-0.63169	-0.393642	-0.720062	-0.55659	-0.84922	-0.969389	-1.23593	-1.34933	-1.09505	-0.904293	-0.512749	-1.06038
ENSG00000005483	KMT2E	-6.61891	-0.459657	-1.49181	-1.22841	-1.12416	-0.940048	-1.11819	-1.05448	-1.41544	-1.67489	-1.51768	-1.78333	-0.915785	-1.0933	-0.994708	-1.37669	-1.12306	-1.45038	-1.05213	-0.965467	-0.788156	-0.574939	-0.441846	-1.29252	-1.13349	-1.19581	-0.873227	-1.60764	-1.59991	-1.2058	-1.44509	-0.722709	0.685514	-0.840975	0.148937	0.332219	0.66096	0.276188	-0.0415939	0.117423	0.218993	-0.0141772	0.214133	0.0808955	0.106486	0.879767	1.2083	0.616878
ENSG00000005486	RHBDD2	5.07253	0.283738	0.224897	-0.153365	1.23312	1.53634	0.782764	1.00789	0.824429	1.24074	1.13588	1.22758	1.05642	0.461228	1.56045	0.931829	1.89064	1.2083	-0.446568	-0.504005	1.10762	-0.243306	0.454946	0.780522	0.643187	0.225632	0.486301	1.44697	1.51793	1.53051	1.74642	0.435726	-0.515776	0.390269	0.118529	-0.225625	-0.237964	-0.272789	0.197362	-0.0414068	0.21005	0.210586	0.272277	-0.234405	-0.0193026	1.02859	0.551069	0.437292
ENSG00000005513	SOX8	-5.48533	-0.220502	-0.492279	-0.585734	-0.675888	-1.17894	-0.504651	-0.537839	-0.622069	-0.701681	-0.716189	-0.683254	-0.996969	-0.384872	-1.22156	-0.581769	0.0644026	-1.66263	-1.38186	-1.43868	-1.36804	-1.49358	-0.254162	-0.754684	-0.751991	-0.712684	-1.20306	-0.499019	-0.460745	-0.408542	-0.233553	-1.53497	-1.84364	-1.13349	-0.540757	-0.608231	-0.784368	-0.719505	-0.536661	-0.63228	-0.650611	-0.484501	-0.590032	-0.454176	-0.471003	-0.64811	-0.667641	-0.593475
ENSG00000005700	IBTK	-0.88079	-0.299379	0.715468	-0.0646002	-0.74524	-0.319188	0.0222756	0.136384	0.139534	-0.364093	-0.272499	-0.371514	-0.446156	0.755445	-0.137627	-0.150181	-0.73924	-0.20251	0.156984	0.21783	0.242893	0.403233	0.621753	0.255149	1.8211	-0.334735	0.21172	-0.119532	-0.148344	-0.421822	-0.290284	0.334642	0.290643	0.40993	0.18714	0.199355	0.688691	1.01079	-0.0020776	0.489993	0.0949666	-0.3082	0.0316849	-0.250028	-0.139227	-0.104527	0.63739	-0.0958997
ENSG00000005801	ZNF195	-3.98182	-0.796861	-0.178405	-0.884717	0.144003	-1.15225	0.152038	0.0492528	0.193421	-0.474863	-0.420499	-0.467483	-1.19145	-0.06279	-0.515947	-1.17926	-0.0467492	-2.20537	-0.97293	-0.706111	-0.655142	-0.778951	-0.133034	-0.315925	-0.197992	-0.646415	-0.922027	-0.25965	-0.603247	-0.906256	-0.984341	-0.971837	0.037226	-1.15761	-0.242836	0.149133	0.34222	0.536176	-0.245861	0.360652	-0.092678	-0.386471	-0.103076	-0.303962	0.140872	0.723108	0.997378	0.695691
ENSG00000005810	MYCBP2	-2.24869	-0.733751	0.173306	0.149396	-0.777642	-0.38817	-0.616328	-0.624091	-0.531271	-0.341819	-0.435306	-0.257204	-0.846019	0.055065	-0.303273	0.00796386	-1.07658	0.0967356	0.180953	0.0212809	-0.24535	0.177334	-0.315447	-0.135883	0.24449	-0.491865	-0.113333	-0.675181	-0.574022	-0.732433	-0.660256	0.322196	-0.209986	-0.467639	-0.966037	-0.769766	-1.04668	-0.544996	-1.02422	-0.922565	-0.657179	-1.5551	-1.1827	-1.00684	-1.06797	-1.83315	-1.46475	-0.963906
ENSG00000005812	FBXL3	-6.54309	-0.97029	-0.626673	-0.864514	-1.57312	-1.06681	-0.577635	-0.566844	-0.737462	-1.19125	-1.04852	-1.14682	-0.779872	-1.39266	-1.39786	-1.16706	-1.4603	-1.28646	-1.2058	-1.21292	-0.513742	-0.737892	-1.11192	-1.10658	-0.720062	-0.981465	-0.819913	-1.33878	-1.18324	-1.61611	-1.20892	-1.27208	-0.328231	-1.13889	-0.564497	-0.18636	-0.3636	-0.406698	-0.755408	-0.609721	-0.657179	-0.846714	-0.611356	-0.480866	-0.302876	0.541145	0.760577	-0.182191
ENSG00000005844	ITGAL	2.83337	0.221637	0.230989	0.227891	0.583125	0.986506	0.365734	0.377677	0.410954	0.490432	0.509406	0.503955	1.03035	0.499752	0.191056	0.694367	0.745509	0.88005	0.259738	0.278195	0.557937	0.21454	0.79584	1.04327	0.198789	0.250046	0.513898	0.283738	0.136162	0.236826	0.172047	0.195196	0.777301	0.116645	-0.464082	0.391346	0.352585	-0.585602	-0.382589	-0.437513	0.262416	-0.237964	-0.0796119	-0.031794	-0.205691	0.440477	0.235208	-0.131874
ENSG00000005882	PDK2	6.03768	0.962764	-0.133213	1.06816	1.04701	1.02068	0.512967	0.538917	0.606536	0.889819	0.880917	0.889819	1.45442	0.946165	1.30069	1.01285	1.20562	0.596984	1.98903	1.0055	1.47469	0.894232	0.413019	0.488932	1.3124	0.848779	0.725219	0.988295	0.939494	0.743744	0.716173	0.961789	2.17928	0.791205	-0.134477	0.611811	1.37988	-0.411263	-0.194757	0.112201	0.377126	0.700106	0.639041	0.262702	0.16101	1.67206	0.921225	1.0773
ENSG00000005884	ITGA3	3.82389	0.232007	1.29442	1.92068	0.021158	1.24465	-1.18401	0.382166	0.309974	0.875004	0.846135	0.882492	0.499228	-0.00391713	-0.172484	0.573371	0.0301773	1.22286	0.868514	0.0488101	1.76636	0.350563	0.739561	1.80813	0.662131	0.72361	0.155503	2.32045	1.96986	1.38674	1.35249	0.175401	-0.216224	-0.212337	0.210326	0.348286	-0.251109	-0.118	0.180529	0.160741	0.383683	0.282852	0.330432	0.2119	0.367788	0.253581	-0.196735	0.21641
ENSG00000005889	ZFX	-8.58006	-0.838877	-1.44019	-1.45714	-1.58762	-1.06681	-2.07147	-1.86784	-2.10054	-1.44305	-1.3392	-1.50909	-1.55008	-0.909238	-1.7568	-1.82187	-1.2718	-1.68756	-1.52141	-1.31198	-1.1026	-1.63685	-0.94808	-1.07253	-1.19491	-1.35983	-1.0783	-0.805251	-1.5079	-0.996095	-1.26363	-1.29057	-0.597147	-0.801695	-0.966037	-0.561885	-0.573479	-0.434494	-0.578564	-0.617531	-0.545455	-0.846714	-0.611356	-0.368744	-0.316778	0.106692	0.706896	-0.232178
ENSG00000005893	LAMP2	8.06624	1.08951	0.534133	0.441444	0.560814	2.0225	1.2524	1.18825	1.3087	1.46486	1.4435	1.38717	-0.375061	0.631439	0.972946	1.23937	-1.09553	2.96227	1.55108	1.98903	3.23646	2.42607	1.55659	1.81735	1.3124	1.19812	0.910168	1.5481	1.38214	2.44655	1.89868	1.30258	1.74474	1.42975	2.20485	2.74736	2.53662	2.05231	1.786	1.95336	2.15907	1.63725	2.31255	2.31656	2.27769	2.55991	3.09459	2.64497
ENSG00000005961	ITGA2B	6.26303	1.57397	0.9243	0.797749	1.25463	-0.0175832	1.67439	1.66212	1.59555	1.79265	1.81973	1.83233	-0.137768	1.82799	0.283979	-0.437757	0.230614	0.278195	0.782915	0.735683	-0.133991	0.203307	1.17538	1.37093	0.661935	1.14752	0.550732	1.16221	0.822384	2.85097	1.59701	1.2521	0.801528	0.695691	0.19804	0.199355	-1.38258	-0.118	0.336828	0.160741	-0.555533	-0.0283489	-0.318378	-0.0188448	0.00105049	-0.87873	-0.825098	-0.182191
ENSG00000006007	GDE1	3.95941	0.792334	0.422115	0.380329	1.01285	1.27571	0.194657	0.0997546	0.351975	0.557937	0.548029	0.544784	1.15753	0.971469	1.05642	0.765996	-0.183131	1.258	0.0368883	-0.0325583	1.12411	0.94969	1.35802	0.941356	0.595765	0.336926	0.163181	1.14807	0.8392	0.500523	0.549526	-0.0632578	1.20208	-0.145829	-0.709505	-0.413293	-0.306042	-1.00632	-0.755408	-0.738558	-0.394976	-0.525229	-0.757656	-0.631302	-0.688703	0.276188	0.289547	-0.345515
ENSG00000006016	CRLF1	5.45854	0.905823	0.445793	0.72361	1.11009	-0.42547	1.21409	1.08331	1.15753	1.29486	1.27263	1.31846	0.213232	0.994304	1.4346	1.516	1.20916	0.628991	1.18609	1.05982	0.231734	0.466195	0.687418	0.835783	-0.037834	0.467876	1.27522	1.39516	1.61464	1.44943	1.45679	1.67281	-0.0821394	1.11394	0.972809	0.793517	0.252146	0.696547	0.816818	0.804205	0.342476	0.700106	0.475747	1.10001	0.91554	-0.0146663	-0.0120349	0.376247
ENSG00000006025	OSBPL7	0.528918	-1.13141	1.28928	-0.55013	0.167164	-0.901153	0.235632	-0.316535	0.276265	1.13627	1.22758	1.23312	-1.10604	0.32378	-0.640991	-0.442161	0.479239	-0.567068	-0.0197681	0.157994	-0.825098	-1.07512	0.68576	3.76409	-0.41432	-0.392241	0.853299	0.660217	1.20278	0.666436	0.574141	-0.585368	-0.811077	-0.740928	-0.530133	-0.508336	-0.852601	-0.992207	-0.523447	-0.706373	-0.710457	-0.316691	-0.532134	0.0547816	-0.275701	-1.18309	-1.21702	-0.846714
ENSG00000006042	TMEM98	8.0453	1.60145	0.691489	0.284574	2.58148	0.928029	1.55108	1.8876	2.43013	1.89603	1.90451	1.93965	1.02274	1.86855	1.05287	1.14518	1.10539	1.15635	0.748888	0.767449	0.229136	0.296114	1.48655	1.44475	0.928654	1.26524	1.38813	1.5147	1.47121	1.5395	1.64159	1.08761	0.871094	1.00255	0.911082	0.911344	0.870515	1.03421	1.22758	1.15506	1.00137	1.15677	0.977417	0.948235	0.916877	0.626149	0.241647	0.523195
ENSG00000006047	YBX2	8.14619	2.87081	2.69974	2.68836	1.63725	0.482772	1.74156	1.72504	1.66778	1.69329	1.65656	1.74642	0.840915	1.30578	1.08475	1.22392	1.02274	0.78979	1.01645	0.883654	-0.573046	0.820939	0.709961	0.70747	2.54103	2.91747	1.06524	1.48952	1.68416	2.45027	0.142272	0.873687	-0.0391194	1.20321	1.39786	1.36718	0.245424	0.833209	1.19688	1.19434	0.508942	0.645067	0.61378	1.16698	1.49963	0.225376	-0.415303	0.492167
ENSG00000006062	MAP3K14	-10.5504	-1.63132	-1.2602	-1.19837	-1.16596	-0.980443	-1.78694	-1.79769	-1.92934	-1.77012	-1.74381	-1.64347	-1.3762	-2.11478	-2.20835	-1.48225	0.38969	-2.34282	-2.08428	-2.19457	-2.23188	-2.56027	-1.26172	-1.38413	-1.53728	-1.53497	-2.04282	-2.3199	-2.02899	-1.24583	-1.32341	-2.11478	-1.60427	-2.11635	-1.3717	-1.16745	-1.48196	-1.96277	-1.53229	-1.72259	-1.12161	-0.984819	-1.35479	-0.949812	-1.05836	-1.17678	-1.35697	-1.14632
ENSG00000006071	ABCC8	3.0688	1.53561	1.15895	1.26524	0.0150984	-0.0335595	0.536062	0.508651	0.503955	0.580301	0.627804	0.603155	-0.413371	0.838714	0.158981	-0.517846	-0.452586	-0.125756	0.912166	0.896955	0.390141	0.526139	0.709549	0.674703	1.35086	1.46644	0.203118	1.20872	0.957956	0.907793	1.07373	0.848221	0.470742	0.924044	0.578429	0.564253	0.604106	0.586368	0.310313	0.460376	0.646132	0.405316	0.647522	0.651576	0.699112	0.539132	0.945568	0.922123
ENSG00000006118	TMEM132A	7.36255	0.246773	0.522103	-0.0546639	1.25735	1.05554	1.5153	1.55108	1.4806	1.93164	1.96067	1.99543	0.907118	0.94649	0.767711	1.54258	0.694584	1.51989	1.33933	1.23729	1.38674	1.11394	0.511937	2.20695	0.744078	0.573811	1.63989	1.56832	1.69244	1.65067	1.65972	0.934378	0.646132	0.812662	-0.015524	0.0136413	-0.730136	-0.194312	0.136669	0.139082	-0.0963416	0.13401	-0.0712873	0.13182	0.149133	-0.54625	-0.723164	-0.666167
ENSG00000006125	AP2B1	7.60307	2.05295	0.262416	1.23937	2.38023	2.0225	0.799798	0.975903	0.924172	1.38175	1.41412	1.37734	1.56331	1.35749	0.849912	0.663329	-0.76581	2.05167	0.843197	0.831631	0.888708	0.996406	1.84194	1.73222	0.897664	-0.0362476	1.29927	1.05676	0.991143	1.06867	1.10418	1.66212	1.83542	1.97122	0.746039	1.00704	0.539851	0.480156	0.499662	0.796783	1.04641	0.680007	0.835652	1.25128	1.07394	0.61413	0.481373	0.992023
ENSG00000006194	ZNF263	-7.50311	-1.06948	-2.21672	-1.17606	-0.931937	-1.28719	-0.865905	-0.724453	-0.909552	-1.2271	-1.21216	-1.02201	-0.852052	-0.710796	-0.921623	-1.27835	-0.0138853	-1.36602	-1.47407	-1.39853	-1.2004	-1.91349	-1.09798	-1.33288	-2.40412	-1.73436	-1.42898	-1.64347	-1.56842	-1.38794	-1.43556	-1.56774	-1.05044	-2.51903	-1.27043	-1.22448	-1.15741	-1.2333	-1.09936	-1.18594	-1.25043	-1.12275	-1.24818	-1.22677	-1.26757	-0.977677	-1.05285	-1.25572
ENSG00000006210	CX3CL1	-10.5422	-1.16745	-0.941025	-0.912463	-2.82696	-0.265694	-2.69639	-2.6427	-2.66521	-2.27234	-2.50123	-2.26558	-1.1509	-2.72489	-1.56774	-0.635423	-0.446957	-0.562724	-1.85981	-1.96665	0.703257	-1.6092	-2.00893	-1.99276	-1.29057	-1.33657	-2.04282	-1.08183	-0.999694	-0.406124	-1.19692	-2.18403	-2.95504	-2.05534	0.735186	0.33799	-0.648744	-0.806607	-0.253514	-0.766599	-0.201803	0.722456	0.00443237	0.235279	0.498476	-0.118521	-0.04166	0.307602
ENSG00000006282	SPATA20	8.42758	-0.278878	1.57624	1.76118	1.42428	0.450987	1.98315	1.93447	1.81013	2.45027	2.51708	2.57369	0.559784	1.45383	0.913378	2.17706	1.65159	1.17198	1.38547	0.668969	0.746293	0.574801	0.902788	2.47849	0.595765	1.41972	2.45027	2.10449	2.70641	2.10325	2.04035	0.939004	0.236543	1.02637	0.29041	0.671484	0.682357	0.378641	0.334267	0.642054	1.16572	1.16338	0.854719	0.657694	0.80742	0.339361	-0.161992	0.0535949
ENSG00000006283	CACNA1G	1.86868	0.232401	0.292919	0.205318	0.733454	0.037226	0.43358	0.443486	0.398044	0.979885	0.586795	0.634451	-0.00789942	-0.353801	0.611176	0.176597	0.983381	-0.0803229	0.442665	0.33208	-0.112566	0.071635	-0.810473	0.359086	0.125343	0.384421	0.734831	0.404428	0.758865	0.585013	0.282308	0.523018	-0.582536	0.45693	0.292323	0.181536	-0.119939	0.0835562	0.303782	0.176438	0.421539	0.550431	0.456788	0.599459	0.569849	-0.0881707	-0.139446	0.283165
ENSG00000006327	TNFRSF12A	-5.65255	-1.77749	-0.541603	-0.404204	-1.54497	0.0625689	-1.52895	-1.42646	-1.74381	-1.05011	-0.840547	-0.931937	-0.540277	-1.34101	-1.51889	-0.0899764	-0.0845307	0.176887	-1.35809	-1.12714	0.220548	-2.12023	-0.271327	-0.821969	-1.58501	-1.21774	-1.27835	-0.466324	-0.528934	-0.496452	-0.602011	-1.09798	-1.37074	-1.62978	0.118529	0.149133	-1.57436	-0.801053	0.0488101	-0.0149419	-0.689868	0.0564585	-0.318378	0.0501573	-0.266536	-0.528053	-1.13698	-0.232178
ENSG00000006377	DLX6	-7.4649	-2.08632	-1.89237	-1.85371	-0.815454	-1.9569	-0.753679	-0.761877	-0.835799	-0.997276	-1.0492	-1.05836	-1.78053	-1.37383	-0.773023	-1.19491	0.331919	-0.549436	-1.73064	-1.72596	-1.78694	-1.57475	-0.892448	-0.844087	-1.79769	-1.83112	0.0163725	-1.29362	-0.159941	-1.19012	-0.587506	-1.33151	-1.13526	-1.30762	0.709453	0.0421326	-0.648744	0.328031	0.394014	0.651471	0.573571	0.837142	0.10789	0.235279	1.05982	-0.314395	0.12228	0.572091
ENSG00000006432	MAP3K9	-7.31994	-1.01329	-1.06014	-0.84747	-0.481623	-0.901153	-0.951439	-0.942395	-1.00388	-1.07038	-1.06583	-1.06256	-1.32061	-1.87708	-1.39316	-1.85503	-0.563905	-2.02336	-1.319	-1.33241	-1.88172	-1.45494	-1.13698	-1.06409	-1.17269	-1.19286	-1.1004	-1.5524	-1.35697	-0.979202	-0.922263	-1.08244	-0.780532	-1.17269	-1.45821	-0.774739	-1.31629	-0.534628	-0.45409	-0.892924	-1.11727	-0.463091	-0.786824	-0.839041	-0.542553	-0.949328	-0.728296	-0.710682
ENSG00000006451	RALA	0.31143	0.780703	0.34094	-0.770102	0.0828119	-0.215033	0.0663854	-0.0415004	0.222436	-0.256235	-0.303112	-0.340501	0.490611	0.388036	0.690402	-0.476881	-1.34857	0.0430514	-0.0858109	-0.131063	1.16835	1.52975	-0.152144	-0.418623	-0.0685475	-0.177536	-0.250628	-0.747393	-0.721016	-0.877894	-0.530749	-0.22965	0.720531	0.45624	-0.167558	-0.694848	-0.292122	-0.0718592	0.0200912	0.0717565	-1.11727	-0.948319	-1.38291	-1.27411	-1.26405	-1.10987	-1.47026	-1.49671
ENSG00000006453	BAIAP2L1	0.933828	-0.103778	0.303124	0.135045	0.276188	-0.0474687	0.331413	0.353792	0.51934	-0.222285	0.0144634	0.220621	0.112201	-0.0549996	0.662131	-0.127129	-0.0780056	0.229532	0.525688	0.51871	0.376563	-0.361929	0.117609	0.114117	0.794737	0.269545	0.393826	-0.251471	0.010443	-0.0778276	0.021158	0.236152	-0.196498	0.441029	0.586455	0.741377	1.06359	0.624719	0.479824	0.662603	0.739648	0.837142	0.511512	0.66096	0.40956	0.89533	0.810693	0.808869
ENSG00000006459	KDM7A	-5.22381	-0.23045	-0.493659	-0.554282	-1.12586	-2.56027	-0.604673	-0.593876	-0.563209	-0.550351	-0.623785	-0.95784	-1.2718	0.0305816	-0.653882	-1.46349	-0.721016	-2.70157	-0.596747	-0.558531	-1.02938	-0.757656	-0.169574	-0.819529	-0.544233	-0.566659	-1.41544	-0.804574	-0.717287	-0.772343	-0.499784	-0.701681	-0.123137	-0.447551	-0.668437	-0.631597	-0.47851	-0.528149	-0.777382	-0.658047	-0.63228	-0.803277	-0.618174	-0.635201	-0.586138	-0.439919	0.0543473	-0.306342
ENSG00000006468	ETV1	-1.37031	0.126613	-0.407932	1.70275	-0.265694	0.0385964	-0.476794	-0.127277	-0.401534	-0.64152	-0.734566	-0.707036	-0.204568	-0.128141	-0.088542	-0.236851	-0.898557	-0.101426	0.0732879	0.32266	0.316969	0.29012	0.385074	-0.406698	0.26621	0.140297	-0.414611	-0.230658	-0.223961	0.0688574	0.0351767	-0.450797	0.0776376	0.153041	0.316123	0.301695	0.369437	0.348286	0.107053	0.230989	0.150398	-0.0175832	0.165568	0.14321	0.17602	0.315967	0.567749	0.42759
ENSG00000006530	AGK	3.26343	0.0603616	0.544549	0.069038	0.53515	0.637994	0.807033	0.977938	1.05036	0.286595	0.410863	0.0336983	0.196569	0.93475	0.646132	-0.355542	-0.843251	-0.178767	1.31642	1.1886	0.952819	0.229136	1.3316	1.12329	0.794737	0.659145	0.484961	0.222178	0.218342	0.266082	0.356678	0.714205	0.945568	2.03799	0.760577	0.209982	0.87641	1.21428	1.1875	1.29193	0.866673	0.952981	1.06572	0.970885	1.19278	0.586041	1.05751	1.36904
ENSG00000006534	ALDH3B1	5.35469	-1.14759	1.69993	0.445651	0.927257	0.440564	1.19789	1.19835	1.12159	1.37988	1.37579	1.41412	0.109707	1.11143	0.847637	1.14732	0.845899	0.447705	0.908886	0.815718	-0.739672	1.12898	0.670775	1.07748	0.425291	1.46644	1.00687	1.95198	0.520454	2.08851	1.8876	1.15592	0.308767	0.664964	0.110369	0.510022	-0.368744	0.333371	0.625026	0.101597	-0.437209	0.392324	0.198887	0.15996	0.262702	-0.319728	0.168386	-0.0902861
ENSG00000006576	PHTF2	1.87367	0.945568	-0.0426796	0.0218838	-0.677864	0.609023	0.0624877	-0.0525607	0.0907106	0.302046	0.559596	0.180387	0.0486392	1.07455	0.433764	-0.315597	-1.27208	0.3602	0.690998	0.6507	1.48138	0.986848	1.28299	0.5843	0.347115	0.101663	0.399838	0.393035	0.369075	0.361217	0.466195	0.334031	1.18447	1.03112	-0.177949	-1.1076	-0.866821	-0.87541	-1.08969	-1.00828	-1.06148	-1.4662	-1.59355	-1.4485	-1.4603	-1.43001	-1.14026	-1.35857
ENSG00000006607	FARP2	-1.01355	0.592583	-0.0613674	0.519984	0.243974	0.465979	-0.0172737	0.169438	0.102202	-0.603581	-0.572369	-0.436677	-0.142055	-0.154956	-0.830465	-0.456266	-0.611131	-0.010526	0.29545	0.0638645	-0.417603	-0.627682	-0.202195	-0.0653232	0.190547	0.146581	-0.367141	-0.180307	0.033415	-0.00512684	0.197362	-0.271078	-0.267805	-0.0299655	-0.195338	-0.707478	0.159819	-0.197921	-0.25835	-0.344775	0.237711	0.122428	0.23398	0.152312	-0.134084	-0.244979	0.446224	0.782224
ENSG00000006625	GGCT	6.44129	1.45572	-0.208592	0.261513	1.24532	0.894232	1.50599	1.49327	1.60978	0.993682	0.993976	0.948235	1.84082	2.22946	2.16108	0.623563	0.597183	1.0584	0.0600136	0.364382	-0.235263	0.822109	2.06396	1.19789	1.73259	0.733625	1.34083	0.670115	0.534317	0.502622	0.699403	0.465403	1.88976	1.07087	1.70897	1.02339	1.46119	1.5153	1.67689	1.09143	1.22108	1.46329	1.03477	0.857788	0.674058	1.37869	0.921225	0.801528
ENSG00000006634	DBF4	-5.79215	-0.954891	-1.63838	-1.58526	-0.573645	-1.15225	-0.960498	-1.03293	-0.900644	-0.908296	-1.01204	-1.1148	-0.836756	-1.452	-0.117561	-0.937758	-0.807361	-1.24442	-0.920161	-0.721447	-0.119532	-0.0638638	-1.12714	-1.47798	-1.3445	-1.08085	-0.56569	-1.50159	-1.33734	-1.5084	-1.27583	-1.16295	-0.334735	-0.583123	0.108255	0.0541917	0.104361	0.236716	0.141128	0.176717	-0.130775	-0.114048	-0.0732939	-0.0629246	-0.0763911	0.0807279	0.260517	0.0703503
ENSG00000006638	TBXA2R	-1.74476	-1.7536	1.01109	-0.39954	-0.292292	0.674703	-1.03201	-0.907117	-0.732183	-0.39108	-0.481623	-0.422148	0.720751	-2.25498	0.783922	0.736106	0.995713	0.249001	-0.16596	-0.255916	0.783466	0.442877	-0.701021	-0.307579	-0.542875	-0.433449	0.696996	0.00748244	-0.0483123	0.364529	0.218834	-0.221932	-1.76926	-0.320432	1.54996	0.878741	-0.337797	0.757011	1.83175	0.660323	1.42101	1.34772	1.06867	1.97626	1.96299	1.01995	0.397113	1.14992
ENSG00000006652	IFRD1	-5.36213	-1.96665	-1.57703	-1.91005	-0.0801467	0.117915	-1.1988	-1.14537	-1.00015	-1.09885	-1.07147	-1.06523	-0.866147	0.38969	-0.135698	-0.821414	-0.491724	-0.268967	-0.264774	-0.150304	-0.255458	-0.687289	-0.864514	-1.16745	-1.45638	-2.29115	-0.68147	-1.59016	-1.44453	-1.80009	-1.38372	0.0489973	0.639435	-0.37994	-0.299108	-0.833681	-0.270565	-0.122885	-0.359953	-0.262081	-0.178767	-0.437896	-0.536829	-0.526974	-0.661334	0.271597	1.00514	0.0785996
ENSG00000006695	COX10	-3.83172	-0.426124	-0.0453957	-0.704524	-0.606407	-0.282554	-0.887738	-0.92926	-0.766867	-0.996969	-1.07846	-0.875876	0.232176	-0.497326	-1.21443	-0.975959	-2.4489	-0.405736	-0.980023	-0.77435	0.305445	0.192568	-0.590234	-0.502971	-0.347209	-0.574523	-0.374686	-0.819267	-0.939263	-0.894272	-0.891676	-0.695766	-0.629991	-0.77078	-0.185821	0.23376	0.508651	-0.0842406	0.0200912	-0.201126	0.60646	-0.109187	0.111983	0.267194	-0.0148906	0.690872	1.06028	0.857913
ENSG00000006704	GTF2IRD1	-3.60513	-1.78989	-0.680706	-1.67844	-0.632515	-0.0474687	-0.702924	-0.697832	-0.67972	-0.665297	-0.657499	-0.677864	-0.752568	0.506704	0.0129968	-1.02444	-0.11769	-0.481221	-0.337683	-0.505173	-0.630645	0.586201	-0.80119	-0.811853	-1.29829	-1.24629	-0.127129	-0.915196	-0.689605	-0.721864	-0.661143	-0.0443228	-0.585734	-0.497128	-1.28685	-1.36346	-1.30557	-1.01886	-1.0722	-1.06797	-1.4555	-1.44118	-1.43937	-1.43868	-1.43328	-1.44662	-1.27705	-1.39926
ENSG00000006712	PAF1	-0.872358	0.189047	-0.220937	0.199145	0.212448	0.352686	-0.415303	-0.487989	-0.521339	-0.70233	-0.832168	-0.677179	0.341929	0.234152	-0.200201	0.428324	0.325159	0.0606533	-0.0373619	-0.0632578	-0.0388209	-0.131188	-0.0163754	-1.61164	-0.0685475	-0.259299	-0.15889	-0.801989	-0.603871	-0.782365	-0.635845	0.0357587	0.408297	-0.537323	-2.27234	-1.53693	-1.94939	-2.05244	-1.74486	-1.73381	-2.45523	-1.93277	-2.16993	-2.28988	-2.55296	-1.66088	-2.38593	-2.60218
ENSG00000006715	VPS41	5.87209	0.00261442	0.821422	1.65391	0.126926	0.727236	0.692681	0.941861	0.717223	0.87144	0.907793	0.845446	0.533474	1.02366	0.548819	0.141602	-0.808792	1.20047	2.11285	2.10449	0.572668	1.11299	1.72272	1.45626	1.92433	1.28794	0.870856	0.693489	0.699558	0.833842	0.833072	1.8207	1.68416	1.81841	2.31789	1.708	1.81234	2.10634	1.6881	1.79423	1.90643	1.73844	2.18892	2.26253	2.35187	1.95525	2.42874	2.06314
ENSG00000006740	ARHGAP44	0.260414	1.78898	0.754601	0.773916	0.0624877	-0.492734	0.015266	0.00326941	0.00778295	0.0148646	0.00668898	0.0668552	-0.345087	-0.0387006	0.0523471	-0.757656	-0.0817759	-1.37882	0.29727	0.270341	-0.202791	0.0896519	-0.105197	-0.0683659	0.628738	0.870856	-0.185659	-0.109246	0.0521934	-0.00699759	0.0732879	0.346267	-0.256839	0.505968	0.315608	0.33923	0.336398	0.292539	0.149198	0.215914	0.449082	0.295225	0.454134	0.480643	0.504692	0.379972	0.639242	0.641937
ENSG00000006744	ELAC2	3.56102	0.940162	0.39583	0.359413	0.298766	0.763166	0.747589	0.562313	0.753746	0.364529	0.543165	0.763637	0.780522	0.631965	-0.0297935	1.11965	0.398684	0.0950951	1.29545	0.994654	1.19082	0.678371	0.809657	1.33115	-0.0936994	0.617663	1.67281	0.271436	0.419443	0.538509	0.642171	-0.0460228	0.905823	0.335165	-0.737551	-0.331946	-0.0626829	0.013979	0.0240667	0.29308	0.518079	-0.232828	-0.215476	-0.0595081	-0.363515	0.261738	-0.545169	-0.18748
ENSG00000006747	SCIN	5.3218	-1.23675	-0.672994	-0.547131	1.63563	1.11436	0.956763	0.991491	0.94649	1.29927	1.22882	1.27263	0.599236	-0.0812331	1.87955	1.25891	1.65496	1.40225	1.83337	1.70354	0.844302	1.47997	0.040244	1.01132	-0.355726	-0.282254	1.95579	1.43173	0.956149	1.86294	1.631	0.458854	0.180084	0.846555	1.87502	0.904001	0.404155	0.743961	1.73501	0.889374	1.35146	1.12713	1.13564	1.89506	1.70897	0.654779	0.743961	1.41385
ENSG00000006756	ARSD	4.04195	0.208815	0.705628	0.550037	0.541527	0.74746	0.578216	0.593847	0.528961	0.913082	0.876302	0.935648	0.48416	0.0583534	0.796548	1.36588	0.71445	0.914402	0.881177	0.74068	1.57624	0.258081	0.0105781	0.753216	0.622065	0.701742	0.953391	1.18412	1.34193	1.32736	1.29442	0.779926	-0.267644	0.465743	0.0271639	-0.616213	-1.02378	0.0823458	-0.238366	0.34895	-0.432404	0.23469	-0.0958997	0.109488	0.199145	-0.396931	-1.27095	0.889187
ENSG00000006757	PNPLA4	5.9899	2.24084	-0.0216881	0.812662	1.06588	1.32291	0.779926	0.78635	0.782224	1.12831	1.07507	1.64612	1.9685	0.880607	0.606385	1.14846	-0.12011	1.50673	0.71445	0.778694	1.82376	1.58243	1.73889	1.22042	0.174316	0.829462	0.451165	0.0147291	0.0121446	-0.0474687	0.344978	0.797935	1.14689	0.801688	0.190472	0.51871	0.812474	1.39342	1.42183	1.08933	0.414627	0.289703	0.681257	-0.109953	-0.161118	0.243357	0.0238045	0.205318
ENSG00000006831	ADIPOR2	-1.64941	0.085523	-0.0414068	0.959527	-0.569447	0.124805	-0.419557	-0.398073	-0.303381	-1.01329	-0.898911	-0.937545	0.119688	0.123017	-0.474733	-0.230658	-1.32586	-0.715963	0.0322221	-0.113333	0.81789	-0.126863	-0.105966	-0.0766926	-0.466725	-0.285639	-0.407456	-0.280465	-0.217883	-0.300678	-0.21251	-0.319061	0.274097	-0.668437	-2.78412	-2.16798	-2.1068	-2.18564	-2.11333	-1.90023	-2.04473	-2.38296	-2.19069	-2.1891	-2.14024	-1.76075	-1.67798	-1.90593
ENSG00000006837	CDKL3	-0.647468	0.27355	0.123379	0.0020741	0.254871	-0.0933083	-0.134406	-0.587589	-0.149666	0.369797	-0.200855	-0.453512	0.0442917	-0.364935	-0.450967	-0.685889	-1.47798	-0.358345	-0.133213	-0.0880389	0.122205	0.44186	-0.775404	-0.366915	-0.153141	-0.189187	-0.682815	-1.15354	-0.208785	-1.11788	-0.121025	1.14445	0.376038	-0.0124037	-0.585909	-0.447763	-0.239842	-0.14396	-0.254452	-0.191986	-0.704247	-0.685535	-0.692556	-0.758173	-0.776871	-0.459488	-0.344478	-0.597147
ENSG00000007038	PRSS21	9.97135	0.288221	0.174507	0.379321	1.89279	0.386671	1.8242	1.35568	1.63228	1.88365	1.87644	1.92923	2.15329	1.74474	3.14474	1.8029	1.48506	1.85638	2.87081	2.78477	1.4004	1.85723	1.07117	1.01245	0.69172	1.34439	1.8673	1.57179	1.73995	1.51793	1.55717	2.14287	1.51989	2.08064	0.250836	0.264977	0.508651	0.00425012	0.594564	0.709253	0.262416	0.479311	0.180153	0.884314	0.423428	-0.909238	-0.48907	0.136068
ENSG00000007047	MARK4	0.133117	0.992931	1.93447	0.42641	0.0619115	0.174854	-0.379266	-0.624565	-0.413293	-0.233164	-0.130083	-0.127396	0.3974	-0.481783	0.864572	-0.241523	0.425614	-0.131874	0.427808	0.15716	-0.0442008	1.58384	-0.386653	-0.480866	-1.01755	0.317582	-0.279062	-0.265077	-0.269167	-0.556698	-0.808792	-0.123137	-0.600314	0.313192	-1.00183	-0.241796	-0.852601	-1.03591	-0.706373	-0.812232	-1.06813	-0.852817	-0.96416	-0.526974	-0.840664	-1.12002	-1.20447	-0.920872
ENSG00000007062	PROM1	2.8033	0.627804	0.560103	0.417106	0.884589	0.334642	0.666968	0.689964	0.674436	0.449255	1.07872	1.30298	0.457944	-0.260083	0.344321	0.387489	0.453782	0.178796	0.519984	0.466195	0.0619115	0.199979	-0.415303	0.868514	0.445435	0.567032	0.881177	0.21005	0.0357587	-0.0366109	-0.107929	0.586795	0.0979906	0.672906	0.108423	0.118408	0.0728897	0.140161	0.227378	0.181129	0.263875	0.278736	0.219321	0.225033	0.212319	-0.079157	-0.187981	0.0448526
ENSG00000007080	CCDC124	10.4926	1.88629	2.3774	2.07911	1.86089	1.28269	2.48125	2.45628	2.45953	2.44118	2.45027	2.43841	1.4788	1.63725	0.855526	2.18117	-2.01442	1.75199	0.965561	1.2507	1.37244	0.563796	0.946836	1.9161	0.0474006	1.58384	1.50857	1.80905	1.71411	1.73625	2.08521	1.59768	1.62018	1.79177	0.772595	1.04241	1.00738	0.983536	0.971042	1.11347	0.425096	0.804205	0.715171	0.459062	0.20279	0.310229	-0.131573	-0.439312
ENSG00000007129	CEACAM21	-0.816133	-0.168578	-0.137627	-0.146043	-0.104708	0.179797	-0.140303	-0.134177	-0.15629	-0.152434	-0.191153	-0.184596	-0.0954036	-0.549239	-0.0428239	0.0241365	-0.00261954	0.316123	-0.291528	-0.292686	0.053694	-0.0147202	-0.284381	-0.28955	-0.263396	-0.228177	-0.0785839	0.0826509	-0.0132417	0.218661	0.155503	-0.171003	-0.353999	-0.235402	0.872214	1.17089	0.109637	0.315967	0.568992	0.225095	0.372443	0.297898	0.607023	0.630802	0.509406	0.409703	0.297979	0.422196
ENSG00000007168	PAFAH1B1	-1.5918	-0.410754	-0.0937735	-0.446738	-0.385848	0.0340035	-0.828096	-0.800476	-0.718829	-0.557293	-0.54614	-0.558975	0.219131	-0.848229	-0.0432759	-0.131188	-0.286352	-0.389617	0.577315	0.648627	0.438858	1.04262	-0.567668	-0.464151	-0.488535	-0.750024	-0.435585	-0.939474	-0.80756	-0.975011	-0.9228	-0.170504	0.270341	-0.120963	-0.761622	-0.644119	-0.44112	-0.637553	-0.810473	-0.736892	-0.636229	-0.78511	-0.666399	-0.763615	-0.73863	-0.370908	-0.218878	-0.479873
ENSG00000007171	NOS2	-2.24557	0.542809	0.289633	0.222345	-0.379864	-0.167046	-0.535092	-0.560768	-0.562724	-0.667911	-0.478123	-0.49157	-0.252426	-0.689868	0.0121446	-0.0549996	0.262032	-0.722709	-0.105823	-0.279214	-0.104224	-0.157654	-0.555278	-0.622437	0.0673042	0.157495	-0.254162	-0.315271	-0.228177	0.3754	-0.817627	-0.512217	-0.965098	-0.144886	0.165298	0.0540192	-0.170375	-0.0897572	-0.00975681	-0.0595855	0.0937922	0.12432	0.14321	0.26506	0.26925	-0.0625757	0.010443	0.214899
ENSG00000007202	KIAA0100	4.95012	0.0915833	0.88005	1.30022	0.506934	1.3976	0.388446	0.420203	0.13418	0.536975	0.675623	0.928501	0.874567	0.451594	1.21721	0.903478	0.475536	1.32069	2.10634	1.83542	1.37841	0.94201	0.818912	1.27415	1.19104	0.536374	-0.0495745	0.514261	0.617486	0.542809	0.494839	0.832123	0.986145	0.681989	0.163413	0.391346	0.652885	0.59756	0.187644	0.367898	1.1459	0.564597	0.874664	0.267194	0.654886	0.157823	0.340866	0.791083
ENSG00000007216	SLC13A2	3.677	1.4459	1.76636	1.78898	0.46681	0.361644	0.451085	0.454352	0.41593	0.596984	0.572668	0.617297	0.38204	0.178627	0.459062	0.66	0.264705	0.419589	0.610544	0.506934	0.642766	0.549173	-0.0165685	0.205895	1.35249	2.0568	0.303938	0.834961	0.939848	0.886121	0.841907	0.468208	-0.20504	0.459253	0.17155	0.221637	-0.982455	-0.166416	0.0772824	0.132367	-0.775502	-0.0825814	-0.430529	0.358693	-0.210627	-0.707265	-0.533941	-0.315359
ENSG00000007237	GAS7	-0.0677507	-0.592202	-0.553432	-0.58155	0.393035	-0.406305	0.238547	0.228693	0.228372	0.064706	0.0412751	0.0260985	-0.237651	0.6196	0.358693	0.0622023	0.342316	-0.313339	-0.173327	-0.166416	-0.570375	-0.214668	0.0799741	-0.575782	-0.517846	-0.488343	-0.0812331	0.0767946	0.35021	0.0691862	0.12932	0.498969	0.0684826	-0.0732939	-0.42903	-0.611356	-1.3723	0.216255	0.147633	0.26963	-0.723566	-0.142755	-0.228177	-0.51695	-0.0359336	-0.254736	-0.136774	-0.909909
ENSG00000007255	TRAPPC6A	12.0998	1.63662	1.64159	2.04999	2.41851	-1.51082	2.04999	1.94472	1.9943	2.25997	2.14804	2.23821	0.768374	2.50529	3.62744	2.20485	2.14659	0.808356	2.8246	3.95389	0.916877	2.23148	1.38945	-2.31411	2.31524	2.87739	1.19606	2.90168	3.03768	2.58148	3.15674	2.49322	1.42975	2.68836	1.53013	1.4922	1.76896	2.28588	2.61238	2.23148	1.53671	1.81401	2.07841	1.66594	1.47469	0.750753	0.52677	0.886121
ENSG00000007264	MATK	6.09413	0.389071	0.358204	0.348286	1.359	0.823615	1.48899	1.45383	1.35035	1.51068	1.46747	1.52699	0.697948	1.00286	1.0494	0.968356	1.09021	1.11436	1.23351	0.775668	0.0491699	0.342476	0.527679	0.925239	0.40939	0.623014	1.22336	0.92285	1.55971	1.30704	1.67862	1.1318	0.465403	0.756637	0.788361	0.660692	0.00147448	0.415351	0.606641	0.705999	0.305945	0.611997	0.574271	0.82548	0.800921	0.0902133	-0.0289036	0.575959
ENSG00000007312	CD79B	0.362586	0.022606	-0.134406	-0.170856	0.639435	0.626667	0.23505	0.252984	0.200233	0.170045	0.0684826	0.118862	0.705425	-0.462669	-0.00135501	0.749884	1.17284	0.822929	-0.778466	-0.805498	-0.322141	-0.628903	-0.0354109	-0.153502	-0.474526	-0.265454	-0.0845307	0.265461	0.0248442	0.405487	0.188903	-0.76104	-0.563486	-0.865755	0.60646	0.860686	0.775452	0.418857	0.677056	0.409779	1.03591	1.0862	0.976436	0.686004	1.15145	0.58921	-0.207299	-0.0819869
ENSG00000007341	ST7L	0.741279	0.0563291	0.207827	-0.628729	-0.506473	0.813935	0.0689477	0.080289	0.282308	-0.0996329	0.0172122	0.281737	0.459587	0.623178	0.444726	-0.64113	0.456407	0.306863	-0.0667971	-0.00883517	0.180657	-0.103778	1.74156	-0.336039	-0.00858904	-0.101611	-0.00391713	-0.144162	-0.307103	-0.258063	-0.213372	0.196755	0.823245	0.0858184	0.888854	0.254377	0.883194	0.468296	0.358904	0.0512211	1.07141	0.651983	1.27673	1.26855	1.10286	1.00434	1.02353	1.35004
ENSG00000007372	PAX6	-6.06992	-1.25572	-1.44662	-1.27338	-1.58837	-1.71577	-0.222285	-0.422074	-0.331607	-0.898068	-0.87509	-0.920441	-1.91477	-0.945023	-0.68367	-1.64897	-0.866646	-1.42646	-0.644119	-0.68367	-1.25092	-0.938782	-0.677287	-0.581769	-1.58501	0.467876	-0.36546	-1.09364	-1.17239	-1.27411	-1.27338	-1.35187	-0.651995	-0.582231	0.407893	0.421969	0.54826	0.457768	0.211054	0.329708	0.40956	0.246653	0.434847	0.418959	0.446638	0.634669	1.01678	0.729992
ENSG00000007376	RPUSD1	-2.33404	0.137964	0.218993	-0.266931	0.150891	0.203785	-0.375973	-0.36526	-0.339481	-0.124219	-0.432404	-0.389617	0.367788	-0.473575	0.45287	0.356514	0.981989	0.22426	-0.364592	-0.522937	-0.907649	-0.946805	-0.593257	-0.510418	-0.278713	-0.0824486	0.208973	-0.664743	-1.62896	-0.420978	-1.37882	-1.15132	-1.41803	-0.682312	0.167623	0.46907	-0.411575	-0.379864	-0.139446	-0.292766	0.963191	0.914278	0.866554	0.695003	0.828641	1.01995	0.228288	-0.0521347
ENSG00000007384	RHBDF1	3.80919	0.474926	1.22128	0.00650902	0.911848	-0.0809658	1.03736	1.18936	0.911344	1.25514	1.27861	1.34933	0.0853819	0.849034	0.282149	0.84633	1.16937	-0.0481826	1.26913	0.0745457	0.236308	-0.38926	0.305445	1.83983	0.624531	0.908886	0.945875	1.10807	1.80625	1.02501	0.748013	-0.0436959	-0.999326	0.369631	-0.686744	-0.813768	-1.0546	-0.868979	-0.599714	-0.757364	-0.502799	-0.372012	-0.525229	-0.407768	-0.408104	-1.10188	-1.1871	-0.793961
ENSG00000007392	LUC7L	-1.73372	-0.658864	-0.603686	-0.981465	0.646407	-0.779992	-0.418185	-0.400885	-0.413293	-0.169161	-0.0197681	-0.14497	0.100497	0.389406	-0.73509	-0.333421	1.57327	-0.975959	0.387339	0.369631	-0.403513	-0.689197	-0.360845	-0.463164	0.209218	-0.524807	-0.610007	-0.821969	-0.707265	-1.2922	-1.15046	-0.0986861	0.0962008	-0.749666	-2.84955	-2.45896	-3.71228	-3.06246	-2.83318	-2.84955	-2.74643	-2.50546	-2.4489	-2.28988	-2.4966	-2.68221	-2.425	-2.56586
ENSG00000007402	CACNA2D2	8.81046	1.85723	2.09662	2.41851	0.842476	0.800334	1.43735	1.43173	1.37949	1.81735	1.8583	1.90451	0.418205	1.23394	1.24567	0.963556	0.368267	0.997378	2.30972	2.17928	1.46993	1.4788	1.02068	1.47615	2.43152	2.48868	1.33115	1.41972	2.20861	2.23821	2.70641	1.76209	0.528062	1.71411	1.23579	1.06665	0.776187	1.09937	1.12696	1.11597	1.15123	1.1496	1.21049	1.31189	1.31791	0.586542	0.661194	1.12664
ENSG00000007516	BAIAP3	4.66075	-0.154265	0.435111	0.473876	0.716959	0.0997546	0.674954	0.657332	0.640422	0.899266	0.866554	0.908218	0.278015	0.910449	1.54546	1.58031	1.06375	0.574141	1.29486	1.15803	0.0399385	1.53561	0.502252	0.137131	0.672239	0.822384	0.797012	1.20438	1.94946	1.36477	1.38378	1.17614	0.238394	0.907439	0.210326	0.224965	-0.944875	0.1055	0.31507	0.263709	-0.450048	0.0713452	-0.219489	0.176093	0.0541054	-0.686447	-0.654839	-0.010258
ENSG00000007520	TSR3	3.9615	0.275205	1.66295	1.30578	1.01734	0.916491	0.638833	0.432566	0.638097	0.78979	0.751758	0.834961	0.766905	0.265461	0.719564	1.73705	2.24981	0.761233	0.431799	0.310658	0.312072	-0.0445058	0.27355	0.71159	0.709549	1.21217	0.856079	1.0783	0.5512	0.408297	0.291658	0.124531	-0.275339	0.222832	-0.0276832	-0.0863909	-0.383193	-0.418814	-0.0165685	-0.232828	0.246097	0.429351	0.197219	0.282308	0.253382	-0.212337	-0.714442	-0.214838
ENSG00000007541	PIGQ	5.79172	3.35665	-0.382333	3.30185	0.803582	0.41294	0.875832	0.799481	0.878574	1.15383	1.11299	1.21265	0.433764	0.739735	1.16188	1.63662	1.62772	0.0305816	1.0756	0.869222	0.478127	0.298418	0.267397	0.410552	2.3279	2.8191	0.615217	1.55659	1.89868	2.07911	1.52975	0.695862	-0.614055	0.842668	0.792212	0.878741	0.44516	0.328031	0.506704	0.722966	1.63989	1.62223	1.48544	1.51989	1.14846	1.17072	0.559346	0.55693
ENSG00000007545	CRAMP1	-4.42115	-1.0288	-0.318175	-0.580769	-0.623258	-0.595428	-1.03834	-0.572948	-1.07437	-0.984341	-0.847737	-0.554606	-0.513072	-0.264202	-0.845346	-1.61992	-0.0831386	-1.41857	-0.727378	-0.722293	-0.564725	-0.692556	-0.302948	-0.536661	-0.750389	-0.746745	-1.44811	-0.441465	-0.110859	0.0205429	-0.141424	-0.869782	-0.434494	-0.867291	-0.880213	-0.827008	-0.768657	-1.03746	-1.10954	-1.0867	-0.714952	-0.817808	-0.710567	-0.698095	-0.674406	-0.45552	-0.22789	-0.464783
ENSG00000007866	TEAD3	-1.82004	-0.631782	-0.405049	0.545313	0.0779264	-0.180397	-0.75099	-0.573645	-0.694384	-0.410942	-0.454381	-0.420807	0.18328	-1.29362	0.71885	-0.126726	1.22089	-0.293278	-0.403513	-0.397227	-0.584763	-0.443657	-0.348816	-0.454004	-0.504981	-0.274657	-0.295466	-0.590807	-0.457998	-0.183131	-0.469119	-0.368744	-0.707478	-0.377464	0.466612	0.529686	0.39474	0.00554991	0.150733	0.0697946	0.865456	0.855526	0.865778	0.930354	0.921612	0.92372	0.776771	0.909868
ENSG00000007923	DNAJC11	1.96327	0.0281456	0.818672	1.03075	0.465403	0.637994	0.0700081	-0.0370041	0.128981	0.473464	0.859763	0.923882	0.456788	0.574801	-1.12821	0.335911	-0.0384215	-0.0945107	0.336926	0.342914	0.38628	0.100497	0.831859	0.520645	1.00896	0.547817	0.757157	0.122853	0.201765	0.209138	0.100281	0.143451	0.232924	0.406864	-0.275508	-0.897116	-0.306042	-0.525112	-0.359953	-0.651488	-0.680357	-0.738113	-0.941747	-1.16818	-1.11727	-0.197613	-0.169357	-0.646655
ENSG00000007944	MYLIP	-10.106	-1.38794	-1.75906	-1.66464	-2.16798	-1.92481	-1.1544	-1.19104	-1.65158	-2.02899	-1.90653	-1.73326	-1.83488	-0.231951	-1.81872	-1.74202	-1.32693	-1.83794	-2.78412	-2.62302	-2.78412	-1.56653	-0.707478	-0.827284	-1.65455	-1.83986	-2.04282	-0.691277	-2.01052	-1.1151	-1.50996	-2.3789	-1.07437	-1.89965	-1.04179	-1.70159	-1.56081	-0.821063	-1.05504	-1.06467	-2.09057	-1.60881	-1.82767	-1.99019	-1.7482	-1.65455	-1.57922	-1.8244
ENSG00000007968	E2F2	-5.65866	-1.17083	-0.918594	-1.65799	-1.30155	-1.15225	-0.973169	-0.967485	-1.22398	-1.00079	-0.698281	-0.692793	-0.965098	-0.844949	-0.7792	-1.60145	-1.12865	-1.39266	-1.22398	-1.35054	-1.43045	-1.2922	-0.532741	-0.506318	-0.705437	-1.27583	-0.159751	-0.35783	-0.417418	-0.0980871	-0.651291	-0.955815	-0.3636	-0.777155	-2.11556	-2.11053	-2.425	-2.14826	-1.8592	-2.22686	-2.34636	-1.54862	-1.71384	-1.75971	-1.71384	-2.1411	-1.63163	-1.55044
ENSG00000008018	PSMB1	5.86824	0.89491	0.182204	0.452428	1.25425	2.0225	1.16718	1.21308	1.34772	0.601508	0.627089	0.695478	1.63989	1.90123	0.156815	1.32314	-1.10553	1.89868	0.663522	1.1853	0.764915	1.1504	2.13013	0.725219	0.794737	0.496803	0.901735	-0.0388209	-0.0651865	0.0085645	0.14641	1.0962	1.87462	0.378943	0.259293	-0.260747	0.409703	0.131523	0.124618	0.142335	-1.17269	-0.876977	-0.947321	-1.4853	-1.15334	-1.02337	-1.46475	-1.45006
ENSG00000008056	SYN1	2.48595	-0.127803	0.1697	0.23765	0.300061	2.0225	0.0390775	0.0946942	0.114991	0.0182451	-0.0472894	0.248047	1.20008	-0.584931	0.565012	1.11727	-0.0553175	1.28299	0.384016	0.373929	1.53788	1.17089	-0.0795069	0.42482	0.132987	0.0424225	0.715468	0.221318	-0.00975681	0.33923	0.244085	0.521295	0.251703	0.153832	0.13042	0.351474	-0.287696	0.245276	0.477086	0.458187	0.351321	0.34997	0.0869373	0.533935	0.173233	0.00971769	-0.113758	-0.113181
ENSG00000008083	JARID2	-6.32446	-0.922263	-1.20611	-1.19581	-0.677445	-0.901153	-0.958817	-0.920872	-1.03556	-0.814742	-0.856319	-0.75595	-1.09203	-1.68023	-0.593016	-1.3965	-1.23825	-1.58428	-0.910854	-1.02366	-1.0867	-0.637553	-1.12898	-1.14146	-1.01755	-1.24027	-0.582231	-1.31008	-1.16239	-1.02071	-0.988935	-0.912463	-0.830465	-0.785582	-2.42688	-3.1219	-2.93955	-2.73461	-3.1219	-2.97362	-3.04271	-2.77155	-3.80907	-3.10807	-3.03388	-2.68221	-2.15775	-2.53987
ENSG00000008086	CDKL5	-5.89751	-0.554508	-0.1693	0.296686	-1.9581	-0.525229	-1.73914	-1.73598	-1.67206	-1.09266	-1.30171	-1.16239	-0.889208	-1.41857	-1.06085	-1.17313	-1.22448	-1.27583	-0.636603	-0.627275	0.257153	0.0340913	-1.21139	-0.804341	-0.477115	-0.467799	-2.04282	-0.449738	-0.783782	-0.554282	-0.678285	-0.685057	-0.149291	-0.784087	-0.713223	-0.271861	0.00147448	-0.155662	-0.83189	-0.771466	0.0189242	0.0864439	0.303716	-0.00366944	0.232288	0.8326	0.73868	0.499662
ENSG00000008128	CDK11A	2.21954	0.709149	2.79137	-0.446035	0.37642	-0.00213768	1.34506	1.37202	0.964431	1.03388	1.0494	1.08037	-0.63645	1.08551	-0.73764	-0.19906	0.0972827	-0.0621947	-0.197123	-0.225179	-0.622229	-0.851427	0.419589	1.31971	0.400766	0.505529	-0.306765	0.59138	1.8673	1.55798	1.54101	-0.579022	-0.429383	-0.254162	-0.45869	-0.515347	-0.698281	-0.558076	-0.389443	-0.470476	-0.406519	-0.286529	-0.383676	-0.251999	-0.272918	-0.739672	-0.692793	-0.47869
ENSG00000008130	NADK	2.82734	0.162991	0.0994739	1.42832	0.739735	0.240288	0.498476	0.568667	0.614004	0.684229	0.706998	0.773705	0.987859	0.989299	0.567329	-0.0100766	1.7603	0.060993	0.48674	0.139828	-0.485394	-0.422902	0.124905	0.285797	1.87462	0.876814	0.325536	0.69172	0.831859	0.729124	0.795294	-0.0100766	-0.274329	0.150243	-1.84785	-1.38588	-1.84364	-1.61949	-1.24721	-1.46475	-0.899931	-1.3466	-0.969175	-0.743825	-1.04084	-1.23699	-1.39724	-1.23457
ENSG00000008256	CYTH3	-1.34562	0.738137	0.0273994	1.85242	-0.118779	0.0811867	-0.30662	-0.129239	-0.36436	-0.601613	-0.529338	-0.408104	-0.0411361	-0.0216881	0.619781	-0.796861	-0.643096	-0.498499	-0.32091	-0.284952	-0.213226	-0.774126	-0.47851	-0.434494	0.0994739	0.144003	-2.04282	-0.434345	-0.425316	-0.280608	-0.245194	-0.537224	-0.0831386	-0.547441	-2.50546	-2.45896	-2.08632	-2.25169	-2.1281	-2.50334	-1.87203	-1.84785	-2.11263	-2.03	-1.9569	-1.99166	-1.5079	-1.48732
ENSG00000008277	ADAM22	1.00944	-0.832168	-0.929562	-0.842379	0.0430514	-1.02268	0.392221	0.445793	0.443823	0.173785	-0.138536	0.0744419	-0.541388	1.18344	0.627431	-0.61021	-0.0492977	0.496308	0.760426	0.876517	-0.14396	0.304105	1.49662	1.13008	-0.408542	-0.544996	0.662712	0.318324	0.294498	0.131353	0.206626	1.01678	1.36639	0.942993	0.42995	0.161355	0.742801	0.66869	0.419443	0.380063	0.693294	0.384786	0.465168	0.203212	0.648251	0.510278	1.39786	1.12773
ENSG00000008282	SYPL1	3.3244	1.39516	1.47679	1.78336	0.054505	1.00589	0.327243	0.394836	0.345397	-0.0258538	0.0259225	0.00921673	0.695003	0.479742	1.0429	0.990712	-1.00183	0.666721	0.00761888	0.158548	1.88873	0.693489	0.575466	0.609023	1.3124	0.640535	-0.564497	0.327148	0.298059	0.192568	0.282922	0.0469302	1.20321	0.6507	-0.0611162	-0.51695	-0.424659	-0.166416	-0.597028	-0.509283	-0.689868	-0.584763	-0.259406	-0.685275	-0.319829	0.757426	0.534317	-0.131874
ENSG00000008283	CYB561	2.28761	-0.350115	0.832768	-0.176612	1.26642	0.326766	0.706998	0.708534	0.624065	0.734831	0.67746	0.721028	0.296501	0.230091	-0.536661	0.783231	1.25836	0.116282	-0.234075	-0.263689	0.620852	0.0336214	0.578804	0.81789	-0.248729	0.121504	-0.435044	1.21084	1.11771	0.87016	1.0413	-0.361929	-0.396029	-0.299487	0.49452	0.540511	0.112443	0.477345	0.735902	0.711071	0.693294	0.561629	0.532862	0.742682	0.983202	0.310229	0.172112	0.209056
ENSG00000008294	SPAG9	1.34793	0.123915	1.64697	-0.211163	-0.573046	0.842305	0.368573	0.497514	0.277437	0.188034	0.252548	0.218661	0.209749	0.503545	-0.217883	0.400149	-0.381459	0.231734	1.38332	1.09541	0.482772	0.41593	0.611539	0.516299	1.37781	-1.03667	0.539622	-0.0936253	0.121504	-0.0318668	0.0784972	0.745079	0.286839	-0.113181	-1.01667	-0.743376	-0.691277	-0.681241	-0.852452	-0.754291	-0.816167	-1.30557	-0.96416	-1.00684	-0.788903	-1.42296	-1.08244	-1.07766
ENSG00000008300	CELSR3	-0.326846	-0.624091	0.842134	0.0018337	0.991669	-0.42547	-0.471548	-0.0518418	-0.192173	0.320723	0.301377	0.296686	-0.31719	-0.44567	-2.4489	0.34465	-0.598429	-1.3152	-0.493885	-0.485957	-0.336039	-0.317329	0.0192407	0.861284	-0.340369	-0.251471	-0.275339	-0.119128	0.618896	0.177524	0.178963	1.0938	-0.03414	-0.612426	0.248487	-0.0632578	-0.274741	0.0954345	0.23157	-0.0197091	0.0402992	0.333146	-0.0478915	0.297429	0.554376	-0.250352	-0.550667	0.349118
ENSG00000008311	AASS	4.71897	0.309138	1.17538	0.64152	0.069038	0.627962	0.640188	0.608837	0.705425	0.917284	0.63999	0.568748	0.543902	1.85723	0.827857	0.338506	-0.439778	0.75367	1.68079	2.08355	1.11009	1.14091	1.92793	0.98369	1.84318	1.33431	0.754429	0.638535	0.611539	0.472079	0.654613	0.942993	2.18652	1.61182	0.316683	0.374508	0.79924	0.599236	0.0624877	0.347933	0.373563	-0.130476	0.249912	-0.0163754	0.0942495	0.471885	0.832432	0.506704
ENSG00000008323	PLEKHG6	-3.25586	-0.282554	-0.349155	-0.401425	-0.300678	-1.23962	-0.328231	-0.348664	-0.389104	-0.198764	-0.480695	-0.689395	-0.79048	-0.629522	-0.339481	-0.433449	-0.0531832	-0.852601	-0.722472	-0.742195	-0.761347	-0.609841	-0.632075	-1.21825	-0.556483	-0.479873	-1.1026	-0.124129	-0.155336	0.0655262	-0.0052681	-0.625772	-0.992085	-0.556883	0.45009	0.326832	-0.0626829	0.0954345	0.386745	0.505968	0.397838	0.260001	0.104214	0.239971	0.362744	-0.319728	-0.283357	0.148498
ENSG00000008324	SS18L2	-4.46624	-0.512383	-0.493885	-0.730696	-0.813042	-0.901153	-0.706472	-0.738113	-0.622333	-0.610436	-0.646997	-0.641745	-0.396393	0.478371	-0.96454	-0.472809	-0.490486	0.334836	-0.91119	-0.901528	-0.85688	-0.918057	-0.645395	-0.907914	-0.443562	-0.728864	-0.976385	-1.28402	-0.868457	-1.42422	-1.06256	-1.29177	-1.30234	-0.663873	-1.24629	-1.26989	-1.25219	-1.06908	-1.00046	-1.03954	-1.43868	-1.34857	-1.43202	-1.40095	-1.40851	-1.3762	-1.37491	-1.45846
ENSG00000008382	MPND	6.82906	0.698889	0.899521	3.31977	1.41464	-0.00213768	1.89999	1.88365	1.80393	1.86402	1.97626	1.98554	0.389549	1.01907	0.502252	1.54415	0.494839	0.783706	1.90579	2.07477	0.0253379	-0.353136	0.245964	2.54103	-0.591117	1.60011	2.06078	1.02009	0.590336	1.32955	0.965212	1.05502	0.147901	1.56138	0.866458	0.644962	0.0393758	0.787405	1.14606	1.16812	0.647828	0.501471	0.547923	0.235279	0.341189	-0.197613	-0.340951	0.487751
ENSG00000008394	MGST1	10.1847	0.599236	-0.106489	0.586089	1.44645	1.65263	1.75535	1.76712	2.56981	1.80108	1.86294	1.79469	2.10142	2.64094	2.66873	0.666269	0.907439	2.33095	1.21446	1.49256	1.88629	0.986506	2.54537	1.65745	1.37781	0.978942	1.87159	1.59701	1.52562	1.42154	1.49922	1.8673	2.6934	2.21037	0.481559	1.77147	1.83005	1.67161	1.56299	1.57264	1.55878	1.36958	1.65656	1.42832	0.988605	1.8242	1.96986	2.14804
ENSG00000008405	CRY1	0.0233442	-0.322801	-0.149025	0.209428	0.0365967	0.223992	0.035686	0.0663854	-0.0483123	-0.463501	-0.413112	-0.261503	0.162006	0.0853819	-0.137283	-0.247076	-0.823055	-0.210855	0.702266	0.702744	0.443823	-0.138342	0.0957734	0.351698	-0.0227794	-0.440103	0.561797	-0.309901	-0.236432	-0.467483	-0.38215	-0.028171	0.568586	0.33923	-0.37945	-0.317329	-0.0602298	-0.0899764	-0.298782	-0.187324	-0.428946	-0.568086	-0.475194	-0.584564	-0.554047	-0.312091	-0.15127	-0.379113
ENSG00000008441	NFIX	0.612146	0.696059	3.25135	3.37968	0.281107	0.240288	-0.839993	-0.895413	-1.13349	-0.168428	-0.211163	-0.1693	0.308228	-0.841448	-0.19695	0.35618	-1.04143	0.592386	-0.337911	-0.344296	0.658496	-0.0945107	-0.401039	0.103187	1.19104	1.69812	-0.914219	0.0501573	0.653254	0.136979	0.205478	-0.213662	-0.706111	-0.255279	0.392599	0.430235	-0.0545012	0.135279	0.0809991	0.338598	0.137691	0.353792	0.0271639	0.591182	0.169603	0.135492	-0.0333224	0.514187
ENSG00000008513	ST3GAL1	-9.08016	-1.5074	-1.044	-1.0023	-1.39192	-1.33805	-2.09509	-2.03545	-2.18726	-1.3762	-1.35983	-1.29057	-2.12408	-2.34282	-2.1068	-1.26804	-0.733056	-1.50337	-1.52033	-1.59212	0.075169	-2.00893	-1.15658	-1.21774	-1.40948	-1.47297	-1.00528	-1.6742	-1.43045	-0.856554	-0.777155	-1.36215	-1.30275	-2.03322	-1.75571	-1.4515	-2.14574	-3.62223	-2.71307	-3.04271	-3.80907	-2.11405	-2.36322	-2.07615	-2.16186	-2.41647	-2.60428	-2.27482
ENSG00000008516	MMP25	2.54702	0.275366	0.449255	0.396789	0.588699	-0.145945	0.681583	0.692983	0.60288	1.34872	0.8326	0.837963	-0.232828	-0.177619	0.218834	0.184609	0.316683	0.3754	0.109707	-0.145055	0.189888	0.568586	-0.528149	0.454352	0.130069	0.324246	0.60072	1.05323	1.1813	1.10084	1.13346	0.637097	-0.332667	0.264893	0.656862	0.640089	-0.0322313	0.529812	0.436707	0.537697	0.486968	0.532282	0.724676	1.13941	0.890512	0.206271	-0.271861	0.692983
ENSG00000008517	IL32	5.71743	1.67689	1.68844	1.55717	1.17354	2.0225	1.23351	1.27763	1.23895	1.16157	1.07678	1.13456	1.20128	-0.677287	0.845446	1.05398	0.91554	1.37841	-0.0595855	0.907439	1.59768	-0.598883	0.0264498	1.35086	1.16654	1.80393	1.97343	0.93839	0.909202	0.608158	0.531896	0.488513	-0.608706	0.893002	3.0622	2.58533	2.48125	2.92578	2.93537	2.77825	4.1206	4.02603	3.95389	4.22295	4.35888	3.10732	1.69114	3.49879
ENSG00000008710	PKD1	1.77576	-0.960246	-0.899455	-0.770909	0.310851	-0.180397	0.373246	0.218102	0.250768	0.548613	0.538143	0.578043	-0.245194	0.107645	1.65972	-0.128315	2.52893	-0.837702	2.35007	1.7126	1.0684	0.53492	0.0747575	0.881974	-0.411767	-0.269955	0.934378	0.216759	1.07748	0.624914	0.637724	0.402856	-0.457811	0.651576	-0.0534498	-0.157483	-0.713659	-0.570713	-0.245861	-0.189187	-0.160731	0.206427	0.229409	0.243517	0.12588	-0.842193	-0.966657	-0.628816
ENSG00000008735	MAPK8IP2	4.29055	0.906361	0.587017	0.623014	0.81648	0.338087	0.70248	0.680961	0.695691	0.823764	0.188975	0.740472	0.504452	0.872342	1.25891	0.5843	1.06746	0.523195	1.09294	1.19967	0.159668	0.409854	0.703467	0.237772	0.818205	1.13008	0.692779	1.36083	0.761464	0.936811	0.709716	0.744394	0.474658	0.882252	0.64397	0.575959	0.45826	0.606536	0.688315	0.640422	0.71445	0.746293	0.720751	0.741791	0.751096	0.398486	0.327851	0.558563
ENSG00000008838	MED24	5.06741	0.627431	-0.456868	1.43236	1.48305	1.37223	1.89279	1.30198	1.00755	0.765142	0.747072	0.771362	1.30578	1.39458	0.666968	0.557937	0.827233	0.936577	0.648627	0.624531	0.351399	0.336199	1.36256	-2.31411	1.06983	0.848779	1.57327	0.610329	0.48416	0.529527	0.433764	0.955926	0.554257	1.01366	-0.658973	-0.655228	-0.295737	-1.06467	-0.626924	-0.754291	0.119045	-0.228516	-0.442732	-0.0924955	-0.404493	-0.836633	-1.02652	-0.870707
ENSG00000008853	RHOBTB2	-3.69038	-0.909552	1.34385	-0.234947	-0.574523	-0.0474687	-1.0368	-1.13245	-1.31049	-0.306765	-0.599714	0.141602	-0.200855	-1.15206	-0.807361	0.250701	-0.268635	-0.545169	-0.802201	-0.961675	-0.298782	-0.818956	-0.78511	-0.516139	-0.48471	-0.421639	0.100987	-0.76893	-0.552253	-0.651488	-0.540124	-0.877894	-1.16471	-0.935812	-0.147934	-0.571317	-0.391492	-0.921623	-0.735407	-1.04567	-0.1174	0.0615299	-0.0327092	-0.430738	-0.307504	-0.285491	-0.315749	-0.498499
ENSG00000008869	HEATR5B	-1.68085	0.132816	-0.430421	-0.652685	-0.649129	0.0392972	-0.379266	-0.418623	-0.394341	-0.183923	-0.189008	-0.381866	-0.394197	0.636144	-0.124129	-0.673248	-0.0314081	-0.588842	0.252984	0.317376	0.00778295	0.130728	0.0880122	-0.250137	-0.882228	-0.376612	-0.887578	-0.413725	-0.298639	-0.466486	-0.32972	0.203877	1.61268	0.574141	-0.466945	-0.380016	0.0138873	-0.338317	-0.763881	-0.544593	-0.261658	-0.658577	-0.349931	-0.51426	-0.427824	0.033415	0.482962	0.0297972
ENSG00000008952	SEC62	0.0951738	-0.0755784	0.176438	-0.358345	-0.377464	-0.00213768	-0.487203	-0.487112	-0.45552	-0.450428	-0.190523	-0.369181	0.433033	-0.329193	0.285925	0.887826	-0.450797	0.323898	0.104214	0.121933	0.599236	0.640648	-0.196813	-0.172802	1.25303	0.207652	-0.0918337	-0.295161	-0.406305	-0.451173	-0.374161	0.139828	0.362664	0.0919273	-0.409387	-0.937652	-1.69057	0.527514	-0.191153	0.495123	-0.65301	-1.03746	-0.580625	-0.500795	-0.280708	-0.0242446	-0.654839	1.00704
ENSG00000008988	RPS20	10.8439	1.41111	0.822653	1.01132	2.97075	2.0225	1.9658	2.09325	2.10325	2.67913	2.55991	2.55255	2.16849	-0.696677	0.562834	1.58447	1.27415	1.9356	1.12498	1.41287	1.94946	2.08521	-2.30034	2.08521	0.950227	1.14752	1.05572	1.35633	0.836306	1.2527	1.33696	3.95389	2.11285	0.252051	3.25135	2.39424	3.26654	2.80501	2.884	2.97075	3.34732	3.23646	3.08823	2.62131	2.48868	3.13249	2.79137	2.80501
ENSG00000009307	CSDE1	7.90525	0.877975	0.684671	0.507755	0.745079	1.57477	1.54221	1.28239	1.26798	1.23394	1.27058	1.22583	1.41412	2.97075	0.662494	1.09143	2.53294	2.04511	1.33494	1.55798	0.901157	1.25463	3.28376	1.94472	1.12898	1.16367	0.834118	1.24904	0.872595	1.18609	1.17089	1.17024	2.07911	0.85713	1.97559	1.631	1.48364	1.4551	1.39011	1.47401	1.07912	0.952981	1.07977	1.03893	1.18879	0.562117	1.07584	0.810836
ENSG00000009335	UBE3C	-0.481516	-0.38993	-0.193469	0.368008	-0.77258	0.437222	-0.451829	-0.293426	-0.317618	-0.398737	-0.444242	-0.228101	0.0871968	-0.298782	-0.430637	-0.409308	-0.105036	0.122205	0.437804	0.188469	0.70652	0.538917	0.726573	0.618372	1.00896	-0.115256	-0.270147	0.429488	0.460174	0.317726	0.410408	0.0421326	-0.00586754	-0.420679	1.28046	0.671484	0.794634	0.848576	0.394014	0.631791	0.949953	0.903145	1.04034	0.97704	1.09082	0.846976	1.01963	1.17395
ENSG00000009413	REV3L	-5.80763	-1.18026	-1.27133	-1.07184	-0.963507	-0.901153	-0.867663	-0.770478	-1.23199	-1.48559	-0.880789	-0.719267	-1.13911	-0.535878	-1.11058	-0.935812	-0.77337	-0.851757	-1.08364	-1.07658	-1.1886	-0.458958	-0.936538	-0.862783	-1.09586	-1.1742	-0.435795	-0.912785	-1.07184	-0.582536	-0.515347	-0.551014	-0.27981	-0.299183	0.401546	-0.220937	0.285567	0.38163	-0.422994	-0.11659	0.16431	-0.478791	-0.0133145	-0.254452	-0.0919474	0.00971769	1.07197	0.56248
ENSG00000009694	TENM1	0.618401	-0.732433	-0.669979	-0.622069	-0.106138	0.953143	0.39474	0.622469	0.366723	0.15996	0.166008	0.111464	0.236308	-0.303962	0.0473135	0.0706789	-0.50712	0.932504	0.0769817	0.147265	0.470492	0.382929	0.175714	0.799798	-0.456082	-0.575105	0.922123	-0.736418	-0.527361	0.434171	0.205318	0.494349	0.34465	0.240035	0.684877	0.665998	0.762908	0.758865	0.650184	0.714638	0.57094	0.484334	0.552934	0.47618	0.47618	0.609943	0.594477	0.550939
ENSG00000009709	PAX7	-1.78936	-0.303818	-0.461873	-0.500236	0.0506012	-0.648744	0.0686852	0.0564585	0.0205429	-0.15629	-0.187981	-0.186647	-0.652886	-0.272375	0.0144634	-0.513072	0.2012	-0.415682	-0.42701	-0.427178	-0.815454	-0.551861	-0.324291	-0.529338	-0.482068	-0.429594	0.201421	-0.330184	0.0530987	0.0288331	0.0920534	-0.387618	-0.561885	-0.137892	0.762798	0.685637	0.167079	0.567871	0.882492	0.731283	0.575618	0.570509	0.300855	0.749395	1.0569	0.225376	-0.323748	0.712843
ENSG00000009780	FAM76A	-1.6294	0.341929	0.0970939	-0.755725	-0.426124	-0.145945	0.106916	-0.0020776	-0.185313	-0.0145471	0.308228	0.402585	-0.906256	-0.366547	-0.650834	-0.341994	-0.799934	-0.450797	-0.339098	-0.340369	-0.29316	-0.424243	-0.362073	-0.0106954	-0.244626	-0.239477	-0.0824486	0.0755599	0.473876	0.676774	0.680217	-0.431422	-0.868979	-0.274404	0.26506	0.369714	0.678879	-0.317532	-0.114522	0.201864	0.425096	0.564597	0.659664	-0.0800111	0.62752	0.733054	1.25359	0.698535
ENSG00000009790	TRAF3IP3	-8.79986	-2.87411	-2.35006	-2.30993	-1.0099	-1.22089	-1.76319	-1.67132	-1.62978	-2.57203	-2.16069	-1.61085	-1.26172	-1.48502	0.0785996	-1.21994	0.23765	-0.243133	-1.17355	-1.12586	-1.14358	-0.74524	-1.64264	-1.8953	-2.10054	-2.24223	-0.321251	-2.27482	-2.60428	-2.58666	-2.64857	-0.500236	-0.288886	-0.338804	-0.256516	-1.04366	0.0433919	0.0514063	-0.205949	-0.23112	-0.307684	-0.255369	-0.398886	-0.535352	-0.840664	-0.523611	-0.743376	-0.652459
ENSG00000009830	POMT2	3.88581	0.694154	1.10647	1.63826	1.50286	-0.145945	0.321917	0.610329	1.00494	1.01366	1.04625	1.06375	0.107053	1.00255	-1.26095	0.404155	-0.168746	0.249912	0.965212	1.02462	0.758399	0.770372	0.568586	0.897177	0.310145	0.932806	0.492361	1.16789	1.28163	1.25383	1.20008	-0.0750734	0.569175	0.251382	-1.59991	-0.60223	-1.38997	-1.18205	-0.81867	-0.977677	-1.06148	-1.07895	-1.19581	-1.02294	-0.857035	-1.13229	-1.10105	-0.831614
ENSG00000009844	VTA1	2.08755	0.552748	0.650922	0.0529606	-0.421205	0.715707	0.296593	0.480957	0.473876	0.235208	0.196569	-0.0476744	0.507563	0.594103	-0.189187	-0.11769	-1.26611	0.397247	-0.00955804	0.316522	1.21849	1.3049	1.2912	1.04734	1.12898	0.560252	-0.309675	0.336199	0.212898	0.252241	0.332681	0.0772227	1.29069	0.780223	1.54027	1.14114	1.39458	0.61824	-0.0757909	0.667929	0.793743	0.814195	1.05735	0.408474	0.700536	1.44228	1.24739	1.03692
ENSG00000009950	MLXIPL	3.86512	2.4027	2.33892	2.45278	0.123558	-0.717287	0.791931	0.728742	0.617663	0.914958	0.888484	0.950227	-0.779675	1.5185	0.368721	-0.159561	0.454352	-0.995824	0.549692	0.429706	0.0949666	0.0486392	1.22583	-0.57018	1.90801	2.26253	-0.398561	1.07748	2.30972	2.68414	2.51291	0.34325	-0.274657	0.358204	0.310313	-0.153365	-0.292122	0.230376	0.562563	0.112201	-0.100042	0.535706	-0.000151853	0.560103	0.637184	-0.123366	-0.566221	-0.0566375
ENSG00000009954	BAZ1B	-2.76397	-0.306342	-0.330184	-0.29316	-0.603686	0.264893	-0.836181	-0.880012	-0.775073	-1.03102	-0.97547	-0.981176	-0.0621947	-0.578765	-0.783238	0.232558	-2.59324	-0.204262	-0.0633693	-0.101274	0.0458059	0.15567	-0.574768	-0.422317	-0.261127	-0.471187	0.615615	-1.0239	-0.806055	-1.11318	-1.11706	-0.222118	0.00194959	0.222678	-0.313021	-0.337911	-0.20104	0.073472	-0.108606	-0.0126684	-0.769174	-0.79421	-0.73571	-0.784886	-0.781147	-0.616328	-0.432586	-0.607667
ENSG00000010017	RANBP9	-1.02127	0.302778	0.101795	-0.260972	-0.502226	0.386671	-0.307504	-0.308647	-0.286352	-0.533543	-0.446156	-0.327808	-0.043128	-0.113181	0.0470871	-0.382333	-0.481043	0.243517	0.1895	0.0428519	-0.153721	0.587932	0.0322221	0.130069	0.549269	-0.410392	0.00546371	-0.365088	-0.248647	-0.0785072	-0.0638638	0.022403	0.00619244	-0.404815	-0.47236	-0.824364	-0.593257	-0.623565	-0.730543	-0.693323	-0.689868	-0.876977	-0.696195	-0.913437	-0.727838	-0.892924	-0.397783	-0.433973
ENSG00000010072	SPRTN	-6.17784	-0.755725	-0.83651	-0.470476	-0.424983	-0.980443	-1.29555	-1.12688	-1.18123	-1.09461	-1.12513	-1.39266	-0.526974	-0.512929	-1.24442	-1.10327	-0.323066	-1.35016	-0.998593	-0.981176	-0.904293	-0.969072	-0.488535	-0.824699	-0.839206	-0.866432	-1.13644	-1.18205	-1.15576	-1.15278	-1.23879	-1.15354	-0.508336	-0.957491	-0.849888	-0.789661	-0.668713	-0.906519	-0.991295	-0.948666	-0.76893	-0.856319	-0.776871	-0.79421	-0.771891	-0.460745	-0.313339	-0.574939
ENSG00000010165	EEF1AKNMT	-2.71258	-0.390106	-0.0667971	-1.10069	-0.51762	-0.38817	-1.03201	-1.07895	-0.81485	-0.410171	-0.460593	-0.443468	-0.190173	-0.884417	0.306022	0.0560008	-0.0740672	-0.307579	-0.190348	-0.212337	0.0904686	0.123915	-1.04366	-0.775774	-0.526044	-0.530529	-0.234588	-0.587673	-0.494125	-0.45869	-0.446568	-0.150625	-0.384872	-0.27361	-0.446156	-0.533102	-0.646655	-0.493885	-0.460745	-0.492825	-0.570491	-0.522048	-0.524996	-0.463501	-0.466805	-0.632912	-0.542451	-0.467285
ENSG00000010219	DYRK4	3.87428	0.599716	-0.221423	0.0166982	0.910449	0.0811867	1.15825	0.958534	0.977581	0.759835	0.768855	0.769119	0.560814	1.59004	2.10325	0.548427	1.49536	-0.106282	0.489681	0.352585	-0.444066	-0.015895	0.937143	0.353879	-0.147196	0.295225	0.980292	0.838433	0.364382	0.392051	0.480643	0.750146	0.836529	0.822653	-0.779773	-0.571317	0.390141	0.255971	0.380329	0.545807	-0.00287785	0.245148	-0.0249561	-0.0680821	-0.234313	0.00971769	0.437292	-0.280125
ENSG00000010244	ZNF207	-0.661646	0.0674584	-0.226235	0.0727234	0.793398	0.550241	0.0507314	0.152782	0.133314	-0.329368	-0.299379	-0.324479	-0.479314	-0.183604	-0.375061	-0.0863909	-0.0233212	-0.425751	-0.448058	-0.406124	-0.458561	-0.440103	0.367454	0.375193	0.425291	0.256192	-0.485957	-0.276684	-0.331946	-0.381321	-0.483692	-0.324479	-0.40913	-0.604042	0.45387	0.90129	0.647613	0.588236	0.7235	0.774741	0.464899	0.399063	0.649538	0.819119	0.920968	1.07662	1.26972	1.07492
ENSG00000010256	UQCRC1	8.04496	1.30178	1.30022	1.0684	1.98017	2.0225	1.36195	1.54517	1.58793	0.480643	0.492766	0.391592	1.61268	0.627431	0.732616	2.69974	1.27815	1.77613	0.638097	0.658496	1.17395	1.11436	1.01881	2.23148	0.549269	0.760577	2.07477	1.03281	0.767951	1.17284	0.987477	1.38547	1.41904	0.761349	1.63989	0.490522	0.805965	1.29193	1.68525	1.32547	1.31668	1.58274	1.24157	1.26286	1.05036	0.683315	0.0680318	0.572091
ENSG00000010270	STARD3NL	2.89306	0.98581	0.451085	0.809423	0.391895	0.386671	0.202058	0.218102	0.393621	0.220694	0.228833	0.189047	0.748013	0.328936	0.40905	0.434171	-0.26028	0.530287	0.44186	0.718016	1.10807	1.88137	0.343495	0.135418	-0.550053	0.434353	-0.419723	0.41593	0.13057	0.0305816	0.0792922	0.716959	1.55878	0.549173	0.513683	0.633793	0.761626	0.0619115	-0.172333	-0.10933	0.549609	0.365529	0.326151	-0.460844	-0.0706147	0.735793	0.614004	-0.0144067
ENSG00000010278	CD9	8.00168	1.00589	0.807204	0.931469	0.843714	1.62772	1.21529	1.27522	1.28677	1.00304	0.609943	0.369797	1.70354	0.847637	0.235972	2.38382	-0.341994	2.42607	1.47192	1.01645	2.60845	2.00051	1.10689	0.828782	0.950227	-0.155137	1.19355	3.83012	1.46669	1.77147	1.7424	1.56267	1.5886	0.422851	0.18714	1.29905	1.15573	1.93447	1.84652	2.0147	0.518079	1.10932	0.600602	0.500164	0.330505	1.59004	0.944174	1.35203
ENSG00000010282	HHATL	-5.9045	-0.818328	-0.796861	-0.835222	-0.618407	-1.99019	-0.826133	-0.836071	-0.898325	-0.466196	-0.938492	-1.7057	-1.20355	-1.32896	-0.179941	-0.447919	0.0486392	-1.54088	-0.830037	-0.891396	-0.872495	-0.673426	-1.7942	-1.83554	-0.894056	-0.864514	-0.179941	-0.680256	-0.565339	-0.345211	-0.422	-0.798305	-2.26558	-0.67363	0.317965	-0.0835794	-0.790137	0.0645563	0.394014	-0.0110311	-0.491061	-0.138029	-0.264999	0.14078	0.512967	-1.14682	-1.0319	-0.193781
ENSG00000010292	NCAPD2	4.36398	0.842668	0.60491	-0.111749	0.621541	1.4092	0.62752	0.751661	0.621753	0.584787	0.612734	1.06452	1.14023	0.267612	-0.0180715	0.77313	2.66873	0.205478	1.26423	1.00002	0.155503	0.431971	0.689698	0.614255	0.950227	1.97417	1.98676	0.113772	0.271597	0.00167235	0.147901	0.422276	0.455681	1.23275	1.48899	1.68307	1.41111	1.35116	1.44912	1.45383	2.11733	1.80813	2.02732	2.22317	2.2478	2.14804	2.12791	2.59941
ENSG00000010295	IFFO1	-0.705702	0.113009	-0.00737061	0.00506956	0.199439	-0.195889	0.134913	0.116442	0.033071	0.176597	0.153491	0.193247	-0.384362	-0.149025	-0.12259	0.0370499	0.893866	-0.59638	-0.253259	-0.297075	-0.649129	-0.728582	-0.232107	0.0486392	-0.243816	-0.410392	0.244402	0.664027	0.675623	0.497948	0.176166	-0.789227	-1.1886	-0.365088	-0.159191	-0.262845	-0.562073	-0.415496	-0.157483	-0.299487	-0.0947072	0.0697946	-0.0581723	0.100668	0.0760294	-0.430838	-0.510418	-0.196813
ENSG00000010310	GIPR	3.15531	1.48655	1.6694	1.78803	0.216255	0.166475	0.526876	0.486968	0.399838	0.753822	0.733803	0.798132	-0.168428	0.589941	0.77154	0.447228	0.683788	-0.10274	0.382166	0.271232	0.251278	-0.0436959	0.597183	0.380657	1.21492	1.70452	0.113415	1.4362	1.74749	0.950609	2.50529	-0.200032	-1.09968	0.151858	0.193579	0.0229805	0.218342	-0.155662	0.147633	0.0271639	0.703467	0.631878	0.643111	0.84681	0.40956	0.317726	0.0282173	0.191882
ENSG00000010318	PHF7	2.074	2.07771	1.01168	0.964219	0.286839	-0.81795	0.453593	0.469401	0.801196	0.425614	0.450888	0.462295	-0.421404	0.884796	0.277515	-0.169574	1.08331	-0.688191	0.597763	0.534133	-0.355939	-0.0848073	0.339861	-0.213662	1.21786	1.53634	0.374293	0.241647	1.10968	0.626948	1.52562	0.490993	0.0577459	0.841581	0.29041	0.1254	0.716066	1.13648	1.03714	0.733539	0.262416	0.532282	0.583517	0.519168	0.909868	0.641627	0.569541	0.883976
ENSG00000010319	SEMA3G	0.0679666	-0.179941	-0.155137	-0.256235	0.346624	-0.779992	0.660692	0.652885	0.547402	0.562004	0.550037	0.566662	-0.81485	-0.0536283	-0.270147	-0.183453	0.246298	-0.38926	-0.201212	-0.234405	-0.747643	-0.652685	-0.288725	0.917109	-0.268967	-0.210855	0.665805	0.658906	0.697197	0.826101	0.74321	0.0111346	-0.943091	-0.0233212	0.509119	-0.0178381	-0.482143	0.349293	0.539622	0.518989	-0.44567	0.561629	0.11592	0.425201	0.732094	-0.044742	-0.463501	0.285399
ENSG00000010322	NISCH	1.46671	-0.492101	0.202694	0.510751	0.974507	-0.38817	0.245276	0.27355	0.264038	0.531896	0.560814	0.579055	-0.100977	0.537376	0.289959	-0.197277	0.79209	-0.441284	0.661544	0.540003	-0.0150788	-0.438034	0.530662	1.35689	0.277047	1.25444	-0.0565662	0.425614	0.781231	0.451758	0.304624	-0.00512684	-0.141926	-0.285924	-0.214838	-0.713659	-0.246344	-0.663731	-0.397617	-0.622634	0.00995065	0.0564585	-0.253773	-0.124219	-0.18616	-0.701021	-0.591029	-0.37547
ENSG00000010327	STAB1	-4.42953	-2.60428	-2.08428	-1.97206	-3.26221	-0.540551	1.48473	0.0887656	-0.116279	0.0380652	-0.0698244	-0.11026	-2.29241	-1.28488	-1.69565	-1.58624	-1.21361	0.770655	-1.75107	-1.73326	-1.02718	-1.10837	-1.2995	-0.0821394	-2.15179	-2.2373	-0.0625757	1.02988	0.739561	1.55319	1.43236	-0.241044	-0.78622	-1.82295	0.795713	0.30386	-0.149947	0.567871	0.732287	0.447705	0.21005	0.520083	0.341691	0.605014	0.634281	0.0142735	-0.169357	0.552309
ENSG00000010361	FUZ	6.0896	0.596067	-0.380518	0.377815	1.30258	1.23863	0.752484	0.17347	1.41229	1.359	0.853636	0.869021	1.43972	0.260517	1.9161	2.00229	0.816945	1.05472	2.24084	2.43152	0.625389	0.680461	0.336561	0.543282	0.722324	1.12973	0.380657	0.666968	0.475053	0.401276	0.107835	1.41229	1.04087	1.34809	1.63989	1.57143	0.659664	1.0163	1.41938	1.41358	1.74606	1.83381	1.67206	1.77247	1.53083	1.65918	1.20956	1.57005
ENSG00000010404	IDS	8.30533	1.12159	0.833621	1.41287	0.553621	1.42478	1.64697	1.64825	1.59947	2.17562	2.18892	2.20269	0.685099	1.45812	-0.0526402	0.795294	1.45313	1.25335	1.01705	0.998647	1.39407	0.448078	1.34335	2.16108	0.897664	0.980748	0.706793	1.7511	2.2339	2.43152	3.09459	0.987477	1.22089	2.17706	1.35848	2.31255	1.8673	1.26775	1.17127	1.3617	2.08665	1.65805	2.03117	2.28344	2.14146	2.24194	1.98729	2.44655
ENSG00000010539	ZNF200	-8.75125	-1.08643	-1.63904	-1.47607	-1.29308	-1.51082	-1.7108	-1.91862	-1.40588	-1.40893	-1.33241	-1.35653	-1.15544	-0.622229	-1.92552	-1.47798	-0.696677	-1.08209	-1.86784	-1.89392	-0.801989	-1.85981	-1.28063	-1.51497	-1.92481	-1.62341	-0.827008	-2.14276	-1.75906	-2.12023	-1.89701	-1.74959	-1.08297	-1.75718	-1.14886	-0.102083	-1.01564	-0.992207	-0.364935	-0.775774	-0.432404	-0.678097	-0.696195	-0.586405	-0.671897	-0.0146663	-0.895881	-0.429685
ENSG00000010626	LRRC23	6.20443	0.996771	-0.488972	0.0384091	1.90579	-0.492734	2.08521	2.01223	2.29421	1.64219	1.61377	1.62772	0.322877	2.25473	1.49256	-0.072235	1.22627	0.807634	0.403924	0.428941	-1.00599	-0.327808	1.60905	0.977745	0.277047	0.733454	0.272277	1.4004	1.75926	1.22918	0.879188	1.11143	1.01545	0.911614	1.21446	0.660692	0.788076	1.7411	1.89798	1.52491	2.02415	1.6205	1.24157	1.50003	1.40537	0.671129	0.672504	0.00425012
ENSG00000010671	BTK	7.57381	3.66997	3.47071	3.95389	0.681161	1.27472	0.479311	0.437874	0.5797	0.627431	0.615002	-0.462092	1.97492	0.0357587	1.30441	1.59004	0.552073	0.895497	1.88873	1.77066	1.79577	1.63563	0.807634	0.656949	4.22295	4.22295	1.60213	0.639242	0.669222	0.793636	0.474658	0.675385	0.24119	1.786	2.11826	2.33095	2.04751	1.88243	1.87117	2.02828	2.56533	2.04751	2.27593	2.67356	2.59941	2.77282	2.45628	2.6369
ENSG00000010704	HFE	2.28554	1.47121	-0.140303	1.14925	0.675623	1.06983	0.615615	0.569754	-0.0767752	-0.280809	-0.3458	-0.351515	1.32375	1.43097	1.40328	0.849912	0.804577	1.00286	-0.221423	-0.133213	-1.37798	0.686988	2.21249	-2.31411	1.00896	0.578619	-0.142974	-0.0330983	-0.315597	-0.234405	-0.248286	-0.276173	0.767449	0.30978	1.37093	1.42832	1.54487	1.71597	1.72692	1.75535	1.05472	1.23275	1.09062	0.95442	0.937143	1.29333	0.834961	0.751758
ENSG00000010803	SCMH1	0.100568	0.0357587	-0.274479	0.235279	1.03855	-0.282554	0.268322	0.410954	0.429706	0.423791	0.449255	0.438617	-0.715963	-0.0909027	-0.764884	-1.27965	0.357411	0.303938	-0.0748668	-0.0907679	-0.6096	-0.561885	0.223322	0.358011	-0.108272	-0.00261954	0.656247	0.785432	0.714205	0.621753	0.436307	0.31507	-0.856319	-0.222025	1.08568	0.706896	1.06359	0.836051	0.559049	0.47618	1.44322	1.45679	1.49157	1.4459	1.56693	1.19154	1.55168	2.08521
ENSG00000010810	FYN	-0.407334	-0.0778276	-0.504848	-0.30215	0.29033	0.0464285	-0.341588	-0.263463	-0.335883	-0.487893	-0.166416	-0.297679	0.591855	-0.838035	-0.216837	-0.260458	-1.08329	-0.365631	0.207652	0.232401	0.400766	0.653254	-0.336932	-0.452008	0.0184873	0.247139	0.143638	-0.997276	-0.918057	-1.27133	-1.18468	0.489317	1.2039	0.159596	-1.50114	-1.68675	-1.40455	-1.24855	-1.53229	-1.4555	-1.44305	-1.21994	-1.4588	-1.83678	-2.02832	-1.54658	-1.24743	-1.8325
ENSG00000010818	HIVEP2	-8.73529	-0.872754	-0.938971	-0.602586	-2.53605	-0.701681	-2.19873	-3.62223	-2.16303	-2.30993	-2.07147	-1.82367	-1.9569	-1.50419	-1.46349	-1.53377	-1.5694	-0.651738	-1.22538	-1.31564	-0.456425	-0.793961	-1.16745	-1.25362	-0.937652	-1.19145	-0.52229	-1.53321	-1.39786	-0.904053	-1.02422	-1.15658	-0.284219	-0.951847	-1.85561	-2.16798	-1.98056	-1.5454	-2.24089	-2.27358	-1.99468	-2.06706	-2.18051	-2.07615	-1.91947	-1.64481	-1.14441	-1.4555
ENSG00000011007	ELOA	-1.74362	0.113143	0.732616	-0.121025	-0.729121	-0.0474687	-0.0960776	-0.0746589	-0.132517	-0.661881	-0.67126	-0.567668	-0.149582	0.441282	-0.817627	-0.364756	-0.980289	-0.193309	-0.595325	-0.531891	-0.30779	-0.324479	0.466066	-0.522937	-0.15629	-0.226055	-1.14789	-0.278713	-0.352341	-0.28744	-0.253061	-0.566505	0.265313	-0.506318	-0.538891	-0.423381	-0.232989	-0.295466	-0.416519	-0.34121	-0.649574	-0.657757	-0.63645	-0.699864	-0.694848	-0.292122	-0.214359	-0.526262
ENSG00000011009	LYPLA2	4.21119	0.523425	1.0783	0.540239	0.47874	0.74292	0.892243	0.848576	0.818411	2.12405	2.49525	1.95824	1.07783	0.676096	0.783706	1.27633	1.53192	0.123178	0.0596706	-0.17266	-0.689197	-0.310434	-0.0112932	0.0572556	0.643187	0.902293	0.255774	0.374293	0.0273994	0.040244	-0.340688	0.179657	-0.234779	0.625389	-0.86507	-0.801989	-0.892211	-0.803733	-0.38817	-0.607878	-0.608997	-0.313735	-0.652685	-0.638886	-0.690833	-0.941025	-1.34318	-1.09167
ENSG00000011021	CLCN6	-1.13084	-0.119532	0.229893	1.20872	-0.44937	-1.06681	0.690402	0.790594	0.46002	0.410552	0.473102	0.48534	-1.21443	1.00721	-0.980289	-0.743825	-0.129389	-1.89093	-0.432404	-0.458387	-0.993011	-1.18324	0.435561	0.943887	-0.0271363	0.0823458	-0.447079	0.950609	1.23985	0.640648	0.561032	-0.852052	-0.751693	-0.711005	-1.2836	-1.96189	-1.74571	-1.4653	-1.22653	-1.30808	-1.52827	-1.24485	-1.58027	-1.2363	-1.30609	-1.31131	-1.23401	-1.34546
ENSG00000011028	MRC2	5.19039	0.695301	0.413019	2.27944	0.459587	-0.215033	0.657815	0.668593	0.68311	1.18729	1.19606	1.22627	-0.194694	0.770906	0.560639	-0.230156	0.188034	0.565363	1.68565	0.354541	1.03388	0.844042	0.74292	1.36303	2.79137	1.62855	0.694855	1.55467	1.8583	1.60499	1.70983	1.47997	0.119688	0.91554	0.541716	0.544461	-0.218819	0.131523	0.415715	0.505968	0.228763	0.485225	0.507563	0.783348	0.519869	-0.184108	-0.226055	0.0732879
ENSG00000011052	NME1-NME2	5.9706	2.72276	-0.947181	1.11347	0.773916	2.0225	0.471075	0.498369	0.46907	0.396953	0.365235	0.334031	2.47488	0.654125	1.61629	1.47347	0.21783	1.50042	1.07164	1.13419	2.01223	1.91353	1.43681	0.310658	1.1496	1.06308	0.390954	0.385494	0.0377153	0.212102	0.184075	1.06142	1.79799	0.672372	1.16221	1.37202	1.6451	1.33065	1.1992	1.29486	1.21529	1.11222	1.14773	0.902097	0.906361	1.63309	1.21174	1.01645
ENSG00000011083	SLC6A7	4.10499	0.995713	1.10043	1.16835	0.651087	0.460549	0.687191	0.689698	0.663126	0.756425	0.728104	0.758399	0.407719	0.16901	0.778025	0.680692	0.408297	0.65264	0.757426	0.6719	0.618616	0.651576	0.112201	0.388923	1.03968	1.57041	0.78195	0.921097	0.978534	0.966767	0.9243	0.75942	-0.0460228	0.757426	1.02601	0.721193	0.0625689	0.5395	0.938851	0.825851	0.356792	0.765425	0.709149	0.483767	0.961147	0.157823	-0.0735842	0.801528
ENSG00000011105	TSPAN9	2.84491	-0.22867	0.227891	0.413415	0.0159221	1.37014	0.216601	0.228511	0.204913	0.597976	0.577778	0.584787	0.283848	0.113009	0.250384	-0.136213	0.146581	0.5512	0.688808	0.594477	1.30704	0.977745	0.508242	0.629436	-0.037834	0.172483	0.2012	1.17986	1.4044	1.24655	1.51738	0.316969	0.630692	0.0856763	0.431971	0.476667	0.414434	0.116282	0.105038	0.113415	0.610329	0.521908	0.615823	0.628109	0.622573	0.703257	0.689252	0.736533
ENSG00000011114	BTBD7	-5.27147	-0.266161	0.831631	0.100061	-1.58121	-0.779992	-1.03834	-0.971367	-1.12092	-0.66219	-0.681572	-0.893844	-0.616328	-1.43255	-1.45714	-1.00183	-0.624241	-1.26213	-0.708898	-0.754216	-0.518435	-1.03809	-0.717941	-0.854473	-0.705437	-0.508336	-1.54658	-1.45494	-1.1961	-1.31105	-1.15473	-0.738113	-0.173327	-0.63634	-2.48981	-1.92934	-2.28559	-1.77322	-2.04541	-1.69963	-1.72975	-2.06706	-2.15545	-1.83678	-1.80586	-1.70504	-1.54031	-1.57089
ENSG00000011132	APBA3	-0.470617	-0.262081	-0.386471	-0.272065	0.368421	0.284403	-0.281203	-0.453931	-0.234405	0.0148646	0.324246	-0.264451	0.23765	-0.428394	1.61464	0.720531	1.28549	-0.071659	-0.460943	-0.699449	-0.506318	-0.672539	-0.105343	0.495366	-0.241372	-0.0708618	0.146092	-0.210855	0.494105	-0.405049	-0.326258	-0.368555	-0.738113	0.777036	0.760577	0.550732	0.592693	0.643381	1.0629	0.90693	1.10524	1.40172	1.24411	1.22128	1.18879	1.03189	0.485517	0.795148
ENSG00000011143	MKS1	2.80542	0.492564	0.500754	-0.372923	0.163489	0.320808	0.0412751	0.0824173	0.13211	-0.105751	0.536542	0.284649	0.715468	0.957377	2.20072	0.855526	1.22918	-0.486078	1.53051	1.34506	0.399369	0.539378	0.865778	0.497439	0.462887	0.512258	1.34809	-0.126726	-0.0763911	-0.0814141	-0.163594	0.347341	1.21721	0.0779264	-0.737551	0.034812	0.186175	0.36497	0.0707488	0.345576	0.0527645	-0.17859	-0.0133145	-0.505569	-0.33123	-0.0109009	0.280656	-0.270351
ENSG00000011198	ABHD5	-2.64613	-0.999326	0.302979	0.0510121	-0.379669	-0.145945	-0.947751	-0.888366	-0.838448	-0.380285	-0.481904	-0.369181	-0.452406	-0.773023	-0.323896	-0.286201	-0.530529	-0.296112	-0.27936	-0.271184	0.0996485	0.0385964	-0.252278	-0.158239	-0.0936994	-0.460745	-0.32687	-0.594443	-0.462092	-0.702924	-0.466486	-0.463017	-0.163937	-0.1951	-0.81485	-1.5594	-0.671034	-0.784633	-0.65007	-0.933496	-1.32512	-0.948319	-1.55126	-1.20238	-1.50953	-1.08969	-1.45175	-1.17239
ENSG00000011201	ANOS1	1.23801	0.272727	0.782319	0.584045	-0.174245	0.86032	-0.186647	-0.174866	-0.154792	-0.180574	-0.252352	-0.219489	0.530902	-0.22382	0.244579	0.496533	-0.160103	0.745509	0.230298	0.231254	1.01285	0.744613	0.308051	-0.0122687	0.405659	0.364529	-0.0970807	0.348754	0.506403	0.330065	0.588699	0.221637	0.240847	0.0473135	0.366546	0.386973	0.339861	0.2119	0.192722	0.210211	0.304909	0.268437	0.316969	0.313496	0.304909	0.45287	0.367454	0.392428
ENSG00000011243	AKAP8L	1.19722	0.225309	-0.156143	-0.601808	0.466066	0.136747	1.80813	1.18481	0.872907	0.513148	0.531268	0.527319	0.653459	1.22531	-0.0999287	-0.409797	0.162538	-0.232638	-0.00100156	0.0833609	-0.607463	-1.06333	-0.172484	0.0234784	0.24449	-0.278184	0.0105781	0.107441	-0.0624114	0.398813	0.187644	-0.226721	1.01046	-0.909238	-1.41892	-1.68675	-1.58199	-1.08717	-0.766682	-0.863092	-1.42697	-1.57207	-1.83678	-1.46904	-1.61164	-1.54658	-1.91704	-2.01514
ENSG00000011258	MBTD1	-2.65433	-0.362585	-1.13845	-0.463164	-0.0548578	-0.492734	-0.0350033	-0.0149419	0.00668898	0.111222	0.172483	0.0344081	-1.26611	0.380957	-1.1224	-2.28663	-0.691277	-1.16955	0.168657	0.453385	-1.87422	-0.936538	-0.0199389	-0.241523	-1.01755	-0.630219	-0.534468	-0.0563599	-0.0114251	-0.0602298	0.0342596	0.231866	0.296501	0.056139	-0.511222	0.156613	0.474864	0.337015	-0.406412	-0.245471	0.532572	-0.433713	0.293826	0.0501573	0.0470086	0.89156	1.50976	0.791083
ENSG00000011260	UTP18	-0.789538	-0.0152645	-0.597754	-0.652886	-0.313339	0.183507	-0.312662	-0.288522	-0.159941	-0.551156	-0.56592	-0.60512	0.423251	-0.206644	-0.425627	0.55516	-1.29605	0.172384	0.743566	0.538917	0.662494	0.116442	0.15453	-0.105966	0.504195	-0.229013	0.59756	-0.73398	-0.705572	-1.15473	-0.942395	-0.0149419	-0.0020776	0.105837	-0.928683	-0.921825	-0.467799	-1.08717	-0.974872	-0.754291	-0.98449	-1.11018	-1.09167	-0.875694	-0.833913	-1.24269	-1.26572	-1.09885
ENSG00000011275	RNF216	-3.29203	-0.481221	-0.822795	-0.0599138	-0.600091	-0.246621	-0.566582	-0.498142	-0.542765	-0.604157	-0.529163	-0.590918	0.226705	-1.09553	-0.678097	-0.467639	-0.481904	-0.573843	-0.468096	-0.464442	-0.156758	-0.258063	-0.629126	-0.593961	-0.147196	-0.459488	-0.181401	-0.613804	-0.572369	-0.498142	-0.732663	-0.299487	-0.980023	-0.43106	-0.102259	-0.331946	0.0985769	-0.510523	-0.466875	-0.454626	0.0901272	-0.041726	-0.0478915	-0.141354	-0.0820896	-0.148256	0.112531	0.426321
ENSG00000011295	TTC19	3.00502	0.440564	-0.330862	-0.0226769	0.755957	-0.112881	0.932806	0.802347	1.06623	0.686889	0.622214	0.855961	0.434034	0.789556	0.661404	-0.121656	0.533238	0.276002	0.274097	0.58461	0.951873	-0.252278	1.06708	0.105326	0.504195	0.304105	0.87016	0.384878	0.437478	0.467157	0.55693	0.429151	0.30776	0.460661	0.541716	1.04625	1.02756	0.97338	0.709357	0.780612	1.19606	0.990163	1.10143	1.1886	1.25735	1.07067	1.45843	1.25863
ENSG00000011304	PTBP1	1.99197	1.35848	1.53788	0.517833	0.807634	0.956149	0.192891	0.288368	0.0463588	0.202058	0.285399	0.487266	1.0815	0.141952	0.0833609	0.865133	2.13949	0.648079	0.0763771	0.123915	-0.283179	-0.558531	0.0782198	0.0478532	0.24449	0.678066	0.822109	-0.130598	-0.0297935	-0.0370041	-0.0575575	-0.174107	-0.131063	-0.190909	-0.363139	-0.326186	-0.110104	-0.684964	-0.224319	-0.310786	-0.129061	0.0236656	-0.150243	-0.0721046	-0.234313	0.444726	0.200383	0.268688
ENSG00000011332	DPF1	-1.78405	-0.137283	0.209428	1.43735	0.134404	-0.492734	-0.318763	-0.552846	-0.579985	-0.141926	-0.136586	-0.0848073	-0.73398	-0.224731	-0.487294	-0.407096	-0.0498863	-0.642637	-0.699864	-0.588655	-0.651291	-0.552469	-0.612645	-0.234222	-0.232638	-0.0976238	-0.528149	-0.17379	-0.240371	-0.331946	-0.32672	-0.760264	-1.02477	-0.450967	0.0858917	0.101795	0.0947609	0.0477637	0.166402	0.157909	-0.240622	0.172849	0.351111	-0.0222229	-0.298236	-0.235609	-0.463501	-0.037834
ENSG00000011347	SYT7	3.501	-0.717287	-0.187981	-0.0848073	0.476406	0.582256	0.298059	0.308367	0.364382	0.441444	0.401111	0.39422	0.361998	-0.266931	1.79177	0.650471	0.186175	0.587508	1.4488	1.39342	0.464463	3.42038	-0.230658	-0.188544	0.184793	0.13057	1.12329	0.465621	1.22286	1.03736	0.438858	1.32672	0.424276	1.29278	0.986506	0.735902	0.485109	1.13989	1.1609	1.1354	0.54826	0.693294	0.658056	0.739561	0.724339	0.119567	0.199271	0.526876
ENSG00000011376	LARS2	1.20841	0.690204	0.203486	-0.305591	-0.569012	0.788212	0.282023	0.324901	0.397113	0.362288	0.238809	0.243575	0.133565	0.254871	-0.643467	-0.529908	-0.912785	0.334328	-0.000347657	0.0623563	0.367788	0.109707	0.838714	1.26014	0.109707	-0.358345	0.0600136	0.341282	0.513331	0.341691	0.367788	0.371497	0.962451	-0.0562307	0.524037	0.0310104	0.657573	0.333371	0.11552	0.335413	0.991846	0.740829	0.872214	0.767831	0.794505	0.733054	0.466504	0.404503
ENSG00000011405	PIK3C2A	-0.0536179	0.822929	0.488513	-0.0518418	-0.307579	0.658298	-0.449562	-0.299033	-0.520995	0.882252	0.0717565	0.0501573	-0.271327	0.316394	0.0498487	0.34812	-0.546749	0.275205	0.533042	0.331413	-0.648947	0.470492	0.553816	0.463245	0.24449	0.277867	-0.395595	0.531659	0.246773	0.309974	0.331198	0.408474	0.111902	0.330577	-0.841096	-1.08297	0.123178	-0.34874	-0.94577	-0.879807	-0.0963416	-0.683576	-0.240713	0.0373899	-0.285179	-0.806055	0.0758456	0.457539
ENSG00000011422	PLAUR	-1.57761	-0.916884	0.487751	1.10021	-1.09553	0.679097	-0.0632578	-0.0593588	-0.503151	0.40357	0.324622	0.36058	-1.2995	-0.2378	-2.64857	-0.468397	-0.541182	0.856877	-1.67206	-1.81269	-0.310924	-1.23941	-0.246949	-0.685057	-1.16471	-0.88648	0.536975	1.75722	2.33892	2.08064	2.77282	-0.792663	-0.629309	-1.75906	-1.38535	-1.08297	-0.749154	-0.908841	-0.299626	-0.25316	-1.27602	-0.852817	-1.32977	-0.991962	-0.899183	-0.830465	-0.323748	-1.04749
ENSG00000011426	ANLN	-0.314505	-0.234075	0.382808	0.831408	-1.09203	0.494676	-0.333783	-0.40378	-0.457653	0.424083	0.612734	0.329611	-0.229474	0.542597	-0.769889	0.77154	-1.59016	-0.391232	0.410006	0.546518	0.74068	0.252984	1.29396	0.612612	1.67728	0.349208	-0.452999	0.040244	0.0483559	-0.200032	-0.111207	-0.107929	0.538143	0.390493	-0.564497	-1.05663	-0.242206	-0.141926	-0.770281	-0.422994	-0.628478	-0.516365	-0.649466	-0.685275	-0.598298	-0.230815	0.592484	0.18721
ENSG00000011451	WIZ	2.63629	0.344134	0.608837	0.53143	1.26913	0.344321	-0.055403	-0.013021	-0.225179	0.93839	0.886353	0.991491	0.0776376	0.383132	0.0207047	0.407719	1.91148	0.663522	0.393459	0.334992	0.205771	-0.725395	-0.0379984	0.582256	0.347115	0.502622	-0.0579411	1.75278	2.66873	1.31846	1.48198	0.0187816	-0.22265	-0.766867	-0.731471	-0.789892	-1.14997	-1.31198	-0.915785	-1.15741	-0.315597	-0.125418	-0.301818	-0.10363	-0.141926	-0.682583	-0.898911	-0.48677
ENSG00000011454	RABGAP1	-1.3771	0.140483	-0.175193	0.389847	-1.26572	-0.525229	-0.416927	-0.255369	-0.00833669	-0.16338	-0.221264	-0.203139	-0.6543	0.72505	-0.162664	-0.540124	-0.722953	-0.64326	0.393826	0.261139	-0.599714	0.0105781	0.174758	0.109707	-0.420499	-0.579543	-0.355329	-0.0494187	0.0218838	-0.193591	-0.0462835	0.460174	1.31694	-0.0981566	-1.39192	-0.96733	-1.24765	-1.47005	-1.631	-1.44305	-1.17998	-1.96759	-1.09752	-1.3199	-1.31718	-1.20756	-0.809184	-0.947606
ENSG00000011478	QPCTL	4.24876	0.400766	0.965864	0.197219	0.419589	-0.319188	1.69329	0.968356	0.955416	1.41627	1.35497	1.43343	-0.319343	1.19355	1.92793	-0.826433	1.54929	1.66635	-0.243306	-0.283357	0.720044	-0.359751	0.835783	0.840694	0.00052734	0.287058	0.221793	2.44655	2.56981	2.41517	2.98724	-0.141126	-0.0213273	-0.349497	0.869491	0.829236	0.765539	-0.113907	0.0946206	0.0474006	0.966991	0.941356	1.3802	1.39589	1.3155	1.99046	1.25932	1.44912
ENSG00000011485	PPP5C	5.41088	1.19278	0.445987	0.274833	0.928029	1.00993	0.596984	0.836834	0.665805	1.18447	1.12139	1.03239	0.838953	1.23204	0.902532	0.499965	-0.149291	0.390954	1.37841	1.36195	0.304909	0.220903	0.985405	0.925475	1.06983	1.19812	0.0527128	0.983022	1.02637	0.852097	0.772166	0.834118	1.12752	1.18412	-0.634993	-0.371692	-0.218819	-0.36166	0.120805	-0.0571633	0.474573	0.172849	-0.0748122	0.319186	0.070958	0.166149	-0.501336	-0.319728
ENSG00000011523	CEP68	-3.97654	-0.91307	1.52253	-0.506886	-0.402868	-0.81795	-1.50337	-1.16818	-0.662978	-0.598429	-0.789227	-0.622933	-0.635201	-0.210855	-1.2333	-0.571981	0.0651007	-1.17269	-0.806341	-0.83986	-1.30045	-0.741741	-0.669784	-0.570892	-0.591117	2.72276	0.0128389	-0.651291	-0.953438	-0.135176	-0.248812	-0.87433	-1.38128	-0.769418	0.114514	-0.253514	0.64969	0.0413453	-0.0812331	-0.297171	0.736291	0.327941	0.180153	0.106033	-0.255916	0.0645563	0.126926	-0.249407
ENSG00000011566	MAP4K3	-4.17902	-0.839518	-1.60427	-0.760264	-0.958507	-0.980443	-0.133596	-0.44539	-0.272437	-0.510038	-0.588842	-0.644565	-1.2186	-0.262653	-0.0817759	-1.17239	-1.31407	-0.857453	0.107053	0.33869	-0.241217	-0.637967	-0.617792	-0.750635	-0.85946	-0.990731	-0.290512	-0.624666	-0.63228	-0.970682	-0.68799	0.0635648	0.259351	-0.602889	-0.737551	-1.10293	-0.309992	-0.272789	-0.865192	-0.422994	-0.759525	-0.941611	-0.614775	-1.18814	-0.935555	-0.599785	0.374119	-0.646655
ENSG00000011590	ZBTB32	-2.7402	-0.493659	-0.719014	-0.797024	0.354348	-2.11405	0.0238633	0.0220709	-0.0305294	-0.25918	-0.313339	-0.289935	-0.475712	-0.339098	-0.155662	-0.2461	0.742439	-0.644817	-0.885963	-0.908424	-1.39316	-1.11018	-0.504651	-0.98824	-0.824499	-0.731205	-0.105966	-0.335559	-0.383	-0.177452	-0.310786	-0.744289	-0.873822	-0.660256	-0.623461	-0.38817	-0.538537	0.432379	0.439682	0.221793	-0.0196501	0.0398027	-0.028268	-0.0145471	-0.182696	-0.391322	-0.73924	-0.909909
ENSG00000011600	TYROBP	2.35706	0.376247	0.468055	0.417552	0.589726	0.604502	0.480056	0.498583	0.46214	0.469958	0.420922	0.449511	0.585244	-0.161228	0.405659	0.810836	0.338506	0.813551	0.107234	0.0668552	0.457944	0.320012	-0.0629246	0.171155	0.232558	0.304909	0.579282	0.552073	0.426032	0.64969	0.538316	0.24119	-0.24476	0.115442	0.405316	1.1767	-0.37994	0.24155	0.366546	0.54137	0.0647796	-0.232828	-0.264999	0.483767	0.512967	0.1136	-1.07512	-0.294238
ENSG00000011638	TMEM159	1.5752	2.33892	-0.291528	-0.0934575	0.932806	-0.0809658	0.307829	0.452632	0.232711	0.0720508	0.07867	0.295051	0.255631	0.356906	-0.542043	0.0826509	-0.0418951	-0.694848	-0.743176	-0.876292	-0.508518	0.262255	0.290946	1.63228	0.33673	2.72276	0.593847	0.227378	0.0116249	0.115265	0.426232	-0.419723	0.331919	0.00735407	0.445349	0.607219	1.13862	0.324041	0.262143	0.60893	0.342476	-0.268305	0.38588	0.243517	0.266711	0.759762	0.89748	0.171953
ENSG00000011677	GABRA3	4.64378	2.18892	2.54537	2.20861	0.702744	1.28269	1.67528	1.20438	1.15635	0.668018	0.786896	1.57397	0.577778	0.710214	-0.85105	-0.360362	-1.79354	1.05002	-0.410942	-0.347977	0.485109	0.58444	0.990302	-2.31411	1.03135	1.22472	-0.673426	1.36588	1.18571	1.37579	1.32425	0.377815	0.536458	-0.157483	1.30441	1.35497	1.17162	1.7511	1.94231	1.88458	0.622364	1.15236	0.814939	0.931061	0.799628	0.782915	0.422588	0.520645
ENSG00000012048	BRCA1	0.54012	0.024242	-0.496707	1.20008	0.474926	0.637994	-0.00427791	-0.250352	-0.0347697	-0.420271	-0.169414	-0.0975443	0.228693	-0.0745318	-0.00909291	0.349027	0.700225	-0.0216881	0.623563	0.556286	-0.0449767	0.711294	-0.0676435	-0.0992806	0.174316	0.177836	1.64219	-0.584391	-0.532522	-0.764884	-0.643645	0.86808	0.424012	0.826101	-0.349222	0.419516	1.07197	-0.0142544	-0.386471	0.0554168	0.661194	-0.726998	0.365235	-0.337011	-0.139227	0.135492	1.1262	1.34125
ENSG00000012061	ERCC1	5.19395	0.575073	1.4362	0.790223	1.20527	0.823615	0.680007	0.90129	0.632847	0.890405	0.822384	0.84633	1.05287	-0.209157	0.495366	1.12588	0.39583	0.994654	1.6991	1.72922	1.80625	0.824429	0.340792	0.497069	0.69172	1.27861	1.33213	0.85412	0.751329	1.12329	1.02308	0.295225	0.334992	-0.736073	1.73168	1.4401	1.85291	1.64612	1.94472	2.03981	1.99046	1.93447	1.88873	1.76853	1.52097	1.71501	1.115	1.59701
ENSG00000012124	CD22	1.74084	-0.233266	-0.361929	-0.361929	0.674703	0.42499	0.329514	0.0875749	1.02108	0.529527	0.527514	0.53381	0.329514	0.127813	0.476864	0.31337	1.22882	0.535337	0.166475	0.148335	-0.546988	0.055832	0.24041	0.848221	-0.258063	-0.12872	1.0938	0.341402	0.267822	0.374119	0.281737	0.27212	0.203486	0.0580825	0.433033	0.532282	0.569849	0.0974537	0.284921	0.252051	1.11965	0.583125	0.758627	0.900449	0.742439	0.572227	0.771149	1.20173
ENSG00000012171	SEMA3B	8.77989	-0.64132	1.56693	0.785089	1.87755	-0.0474687	2.18652	2.13812	2.08521	2.42607	2.59941	2.59295	0.857663	1.89603	1.10462	0.822384	1.30441	0.756425	2.41851	2.30711	0.12884	0.321578	1.10605	2.96227	1.35305	1.51669	2.40882	0.586795	2.16291	0.807204	1.258	1.84825	0.770655	2.09515	0.477773	-0.246344	-0.578564	-0.0175832	0.202628	0.0431496	0.206554	0.337223	0.440389	0.336299	0.389478	-0.254736	-0.784759	-0.182191
ENSG00000012174	MBTPS2	1.16695	1.22664	1.05101	1.10932	0.298418	0.975327	-0.762966	-0.552693	-0.493094	-0.140041	-0.146315	-0.152144	0.61639	-0.617792	0.260964	0.242175	-0.108074	0.587246	0.532282	0.514733	1.19321	0.938174	-0.108933	0.281484	-0.224661	2.16291	0.465621	-0.0999287	0.00226042	-0.197678	0.0624877	0.825618	0.263045	-0.31283	-0.0568774	1.01411	0.785432	0.533042	0.539622	0.461827	0.642054	-0.064182	0.674829	0.581254	1.01366	1.3381	1.08714	1.63894
ENSG00000012211	PRICKLE3	-4.30614	-0.499019	-1.01725	-0.909238	-0.0406658	-0.282554	-0.770652	-0.52835	-0.660516	-0.544691	-0.775404	-0.987009	-0.141006	-1.39377	0.626667	0.152227	0.0337753	-0.194173	-0.754943	-1.29749	-1.46288	-1.76114	-0.908713	-0.695544	-0.977288	-0.907311	-0.863704	-0.660256	-1.37435	-1.06085	-1.41857	-1.02652	-1.28719	-0.98799	-0.721331	-0.545535	-0.434345	-1.00632	-0.896387	-0.771466	-0.526974	-0.542765	-0.511624	-0.303962	-0.435585	-0.867064	-0.902557	-1.17894
ENSG00000012232	EXTL3	-2.56838	-0.475464	-0.015895	1.1808	-0.898325	0.120719	-1.01093	-1.00632	-1.01075	-0.267805	-0.248043	-0.0677836	0.0049319	-0.98799	-0.64811	-0.154096	-0.564725	-0.727739	-0.370908	-0.625096	0.71506	0.137964	-0.594443	-0.588401	-0.0685475	0.150162	-1.17036	-0.695766	-0.409308	-0.801695	-0.634423	-0.615635	-0.426282	-0.542261	-0.883211	-1.60522	-1.03307	-1.21254	-0.824991	-1.319	-1.32041	-1.367	-1.22841	-1.31349	-1.10054	-1.01709	-1.04469	-0.981765
ENSG00000012660	ELOVL5	2.0931	0.17994	0.592222	0.311557	-0.124522	0.882252	-0.188176	-0.184398	-0.0479681	-0.157483	-0.154436	-0.197851	1.38332	0.0841375	1.42032	0.667211	0.183752	0.727867	0.8392	0.769645	1.14732	0.865133	0.200136	0.0846363	0.0474006	0.506934	0.278015	-0.0808657	-0.062006	-0.31393	-0.183604	0.71904	2.8246	0.464808	1.95138	1.55924	1.2527	1.40849	1.37841	1.35203	1.65918	1.71963	1.94673	1.89798	1.99284	1.72816	2.0204	1.95267
ENSG00000012779	ALOX5	9.65719	3.5907	3.76409	4.1206	1.08037	0.905511	1.26241	1.28969	1.26913	1.7772	1.82583	1.89999	1.03666	0.23376	0.808646	0.78979	-0.46498	-0.112167	2.26492	2.09807	1.61798	1.60213	0.234599	1.70354	4.02603	4.35888	1.21936	0.798132	1.87368	1.31287	2.45278	1.75461	1.0783	0.654484	1.26286	1.87804	1.61085	0.986326	1.14752	1.11027	2.27944	2.16007	2.1201	2.08851	2.23471	2.30332	1.88976	1.97626
ENSG00000012822	CALCOCO1	7.95368	0.310313	0.000106632	0.405659	1.73995	0.672372	1.60905	0.70379	1.19858	1.72781	1.7511	1.7354	1.10021	1.25167	1.4252	0.997115	0.72339	-0.200526	2.64094	2.14146	0.626387	1.58599	0.9494	2.58148	0.0797397	1.13377	0.689046	0.893002	1.17237	0.993976	0.975903	1.91023	2.34449	1.65159	1.69763	1.75003	1.55044	1.33889	1.21879	1.20872	1.92544	1.76636	1.78656	1.72272	1.72851	1.41972	1.43852	1.19667
ENSG00000012963	UBR7	1.7024	0.0508873	0.181902	0.487751	-0.0705442	0.652885	0.191804	0.265565	0.265204	0.242702	0.0766732	0.327338	0.813799	0.165705	0.759688	0.564014	0.276342	-0.037834	0.119408	0.206482	0.559964	0.693914	0.300616	0.209914	0.386745	0.355158	1.01013	-0.0693192	-0.0731463	-0.12259	-0.0934575	-0.104527	0.31337	0.367056	-0.830465	0.498369	0.024242	-0.510523	-0.636229	-0.396199	0.00513713	-0.329047	0.303716	-0.480866	-0.33123	0.829462	0.472545	-0.381245
ENSG00000012983	MAP4K5	-0.994271	-0.396393	-0.489552	-0.536829	-0.647834	-0.525229	0.101052	0.0919273	0.00891134	-0.0464221	0.0368883	-0.0408306	-1.00875	0.675867	-0.462092	-0.770281	-1.56045	-0.326374	0.775452	0.853636	-0.180307	0.156815	0.624914	0.360956	0.794737	-0.0362476	0.365067	0.381113	0.345271	0.199818	0.473102	0.403233	0.582473	0.0785996	-0.737551	0.0178807	0.311109	0.0413453	-0.3458	-0.0970807	-0.394976	-1.04351	-0.385211	-0.522048	-0.588749	-0.00126551	0.813935	-0.100411
ENSG00000013016	EHD3	-0.127102	0.276976	0.378943	0.612857	-0.0014912	0.483426	-0.1951	-0.184775	-0.171142	-0.154265	-0.215978	-0.167046	0.48534	-0.565339	0.0540192	0.359413	0.185654	0.479905	-0.157483	-0.163937	0.318621	0.121154	-0.0276832	-0.0613674	0.188903	0.269408	-0.0807542	-0.0745318	-0.12259	-0.459299	-0.433022	-0.460048	0.0955849	-0.0780056	0.950227	1.19082	0.159819	0.415351	0.0200912	0.681989	0.628645	0.80742	0.579779	1.154	0.850385	1.30046	-0.0835794	0.762403
ENSG00000013275	PSMC4	5.39227	1.2527	0.360724	0.593623	1.14214	1.26798	1.13774	1.12991	1.47347	0.811939	0.779787	0.78195	1.54027	0.735683	0.473261	1.35993	0.738137	1.3364	0.246773	0.353519	0.680007	0.0182451	0.94201	1.29486	0.595765	1.04969	0.552748	0.653254	0.446466	0.521295	0.539851	0.676096	0.962764	0.991669	0.769419	1.13287	1.08287	0.992023	1.13398	0.986973	1.18054	1.29626	1.06572	1.13071	0.881974	1.78511	1.08415	1.60426
ENSG00000013288	MAN2B2	7.25321	-1.14071	1.50912	0.34094	0.983381	2.0225	0.786687	0.752987	0.607023	1.64697	1.65865	1.69161	0.984313	0.440864	-0.062006	1.35633	-0.00751605	1.5481	1.67439	1.60712	2.44655	1.7791	0.761787	2.05749	1.43681	1.46644	1.08951	1.74829	1.86193	1.80625	1.87644	1.93965	1.1058	0.143904	0.00570582	-0.502392	-0.141126	-0.722382	-0.205949	-0.622634	0.0189242	-0.0330157	-0.0832228	-0.205298	-0.271184	-0.489245	-0.448687	-0.315359
ENSG00000013297	CLDN11	-4.25854	-1.02138	-1.01218	0.0763771	-0.772123	-1.044	-0.812093	-0.845744	-1.78989	-0.588401	-0.652886	-0.602889	-1.12714	-0.397227	-0.0474687	-0.59419	0.706998	-0.454551	-0.695981	-0.754943	-0.529163	-0.613804	-0.735943	-1.54031	-0.817109	-0.732433	-0.78622	0.255631	0.309427	0.573811	0.471075	-0.711934	-1.5074	-0.841689	-0.00213768	-0.903604	-1.24223	-0.262653	0.46877	-0.136213	-0.24476	0.277262	-0.198176	0.114514	0.544129	-0.585668	-0.429775	0.575959
ENSG00000013306	SLC25A39	14.8718	1.32375	0.51668	2.13949	3.23646	2.0225	4.02603	3.62744	3.49879	4.56073	4.56073	4.56073	1.28014	2.45628	2.68836	2.33892	2.69974	1.9383	1.48899	1.37202	0.787189	0.230454	1.28726	3.13249	0.744078	2.19073	2.25635	3.66997	3.42038	3.25135	3.83012	1.55798	0.820611	2.5008	1.63989	1.92004	1.60684	1.57905	1.85379	1.46246	2.38896	2.43979	2.3621	2.15646	2.08851	1.96789	0.944174	1.30278
ENSG00000013364	MVP	4.73593	2.16291	-0.0840816	0.967855	0.998343	1.45626	0.826937	0.856877	0.0327694	0.838714	0.731542	0.791931	1.56478	-0.187981	0.66448	1.78436	0.816154	1.42871	0.123379	0.0812706	1.11597	0.73107	-0.077305	0.309279	0.0474006	1.04969	0.689964	0.861284	0.530902	1.30537	1.14925	0.412862	0.196364	-0.299859	0.405316	0.803188	0.8011	0.527514	0.848576	0.631791	1.05152	0.722456	0.813398	0.445543	0.515986	0.527417	-0.332259	-0.0231313
ENSG00000013374	NUB1	3.53562	0.419097	0.643381	0.170525	0.542597	0.41294	0.272023	0.260517	0.374206	0.203831	0.344978	0.422588	0.939494	1.13089	0.435947	0.586201	0.11826	0.33923	0.745761	0.816154	0.320414	1.00286	1.46549	0.310851	3.62744	1.50794	0.175238	-0.156541	-0.143583	-0.0899764	-0.0355759	0.267397	0.749395	1.94946	0.844302	0.627707	0.768987	0.514005	0.108701	0.263709	-0.1174	0.0236656	0.120056	-0.364004	-0.0548578	0.253581	-0.0376025	-0.469119
ENSG00000013375	PGM3	1.06824	-0.773023	-0.369673	-0.369115	-0.0429703	0.311502	-0.081855	-0.133034	0.07807	0.203831	0.0485629	0.251278	0.264149	0.599236	0.290946	0.540961	-0.312091	0.144003	0.52552	0.782129	0.556525	0.475194	0.556286	0.610329	0.174316	0.282383	-0.149025	0.106768	0.0110024	0.0730854	0.115146	0.301377	1.00194	0.406704	-0.106138	-0.676582	0.189598	-0.134291	-0.466875	-0.157893	-0.471187	-0.903342	-0.520752	-0.592108	-0.614949	-0.104527	0.669338	-0.439312
ENSG00000013392	RWDD2A	-8.40879	-1.66464	-1.83986	-1.8461	-1.90233	-2.1818	-0.764394	-0.998593	-0.92913	-1.32896	-1.12121	-1.37435	-1.29854	-0.910565	0.17347	-1.39993	1.5147	-0.488343	-1.85503	-2.099	-2.53047	-2.57203	-0.846973	-0.851757	-1.55044	-1.76231	-0.346857	-1.37383	-1.68576	-1.30004	-1.36067	-1.36067	-1.83112	-1.65091	-1.01667	-1.84158	-1.06391	-1.56448	-1.46319	-1.67312	-1.06813	-0.815454	-1.01833	-1.13911	-1.25068	-0.363832	-0.591029	-1.16725
ENSG00000013441	CLK1	-11.3828	-1.94492	-1.52942	-1.56553	-1.64693	-1.58199	-2.78412	-2.62897	-2.78412	-2.47385	-2.36818	-2.70925	-1.71009	-0.823716	-1.86413	-2.4489	-0.872152	-1.94034	-1.45714	-1.39424	-1.07548	-1.11448	-1.14252	-1.44581	-1.56296	-1.68756	-1.3729	-2.42313	-2.31411	-2.01244	-2.07316	-1.46226	-0.787454	-1.39424	-0.0497306	-0.586301	0.0197562	-0.645167	-1.16955	-0.81867	-0.561346	-0.75099	-0.249165	-0.701681	-0.486902	0.399838	1.09559	-0.366651
ENSG00000013503	POLR3B	-4.38673	0.365067	-0.229174	-0.600931	-1.00079	-0.0809658	-0.860879	-0.621344	-0.660965	-0.554606	-0.588232	-0.549701	-0.564923	-0.854769	-1.47407	-1.13285	-1.01632	-1.13481	-0.172802	-0.0567087	0.0237457	-1.07068	-0.363748	-0.252719	-0.705437	-0.465396	-0.506043	-1.13795	-0.936045	-1.13526	-1.12821	-0.426467	-0.517043	-0.366372	-1.27486	-0.850621	-0.824991	-0.950723	-1.1295	-1.02461	-1.0334	-1.16359	-1.07672	-0.949812	-1.01755	-0.358867	-0.620946	-0.747989
ENSG00000013523	ANGEL1	1.74155	0.142111	1.46927	0.250957	0.66784	0.501471	0.0453446	-0.270051	0.0920534	0.366809	0.11552	0.358904	0.333224	0.11463	0.569423	-0.0748668	1.05642	-0.263063	0.715283	0.424012	0.666721	-0.284058	0.194884	0.368267	0.24449	1.67206	0.571512	0.120805	0.410408	0.247905	0.324417	0.281896	-0.101833	1.15506	-0.47236	-0.108173	0.170591	-0.134291	-0.271861	-0.223012	1.02353	0.319103	0.532862	0.408474	0.00105049	0.503844	0.674703	0.470492
ENSG00000013561	RNF14	0.0127749	0.375584	0.586201	0.601225	0.334328	0.398813	-0.349222	-0.210782	-0.0732939	-0.356589	-0.364846	-0.224731	0.345941	0.169874	0.238081	-0.0348443	-0.648744	-0.353136	0.205318	0.226565	0.40807	0.44308	-0.0848073	-0.0138853	-0.394501	-0.177536	-0.551672	0.144308	-0.225866	-0.342898	-0.285491	-0.231642	0.512705	0.521696	-0.505942	-1.17473	-0.824991	-0.2362	-0.335225	-0.370086	-0.97365	-1.14564	-1.13091	-1.21842	-1.37491	-0.867064	-1.30186	-1.42977
ENSG00000013563	DNASE1L1	6.98464	2.19073	1.24904	1.89868	1.11568	1.58243	1.56138	1.14732	1.71597	1.33003	1.29794	1.36742	1.28726	0.812662	2.20269	1.10893	1.43681	1.83878	0.909471	0.756425	0.841581	0.757426	0.745325	0.820266	-0.248729	1.60426	1.35146	1.45626	1.28794	1.67439	1.16738	0.869768	0.00117026	0.79584	0.866458	0.731631	0.483688	0.505224	0.40357	0.647766	1.21786	1.18054	1.22664	0.993976	0.735186	0.688575	0.792999	0.737952
ENSG00000013573	DDX11	1.54622	0.0972827	0.187455	0.388773	0.833842	-0.42547	1.04386	1.08672	0.84633	0.703257	0.763166	0.777867	-0.205379	1.08005	-0.405216	-0.136984	1.17686	-0.388414	0.416537	0.553816	-0.2378	-0.272499	0.654356	1.24074	-0.224661	0.678066	0.166008	0.368421	0.780522	0.438617	0.416883	-0.204432	0.0462002	-0.941611	-0.976968	-0.940711	-0.919058	-1.07512	-1.02782	-1.06085	-0.62367	-0.70233	-0.68799	-0.697288	-0.664325	-0.863509	-0.80119	-0.737892
ENSG00000013583	HEBP1	2.57904	1.89176	1.0962	1.10234	0.279774	0.527319	0.45018	0.742439	0.665998	0.298247	0.128745	0.229409	0.868744	0.221318	0.0430514	0.664027	-0.581059	0.805965	-0.249165	-0.189535	0.302214	0.673416	0.765539	0.164139	0.277047	0.635515	0.178796	-0.234405	-0.218181	-0.142055	-0.186096	0.622364	0.251137	0.282615	0.487751	0.573811	0.645905	0.78595	0.830947	0.824636	0.261326	0.386671	0.262919	0.192568	0.155828	0.362664	0.0870496	0.0710951
ENSG00000013588	GPRC5A	-3.8979	-0.516139	-0.0250991	0.17155	-0.849368	0.264893	-1.24442	-1.23825	-1.24112	-2.08982	-0.595166	-0.753875	0.13572	-0.731983	-1.65225	0.116442	0.384421	-1.32061	-0.585368	-0.547285	0.71159	-1.03266	-0.586301	-0.360999	0.24449	-0.338317	-1.57961	-0.800681	-0.6767	-0.695981	-0.797024	-0.590032	0.106366	-0.951204	-1.52491	-1.40798	-1.32487	-1.81872	-1.79841	-1.80356	-1.25362	-1.38916	-1.3364	-1.34041	-1.32586	-0.95257	-0.995403	-1.14816
ENSG00000013619	MAMLD1	-2.99133	3.02893	0.568418	-0.960892	-0.4828	-0.353353	-0.483889	-0.491442	-0.485553	-0.430738	-0.604042	-0.603686	-0.432404	-1.34749	-0.68147	-0.959525	-0.695544	-0.1951	-0.2362	-0.45869	0.351548	-1.53497	-1.14208	-0.726367	0.0988968	0.224897	-0.46114	-1.035	-0.757975	-0.594443	-0.584564	-0.557855	-0.551861	-0.141926	1.07608	1.12831	1.07678	0.830077	0.72505	0.787941	1.16221	1.01645	1.18692	1.24488	1.26014	1.32785	1.47192	1.45383
ENSG00000013725	CD6	1.49798	0.0736336	0.070958	0.050433	0.470742	0.326151	0.428808	0.437292	0.400925	0.390014	0.331717	0.353314	0.142398	-0.330344	0.419272	0.416079	0.386819	0.62068	-0.0052681	-0.0474687	0.134578	0.16735	-0.237484	-0.0201293	-0.0805675	0.0309538	0.568586	0.601225	0.505529	0.736533	0.623014	0.288516	-0.341531	0.107441	0.967855	0.893108	0.193334	0.685099	1.15102	0.881274	0.336926	1.07927	0.712348	1.1853	0.595568	0.177263	0.34812	0.60006
ENSG00000013810	TACC3	0.897137	0.454946	1.41464	0.00796386	-0.395525	0.426321	-0.353999	-0.311669	-0.269505	0.128171	0.034953	0.0954345	0.671484	0.0703503	0.138098	0.565629	0.0510121	-0.463164	0.829034	0.939848	0.180816	0.44406	0.0365967	0.169874	-0.224661	0.187455	0.461439	-0.384024	-0.391737	-0.435585	-0.577344	-0.0682552	-0.072235	-0.0763911	-1.50114	-1.82537	-1.73381	-1.13349	-1.06863	-1.01873	-1.46445	-1.50337	-1.58624	-1.73851	-1.80177	-2.31842	-2.35529	-2.16186
ENSG00000014123	UFL1	-0.677024	0.144308	-0.0561111	0.014347	-0.498707	-0.215033	0.163715	0.235879	0.204008	-0.336224	-0.332466	-0.365012	-0.316778	0.0422725	0.79584	0.254473	-1.20406	-0.507564	0.486441	0.495906	0.297429	0.503955	0.0319836	-0.103517	0.439954	0.19022	-0.295829	-0.273938	-0.26527	-0.04465	-0.00922557	0.46877	-0.0604071	0.735683	0.177192	-0.011963	-0.0339161	0.478371	0.25795	0.365377	-0.305052	-0.347838	-0.251999	-0.233164	-0.200201	-0.549976	-0.184398	-0.152282
ENSG00000014138	POLA2	-0.260195	0.231102	0.193421	0.0998607	0.0266219	0.397323	-0.209986	-0.0755784	-0.0840816	-0.429971	-0.306765	-0.39946	0.113772	-0.595325	-1.1295	0.0135695	-0.231424	-0.267955	0.497948	0.702266	0.147405	0.193421	0.187905	0.127405	-0.00858904	0.0823458	1.51738	-0.436951	-0.303273	-0.39938	-0.478893	0.692257	-0.020262	-0.265077	0.327443	0.604018	0.724915	0.624719	0.728104	0.898247	0.99414	0.801902	1.21768	1.02256	1.07959	0.811697	0.933509	0.94445
ENSG00000014164	ZC3H3	-3.43869	-0.633994	-0.444242	-0.626181	-0.786955	-0.319188	-1.02973	-0.842607	-0.897116	-0.876829	-1.00168	-0.923624	-0.17922	-0.608231	0.180387	-0.476142	0.94649	-0.592777	-0.50261	-0.520901	-0.664135	-0.277115	-1.06372	-0.831363	-0.658577	0.310145	-0.586509	-0.713813	-0.294404	-0.555624	-0.584391	-0.83833	-1.05248	-0.761622	-0.596909	-0.616213	-0.897033	-1.08717	-0.720062	-1.04567	-0.567772	-0.511808	-0.580625	-0.214099	-0.857035	-0.663129	-0.83722	-0.546534
ENSG00000014216	CAPN1	8.69448	0.209138	0.88965	1.97492	1.09781	2.0225	1.2083	1.45237	1.21631	1.20487	0.781526	0.710329	1.54487	0.284403	1.33065	2.63158	0.528062	1.55971	2.39123	1.86294	1.43852	1.69161	0.641734	1.60065	1.41464	1.5287	2.55991	1.57477	2.20485	1.60065	1.93305	1.87462	0.851279	1.32955	1.59357	1.60351	1.32446	0.840805	1.11258	0.986973	2.22317	1.84256	1.94472	1.88976	1.87319	2.07988	1.31988	1.60038
ENSG00000014641	MDH1	10.7889	0.997687	0.205318	0.918788	3.22181	2.0225	3.40053	2.92578	2.58148	1.02339	0.820438	0.716959	3.23646	1.81622	1.72087	1.42832	-0.39108	2.64094	1.08475	1.28969	1.18244	1.53051	2.00051	1.78511	0.504195	0.760577	1.96299	0.958534	0.758627	0.902788	0.904482	1.90579	2.30711	1.7603	2.09887	1.71757	1.97417	1.9547	2.06314	2.10449	1.47948	2.11354	1.55495	1.46862	1.33865	1.10381	0.804205	0.863813
ENSG00000014824	SLC30A9	5.74898	0.623841	0.446466	0.544373	1.17614	1.18729	0.806078	1.00153	1.07359	0.828022	1.05593	1.0434	1.39267	1.79377	1.12498	0.193066	-0.148544	1.32785	1.61042	1.86089	1.03135	1.17127	2.14804	1.37244	2.22317	1.04969	0.450269	0.734831	0.574141	0.622065	0.70652	1.54487	1.29652	1.59895	1.12642	0.838574	0.947403	1.29817	1.04875	1.30123	0.833483	0.544784	0.866554	0.351474	0.86365	0.750753	0.687779	0.767302
ENSG00000014914	MTMR11	-1.26494	-0.496452	-1.2333	0.461988	-0.719267	-0.81795	0.335612	-0.0486131	-0.0549996	-0.22326	-0.254967	-0.282554	-0.879512	0.832123	-1.88809	0.657332	-1.87308	0.106768	-0.607878	-0.542261	-0.456266	-0.0651865	0.773418	-2.31411	0.643187	-0.544007	-1.55547	0.886657	1.62421	1.04353	0.773705	0.71445	0.213058	-0.677607	-0.805719	-0.906256	-0.946805	-0.270147	-0.265694	-0.256621	-1.40455	-1.19958	-1.29252	-1.21064	-1.25268	-1.29458	-1.11558	-1.24335
ENSG00000014919	COX15	5.38713	1.02175	1.1318	0.552748	0.814939	1.00993	0.719678	0.75818	0.725523	0.158476	0.139534	0.157734	-0.0562307	1.85026	1.91699	0.372852	0.449255	0.488932	1.2507	1.21529	1.03591	0.84633	2.35187	1.45572	1.00896	1.39216	0.733454	0.139981	0.127813	0.228693	0.195406	0.19228	1.85026	3.07234	0.852097	0.940162	1.258	1.41091	1.52223	1.45111	1.43432	0.657233	0.893002	1.16698	1.00839	1.47948	1.54296	1.61674
ENSG00000015133	CCDC88C	-4.79014	-0.849888	-0.0737121	-0.754216	0.0049319	-0.644817	-1.04818	-1.04983	-1.12898	-0.710567	-0.712986	-0.639571	-0.180127	-0.828096	0.237772	-0.512929	1.06487	-0.305052	-0.877506	-0.919623	-1.51197	-0.708267	-1.47297	-0.529521	-0.550053	-0.804574	-0.789051	-1.16428	-0.76843	-1.08085	-0.894574	-0.975704	-1.12161	-2.04473	-2.67256	-2.83941	-4.3447	-2.40412	-2.25393	-2.39238	-2.83318	-2.22361	-2.91356	-2.37517	-2.00158	-2.50741	-2.50334	-2.65248
ENSG00000015153	YAF2	-1.30691	-0.647119	-0.0187708	0.318472	-0.0195242	-0.664432	-0.383193	-0.0640244	0.33208	-0.414928	-0.389443	-0.460745	-0.0141772	-0.299108	-1.13911	-0.739021	-2.21914	-0.91778	-0.555441	0.748612	0.221793	1.18481	-0.156758	-0.201212	-0.321748	-0.147732	-2.04282	-0.150304	-0.189368	-0.272644	-0.769889	1.18447	1.18571	0.135566	0.388596	0.786896	1.52975	0.962764	0.606641	0.974017	1.22108	0.586455	1.46187	0.777443	1.10286	1.48618	1.64954	1.87755
ENSG00000015171	ZMYND11	0.0476927	-0.298957	0.998343	0.716173	-1.03423	0.386671	-0.657757	-0.645014	-0.640664	0.202058	0.224423	-0.0746589	-0.0883259	0.277867	0.390721	-0.0600519	-1.04337	0.66096	-0.0148392	0.413593	0.238278	-0.319188	0.329884	0.451594	0.0797397	0.177836	-0.269361	0.657332	0.489512	0.525063	0.503732	0.246298	0.328608	-0.136984	-1.02938	-0.590918	-0.567171	-0.639664	-0.755408	-0.693323	-1.25727	-1.07024	-1.25092	-1.01819	-0.969389	-0.135101	-0.265774	-0.610436
ENSG00000015285	WAS	2.70453	-1.6742	-1.09491	-1.00528	0.448348	0.21454	0.703694	0.762688	0.727985	1.12898	1.14807	1.14992	-0.656029	1.35146	0.67746	-0.0613674	1.90579	0.0232031	0.432151	0.407719	-0.347395	-0.473018	1.27975	1.46669	-0.780308	-0.7317	1.00879	2.22728	1.78145	1.68079	1.73222	0.820266	0.526139	1.13887	-0.0293936	0.834118	0.621291	-0.330862	-0.331303	-0.622634	0.911731	0.837142	0.544015	0.600369	0.405969	1.18898	0.773418	0.905162
ENSG00000015413	DPEP1	5.79747	3.47071	2.8641	2.85097	0.890405	0.496707	1.11258	1.10807	1.09577	0.9008	0.898917	0.92285	0.843714	1.11045	0.235632	0.762305	-0.247196	0.564253	0.640931	0.611907	0.428683	0.459253	0.874051	0.543673	2.63158	1.25444	0.312229	0.81648	0.814939	0.682238	0.665601	0.44308	0.288949	0.875964	0.520917	0.683421	0.193334	0.719283	0.61639	0.589327	0.0647796	0.445263	-0.0519237	0.500164	0.313496	-0.0754485	-0.0503913	-0.037834
ENSG00000015475	BID	5.62958	1.15208	1.50042	2.25215	0.941029	0.668124	1.16718	1.12991	1.36904	1.37408	1.19812	1.41627	0.822384	0.841907	-0.3082	0.751329	-0.0273326	0.946165	0.528762	0.700631	1.21265	0.96753	0.869768	1.41161	0.277047	0.678066	0.182089	1.15272	0.777867	1.27415	0.840694	0.298247	0.554001	1.13627	-0.0906271	0.237932	0.332219	0.0514063	0.133314	0.157909	0.0527645	0.428254	0.131687	0.0576652	-0.139227	-0.272644	-0.550667	-0.324802
ENSG00000015479	MATR3	5.16859	0.586089	0.226002	0.497757	0.692983	1.49963	1.09218	1.11371	0.93475	0.911614	0.925239	0.84923	0.916491	1.61719	0.211534	0.180222	-0.571504	1.06952	1.13941	1.2137	1.2243	1.05676	1.4252	0.422718	1.37781	0.648396	0.430544	0.792334	0.646132	0.768855	0.89491	1.13668	1.40172	1.0815	-0.03414	-0.785814	-0.87433	-0.796861	-1.1295	-1.09814	-0.680357	-1.09167	-1.16869	-1.14632	-1.04084	-1.36291	-1.36346	-0.926042
ENSG00000015532	XYLT2	-3.05197	-1.05895	0.174949	0.108778	0.316289	-0.557777	-1.35809	-1.02841	-0.793961	-0.693961	-0.645395	-0.669784	0.193736	-1.00079	-0.137768	0.163979	1.11898	-0.408326	-0.718592	-0.87056	-0.492453	0.138247	-0.699864	-0.560301	-0.64043	-0.512023	0.045634	-0.24679	-0.256621	-0.134671	-0.169574	-0.858545	-0.857742	-1.64236	-0.321677	0.0018337	0.0747142	-0.703272	-0.439404	-0.67126	0.312853	-0.0236035	0.135418	-0.0271363	0.0745457	0.14628	-0.454004	0.0613882
ENSG00000015676	NUDCD3	0.996666	0.221318	0.718646	1.14573	0.289959	0.0895487	-0.338407	-0.322801	-0.315161	0.237395	0.318728	0.440083	0.438858	0.489116	-0.419723	-0.329368	-0.20504	-0.754684	0.270131	0.276625	0.0467637	-0.198284	0.24119	0.515301	0.549269	0.481938	0.553816	-0.19906	-0.0677836	-0.119815	-0.182527	-0.0780056	0.198505	0.177524	-0.386359	-0.595776	-0.397138	-0.0285441	0.0980605	-0.165879	-0.00737061	0.11396	-0.131874	0.0286107	-0.119651	-0.385761	0.0117001	0.0880122
ENSG00000016082	ISL1	-11.9027	-1.88019	-2.23515	-1.94346	-2.10912	-1.84973	-2.3789	-2.32718	-2.34636	-1.66263	-2.80397	-2.74251	-1.42697	-2.19873	-1.40893	-2.06998	-0.128315	-1.38794	-1.94639	-1.94346	-1.43737	-1.46929	-1.82537	-1.75906	-2.22361	-2.07316	-1.49412	-2.24223	-2.19651	-2.46094	-2.1891	-1.8204	-1.13889	-1.89866	-0.567068	-0.532741	-0.505173	-0.844949	-0.839518	-0.859943	-0.465197	-0.470476	-0.417603	-0.388018	-0.399969	0.101227	0.218661	-0.149173
ENSG00000016391	CHDH	-0.252849	0.491467	0.0138873	-0.0706852	0.333832	0.233023	0.695961	0.238278	0.209914	-0.523366	-0.580625	-0.414471	-0.0373619	-0.0385625	0.433214	0.123178	1.21631	-0.434175	0.265461	-0.137283	-1.05113	-0.0451422	0.292095	0.73107	0.462887	0.222832	1.98903	0.0114755	-0.0492977	0.570509	0.315428	-0.772802	-1.83554	0.302214	0.434171	-0.18636	0.570701	0.0619115	0.334267	0.105581	1.05152	1.32345	1.06867	0.502996	0.902413	0.0516352	0.0151822	0.692983
ENSG00000016864	GLT8D1	1.08812	0.298418	-0.275508	-0.202195	-0.375247	0.105662	-0.0562307	-0.246621	-0.0579411	0.00898551	0.0583534	0.271003	0.588699	0.176438	0.789556	0.972008	0.520917	0.416537	0.307602	0.583316	0.383505	0.832432	0.384693	0.0970939	0.643187	0.137964	-0.698095	-0.145584	-0.0476744	-0.41432	-0.293754	0.588881	0.452632	-0.666563	-0.0815212	-0.903604	0.0585297	-0.046502	-0.139446	0.0781449	-0.236558	0.118408	-0.447201	-0.782085	-0.708454	0.00412739	0.126926	-0.0566375
ENSG00000017260	ATP2C1	4.69307	0.547402	0.345397	0.215475	0.126165	0.993318	0.238727	0.022403	0.324813	0.536458	0.909868	0.515301	0.747282	1.09747	0.271232	0.0757032	-0.560301	1.61377	1.65572	1.67528	2.2339	1.15123	1.48364	0.85713	2.79137	-0.0107658	0.0428519	1.03311	0.984313	0.787189	0.757426	1.57905	1.68016	0.36058	0.42995	0.206482	0.406864	0.490104	0.11552	0.31534	0.249345	-0.211077	-0.155423	-0.446095	-0.260369	0.369158	0.865294	0.223992
ENSG00000017427	IGF1	5.06442	2.09662	2.17164	1.73295	0.638097	-0.664432	1.41	1.10418	1.02971	0.771874	0.837305	0.790735	0.137783	1.84825	0.491212	-0.0464221	-0.598883	-0.0635227	1.08672	1.13668	-0.00571565	0.494839	1.30298	0.46002	2.07606	2.05295	0.393271	0.703467	0.749148	0.473652	0.575073	1.02771	0.959217	1.50599	-0.275508	-0.00226837	0.641734	1.39712	0.948511	0.720751	0.318836	-0.590508	-0.028268	0.0459112	0.0148646	-0.416113	0.523195	-0.0958997
ENSG00000017483	SLC38A5	7.0885	1.81401	0.850526	1.38945	1.56386	2.0225	1.48473	1.77341	1.3087	1.06983	0.831175	1.17943	1.89506	0.343074	2.57369	1.15123	0.741999	-0.938246	1.36588	1.32624	0.690998	0.889374	0.528062	1.13496	0.794737	2.12478	1.77066	0.689252	0.58555	0.52229	0.437478	1.19391	0.886121	1.04576	1.73942	1.95336	1.7189	1.43063	1.87117	1.72218	2.52481	2.50696	2.50529	2.45278	2.85782	3.11977	1.979	2.10889
ENSG00000017797	RALBP1	2.74194	0.312853	1.5147	0.807634	-0.142522	0.404301	-0.166696	-0.132243	0.00864545	0.413019	0.833621	0.475747	0.621541	0.905273	0.524819	0.562834	-0.934478	0.518079	0.500164	0.404735	0.987859	1.00137	0.293754	0.343402	0.109707	0.678066	0.565895	0.880917	0.493306	0.317582	0.262702	0.202153	0.965864	-0.186647	-2.58666	-2.28826	-2.90784	-2.53047	-2.25393	-2.21914	-2.71307	-2.45697	-2.47649	-2.32556	-2.46521	-2.56307	-2.91356	-2.30651
ENSG00000018189	RUFY3	2.25986	0.413247	-0.47189	0.549526	0.77313	-0.282554	0.399369	0.326219	0.269973	0.361839	0.443486	0.366546	-0.0778276	1.17284	0.564421	-0.855529	-0.297591	0.054505	1.01881	1.10762	0.130728	0.48674	0.805729	0.815449	0.0184873	0.317726	0.516121	0.346624	0.443823	0.455681	0.493078	0.276342	2.11142	1.86141	0.57962	0.658906	1.03388	0.789056	0.281737	0.556744	0.822384	0.367616	0.743961	0.554001	0.646407	0.893866	1.4044	1.05137
ENSG00000018236	CNTN1	4.80934	2.01223	-0.292292	0.911344	-0.113045	0.44186	0.814628	0.786896	0.807888	0.531544	0.291095	0.421454	-0.222118	1.08361	0.972008	0.0904686	-0.991839	0.908886	1.51181	1.04386	1.26588	1.50731	1.53379	0.280656	1.23312	0.978534	0.632404	2.27593	1.28677	1.36256	2.74121	1.94848	0.876302	1.30178	2.04999	1.93164	1.83337	2.18652	1.85138	2.04511	1.67942	1.56478	1.80492	1.79674	1.85518	1.62264	1.98017	2.00229
ENSG00000018280	SLC11A1	4.2401	2.36444	3.02893	3.13249	0.439573	0.3602	0.125609	0.181536	0.1062	0.419589	0.388596	0.453957	0.572466	-0.948319	0.825851	0.804084	0.0848147	0.0476741	1.20956	0.991143	1.15753	1.23777	-1.23147	-0.104708	2.70641	3.76409	0.443663	0.523868	0.680217	0.533042	0.510508	0.671484	-0.756619	1.10968	0.967855	0.33799	-0.209068	0.66869	1.05247	0.651471	0.363104	0.645067	0.432223	0.898786	1.07008	0.106692	0.0410903	0.723963
ENSG00000018408	WWTR1	-2.04947	0.131687	-0.647834	0.676939	-0.822238	0.256363	-0.853194	-0.338407	-0.620628	-0.536015	-0.678837	-0.746745	-0.45869	-0.601808	-0.888366	-0.454551	-1.59717	-0.11026	-0.330184	-0.299962	0.382808	0.114991	-0.209688	0.0912973	0.277047	0.150162	-0.759241	-0.303273	-0.146448	-0.159384	-0.035859	-0.253514	-0.137627	-0.445854	-0.58795	-0.676582	-0.0586322	-0.570713	-0.578564	-0.743599	0.333371	0.493396	0.140483	-0.530895	-0.32362	0.940763	0.368344	0.54348
ENSG00000018510	AGPS	2.13296	0.848779	0.454352	0.17097	0.045634	0.823615	0.295051	0.311109	0.365151	-0.0858942	-0.010526	0.149585	0.519253	0.42482	0.401821	0.0708187	-1.83986	0.495619	1.05287	1.14266	1.05572	1.0481	0.892547	0.537999	1.43681	0.729801	0.440699	-0.0921686	-0.145207	-0.244899	-0.148865	0.637724	0.891908	1.37384	0.690662	0.169787	0.662033	0.361919	-0.282704	0.0987669	0.442355	0.0442917	0.523953	0.146017	0.262702	0.510278	0.916192	0.443306
ENSG00000018610	STEEP1	1.46795	0.489681	1.02308	0.142654	0.529527	0.850385	0.588881	0.515852	0.554599	-0.0813236	-0.041196	-0.154351	0.222526	-0.0305294	-0.0835794	0.388773	-0.501855	0.757914	-0.077517	-0.0401333	0.316123	0.253382	0.363627	0.240035	0.263231	0.214133	0.321578	0.0577459	-0.137125	0.0648531	0.0318763	0.0760294	0.204192	0.166475	0.626667	0.648396	0.667211	0.755716	0.781231	0.782614	0.435347	0.509024	0.446638	0.419272	0.391523	0.494676	0.317886	0.346122
ENSG00000018699	TTC27	0.585897	0.609458	0.0530987	-0.377597	-0.393842	0.788212	0.0992355	0.167941	0.199589	-0.0460228	-0.0683659	-0.0709762	0.360392	0.38784	-0.203699	-0.195418	-0.876829	0.34325	0.389071	0.463655	0.479554	0.417552	0.896955	0.32266	0.462887	0.15453	0.198789	-0.304493	-0.349497	-0.37865	-0.235402	0.197517	0.37076	0.828782	-0.115256	-0.427178	0.568502	0.355359	0.028352	0.276625	0.498065	0.0997546	-0.126863	-0.425549	-0.161118	0.386819	0.359979	0.0270118
ENSG00000018869	ZNF582	-3.72444	-0.943091	-1.01304	-1.06583	0.477086	0.020882	-0.066986	-0.0357208	-0.0687491	-0.483692	-0.473195	-0.528765	-0.312498	-0.134177	-2.12212	-0.823055	-1.41982	0.270497	-1.65225	-1.28174	-1.19738	-1.26989	0.148498	0.123178	-1.13091	-1.21181	-1.22538	-0.683869	-1.37011	-0.833509	-1.17139	-1.06908	0.140161	-1.25789	-1.05044	-0.793682	-0.393642	-0.673881	-0.726631	-0.679489	-0.986003	-0.966498	-1.03122	-1.15354	-1.18526	-0.404204	-0.548183	-1.02551
ENSG00000019102	VSIG2	-0.977555	-1.61802	-1.36539	-1.31564	0.287058	0.219321	0.129159	0.155828	0.0946942	0.13087	0.0803927	0.0688574	-0.457285	-0.736418	0.35021	0.0506012	0.695301	0.709549	-0.360999	-0.365631	-0.390297	-0.305406	-0.838566	0.218993	-1.18247	-1.20892	1.37988	0.0645563	-0.095023	0.388596	0.227581	0.298527	-0.500446	-0.348933	0.154859	0.452948	-0.447462	0.415351	0.433487	0.240168	0.172047	0.448213	0.00443237	0.319186	0.359601	-0.240451	-0.448687	0.0311355
ENSG00000019144	PHLDB1	-0.479718	-0.821684	0.319834	-0.177746	-0.0352709	-0.145945	-0.320496	-0.587281	-0.552693	-0.0803229	-0.151395	-0.00890812	0.334477	0.453593	0.398044	-0.0735842	0.448078	-0.778466	0.932504	0.286839	-0.31719	0.720044	-0.415682	-0.0594306	1.61377	0.075169	-0.0540376	-0.584564	-0.177746	-0.19482	-0.203699	-0.176273	-0.237484	0.218993	-1.21625	-1.2845	-1.29804	-1.19366	-1.21825	-1.22335	-1.18247	-1.24765	-1.22398	-1.19236	-1.17566	-1.36115	-1.24368	-1.18205
ENSG00000019169	MARCO	0.198253	-0.129559	-0.0871082	-0.122114	0.27212	0.185845	0.161355	0.168468	0.111116	0.172047	0.113009	0.138098	-0.0465819	-0.489708	0.19242	0.276342	0.424154	0.407194	-0.219152	-0.253866	-0.0536283	-0.0746589	-0.476881	-0.206022	-0.263529	-0.163752	0.323363	0.406575	0.321578	0.574141	0.454541	-0.0236035	-0.646875	-0.18297	0.61938	0.565991	-0.424659	0.437478	0.757291	0.473261	0.275603	0.570509	-0.0911267	0.98845	0.466195	0.0404212	-0.0376025	0.261599
ENSG00000019485	PRDM11	-4.99551	-0.52053	-0.193309	-0.783238	-0.208118	-0.228856	-0.941611	-2.47385	-1.4419	-1.17625	-1.65302	-1.12092	-0.164806	-0.249625	-0.452183	-1.05773	0.631252	-0.0196501	-0.748088	-0.77337	-0.448687	-0.766682	-0.422682	-0.287275	-0.677445	-0.639123	-1.04585	-0.737892	-0.639338	0.0148646	-0.162966	-1.00305	-1.39316	-0.894854	-0.605585	-0.632694	-0.741288	-0.995617	-0.931626	-0.973426	-0.46586	-0.508518	-0.465641	-0.39705	-0.375247	-0.350702	-0.322478	-0.328231
ENSG00000019549	SNAI2	-13.0819	-2.91356	-2.01442	-2.60428	-2.99165	-1.33805	-2.43585	-2.40202	-2.50546	-2.58152	-2.46948	-2.61639	-2.2632	-1.80468	-1.65566	-2.08428	-0.330184	-0.823716	-2.09509	-2.12212	-1.45255	-1.6569	-1.8953	-1.56774	-2.36142	-2.48377	-1.0472	-1.67312	-1.75571	-1.41738	-0.952342	-1.30808	-2.75035	-2.26558	-1.27884	-1.42697	-1.55171	-1.48559	-1.40648	-1.46805	-1.47555	-1.36401	-1.39144	-1.26572	-1.29057	-1.30155	-1.1266	-1.2363
ENSG00000019582	CD74	4.54835	1.96449	0.446802	0.385074	1.21999	-0.525229	1.35357	1.34722	1.28014	1.38441	1.4459	1.49662	0.0782198	0.64969	0.698889	0.327851	1.95824	0.201963	0.754798	0.653071	-0.730389	-0.618174	0.502447	1.81293	0.670552	1.33494	3.03768	0.927257	1.11258	0.899757	0.845899	0.522796	-0.22789	0.465621	2.22506	1.81234	1.53506	0.688158	0.912726	0.728292	2.0147	2.1072	1.98676	2.02828	1.91148	2.16108	1.92544	2.26125
ENSG00000019995	ZRANB1	-6.37917	-1.10442	-1.12306	-0.542043	-1.50657	-0.664432	-0.797718	-1.12258	-0.409554	-1.27372	-1.33151	-1.3847	-0.886147	-1.29118	-1.48372	-0.714064	-2.10277	0.0319836	-0.858793	-0.817627	-0.13271	-0.864195	-0.912154	-1.03989	-0.966368	-1.0701	-2.04282	-1.37798	-1.30155	-1.30444	-1.33828	-0.86392	-0.592777	-1.18293	-0.879807	-0.652228	-0.426124	-0.513908	-0.553234	-0.439495	-1.3422	-1.52678	-1.41413	-0.624666	-0.791333	-0.555826	-0.622437	-0.709505
ENSG00000020129	NCDN	2.6038	-0.101833	0.0124985	1.84515	1.786	0.434847	0.243575	0.13024	0.0684826	0.25476	0.15256	0.36814	0.535337	0.421829	0.53492	1.27415	0.64689	-0.06279	0.233607	0.134404	0.416362	-0.150449	0.297582	1.43285	0.367616	0.282383	0.572466	3.13249	1.4346	1.02601	0.829034	-0.542875	-0.61798	-0.364093	-0.283761	-0.718711	-0.406698	-1.03212	-0.755408	-1.07401	-0.432404	-0.120477	-0.357909	-0.337011	-0.316778	-0.416113	-0.665597	-0.556698
ENSG00000020181	ADGRA2	1.77899	-0.348526	0.0112858	-0.013021	0.469958	0.223992	0.305042	0.282922	0.247602	0.531268	0.517833	0.552934	0.312493	0.427168	0.697948	0.258448	1.39813	0.207652	0.369075	0.286074	-0.00219775	-0.0781831	0.168173	0.354804	0.00133353	0.166149	0.48109	1.3155	1.41627	0.551397	0.409258	0.220102	-0.471651	0.165568	-0.0478149	-0.140475	-0.360706	-0.33709	-0.149427	-0.259919	0.182777	0.230091	0.181696	0.2745	0.27212	-0.186511	-0.244626	0.0549164
ENSG00000020256	ZFP64	-6.00003	-1.25898	-1.19455	-0.984016	-1.5694	-0.557777	-1.3996	-1.22923	-1.09936	-0.827854	-0.911465	-0.852177	-0.696195	-1.63758	-0.915196	-1.07512	-0.345384	-0.452755	-0.788755	-0.729589	-0.324291	-0.408542	-1.25789	-1.28329	-0.865605	-1.11946	-0.848523	-1.56417	-1.40713	-1.36761	-1.17846	-0.953438	-0.714064	-1.24547	-0.84645	-0.36166	-0.0144819	-0.842052	-0.706373	-0.473309	-0.458561	-0.32118	-0.419557	-0.228593	-0.51082	0.601852	0.729472	0.67259
ENSG00000020426	MNAT1	0.0691806	0.40939	0.269973	-0.254818	-0.216837	-0.664432	0.120633	0.355804	0.178796	-0.269167	-0.217078	-0.4786	0.00167235	0.271597	0.774741	-0.549239	-0.594443	-0.016838	0.0677244	0.515575	0.704596	0.657135	1.21308	0.106486	-0.628816	-0.334735	0.0085645	-0.292474	-0.326113	-0.579022	-0.382333	0.530457	-0.0428239	0.44308	-0.233961	1.13287	1.17261	0.468296	0.358904	0.579351	0.529433	0.311993	0.749578	0.412319	0.307075	0.709633	0.691222	0.528176
ENSG00000020577	SAMD4A	-3.71184	-1.10509	-0.189187	-0.999326	-0.885293	-0.595428	-0.148444	-0.284862	-0.221599	-0.318175	-0.332084	-0.319728	-1.1164	-0.383193	-0.842918	-1.45796	0.692257	-0.318309	-0.574939	-0.757121	1.64321	-2.48683	-0.522737	-0.310272	-0.906923	-1.14071	-0.453512	-0.168746	-0.147732	0.776476	0.413019	-1.14564	-1.06618	-0.950553	-1.61381	-0.891246	-1.15964	-0.340951	-0.122114	-0.279431	-0.621689	-0.775502	-0.474173	-0.522048	-0.280708	-0.806055	-0.165541	-0.28955
ENSG00000020633	RUNX3	-4.40424	1.06083	-0.228856	-0.388756	-0.374329	-0.557777	-0.937545	-0.910565	-1.00491	-0.603871	-0.621449	-0.561481	-0.663873	-1.48679	-1.04668	0.105038	0.519083	0.184793	-0.89665	-1.15171	-0.566316	-0.974733	-1.81475	-0.162799	-0.966368	-0.575278	-0.323896	-0.996969	-1.04983	-0.893631	-0.998238	-1.10579	-1.30155	-1.397	-1.19388	-1.35833	-1.5551	-1.85045	-1.67798	-1.85813	-1.28116	-0.607772	-1.13724	-1.03577	-0.996368	-1.42296	-1.17971	-1.0201
ENSG00000020922	MRE11	2.95587	0.314497	0.979885	0.0493357	0.15567	-0.557777	0.739971	0.470804	0.673416	0.847404	0.704741	0.850078	-0.827612	1.00804	0.219729	0.0514063	0.041562	-0.0276832	1.12936	1.11102	0.125456	0.381715	0.560639	0.924923	0.871656	0.70652	0.779926	0.53492	0.63727	0.466195	0.54137	0.979294	0.417106	1.21446	-0.0964481	-0.188703	-0.111953	0.161515	-0.0318668	0.0495194	-0.139446	-0.306342	-0.178767	-0.213086	-0.168746	-0.526262	-0.171142	-0.129239
ENSG00000021355	SERPINB1	3.05971	0.13087	-0.0524811	0.258953	0.98581	0.637994	0.650058	0.71885	0.931469	0.686391	0.393621	0.541936	1.47615	1.06983	0.971042	0.737447	0.408649	0.889819	-0.284771	-0.323238	-0.336664	-0.670783	1.22167	0.297898	0.846135	1.19812	1.41111	-0.0461361	0.148498	0.106486	0.308979	0.665232	0.478127	0.583517	0.64226	0.514476	0.97232	1.0138	0.471357	0.768053	0.56887	0.586455	0.604106	-0.12872	0.144889	0.479981	0.923217	0.831061
ENSG00000021574	SPAST	-0.889409	-0.0237282	0.893002	0.35618	-0.638407	0.701623	-0.368055	-0.368903	-0.291688	-0.362585	-0.309111	-0.352873	0.451954	0.751329	-0.884966	0.0532111	-0.777885	0.0811028	0.200566	0.269715	0.611341	0.419937	-0.586138	0.401276	-0.488535	-0.691277	-0.227179	-0.812844	-0.513908	-1.03158	-0.751394	0.263045	0.51668	0.669454	0.647828	0.433963	0.871859	0.328031	-0.238366	-0.209589	0.591945	0.0864439	0.634281	0.183105	0.336926	1.25992	1.39054	0.753216
ENSG00000021645	NRXN3	-1.52188	-1.09461	0.0155795	2.03799	-0.727739	0.559596	-1.01423	-0.964825	-0.897843	-0.775889	-0.686576	-0.405293	0.166149	-1.73436	0.321066	-0.283846	-0.861441	0.527679	0.438148	0.915247	2.0049	1.25514	-1.76551	-0.0919474	0.010443	-0.0332373	0.431217	-0.887738	-0.666782	-0.826133	-0.643467	0.402254	-0.256076	0.452632	0.656862	0.874442	0.930889	0.410223	0.998343	0.881274	1.61129	0.88753	1.41161	1.51822	1.43236	1.44228	0.861151	1.44532
ENSG00000021762	OSBPL5	0.835616	0.54826	-0.0960776	-0.468591	0.257434	-0.0474687	0.348409	0.331546	0.252984	0.283848	0.284114	0.29274	0.434353	0.065236	0.351243	-0.327213	0.0316849	-0.533102	1.10762	0.0364497	-0.103076	-0.364432	0.151707	0.191056	1.43681	0.333832	0.537789	0.367616	0.341282	0.893575	0.29274	-0.03414	-1.1843	0.437943	0.459813	0.206482	-0.587281	0.0182451	0.581154	0.671129	0.19022	0.245148	0.0578469	0.714851	0.273898	0.0516352	-0.299033	-0.0566375
ENSG00000021776	AQR	0.555452	0.0979906	0.952819	-0.162207	-0.492825	0.697605	0.037226	0.0478532	0.116736	0.127813	-0.017414	0.0381672	0.23505	0.0382693	-0.815772	0.215914	-1.52033	0.260293	0.227891	0.424276	0.489681	0.384257	0.850244	0.635943	0.504195	-0.0561709	-0.269361	-0.126985	-0.143797	-0.386246	-0.162664	0.563566	0.590151	0.55317	0.372584	0.963084	0.785432	0.570185	0.0642056	0.342027	1.07141	0.189161	0.790223	0.777443	0.834592	0.793279	0.827085	1.08331
ENSG00000021826	CPS1	8.11137	-0.185821	0.247139	1.42212	-0.0793233	2.0225	0.808356	0.832123	0.86365	1.49327	1.49607	1.4788	0.711294	0.952819	1.5045	0.256363	0.219729	1.36693	2.52084	2.53294	2.57369	2.44118	1.26241	1.36433	0.846135	1.67206	0.968099	2.05444	2.98724	1.40488	2.2339	2.10142	1.91941	1.4435	1.35203	1.44295	1.49129	1.10729	0.864291	0.992931	1.67027	1.36639	1.6451	1.54487	1.60011	1.80393	1.90905	1.8876
ENSG00000022267	FHL1	8.43261	1.48581	0.42137	-0.427631	1.87955	1.53709	1.77821	1.79177	1.74156	2.15167	2.16291	2.22946	1.43097	1.21879	1.49922	0.913082	2.25473	2.28824	1.22627	1.14891	0.430892	0.532862	1.52193	2.00957	0.643187	0.883021	2.09325	1.69993	1.28346	1.40385	1.41578	1.25836	0.599236	0.998893	0.957377	1.35966	1.30772	-0.134291	-0.0928727	0.497439	2.58533	2.85097	2.39424	2.28036	1.94411	-0.567772	0.351975	1.38053
ENSG00000022277	RTF2	5.92054	0.848221	0.141602	0.487986	0.886353	1.28585	1.30578	1.27384	1.39813	0.753102	0.950329	1.02821	3.0622	1.38773	0.124706	0.781231	-0.792913	1.41287	0.589941	0.728104	1.01678	0.941029	1.55319	1.28014	0.772868	0.482344	0.694584	0.449913	0.0606533	0.260076	0.228511	0.971696	1.87269	0.708891	0.226002	0.488321	0.941029	0.744613	0.593011	0.70747	0.227037	0.149396	0.1062	-0.185659	-0.197277	0.56966	0.223158	-0.0924955
ENSG00000022556	NLRP2	1.93854	0.599886	0.753413	0.708234	-0.0909027	0.583821	0.480733	0.317965	0.400232	0.408649	0.336479	0.510368	0.436707	0.34465	-0.633743	0.820611	0.586542	0.586368	0.120483	0.102998	0.33923	-0.0600519	0.608837	0.861596	0.53381	0.575239	0.271232	0.507563	0.466612	0.521908	0.484334	-0.127515	-0.0297935	0.40174	-0.141424	-0.114902	-0.14396	-0.32549	-0.256411	-0.285639	-3.25783e-05	-0.0393108	-0.0507048	-0.0507048	-0.0488056	-0.0674435	-0.210163	-0.0989685
ENSG00000022567	SLC45A4	-3.7444	-0.900432	0.568992	0.921097	-0.937963	0.0384091	-1.0701	-0.844671	-0.964047	-0.729383	-0.704731	-0.73571	-0.18553	-1.6742	-0.593791	-0.255752	0.0365967	-0.614775	-0.674693	-0.724058	-0.0974649	-0.360845	-1.07862	-0.827008	-0.40913	-0.310786	-0.903604	-0.564923	-0.501153	-0.741046	-0.86392	-1.0288	-1.46171	-0.74524	-0.137768	-0.134548	-0.356227	-0.516857	-0.362073	-0.446568	-0.0863909	-0.0125507	-0.0502056	0.0846363	0.0529606	0.0339158	-0.06279	0.0638645
ENSG00000022840	RNF10	3.97051	0.851614	0.144959	1.018	0.752255	1.10253	0.703146	0.305664	0.410552	0.385074	0.769269	0.61639	1.69575	0.892243	0.100281	0.571956	-0.120477	1.11178	0.814939	0.706793	0.679381	0.757157	0.57962	1.01313	0.794737	1.75461	0.916877	-0.00261954	0.200136	-0.126283	0.0160695	0.200383	0.692257	-0.392856	-1.95232	-1.54248	-1.56689	-1.1542	-0.918057	-1.00168	-1.58428	-1.63904	-1.77865	-1.89866	-1.78887	-1.53728	-1.83181	-1.61034
ENSG00000022976	ZNF839	-3.42005	-0.644817	-0.780877	-1.10693	-0.206022	-0.557777	-0.56332	-0.655837	-0.493094	-0.749045	-0.483692	-0.390887	-0.66694	0.221637	-0.0465819	-0.824883	0.582473	-0.695275	-0.465396	-0.303818	-0.517417	-0.746099	-0.327319	-0.583793	-0.591117	-0.736204	-0.118253	-0.460943	-0.271608	-0.609841	-0.621882	-0.53523	-0.7756	-0.442529	-1.41386	-1.16745	-1.5551	-1.0212	-0.626924	-1.01393	-1.01234	-1.04351	-0.91819	-0.611473	-0.697709	-1.69101	-1.27095	-0.734566
ENSG00000023041	ZDHHC6	0.43461	0.13475	0.11592	0.251865	0.537999	-0.00213768	-0.207125	-0.241044	-0.219638	0.264094	0.310851	0.151858	0.524819	-0.226055	0.118745	0.292919	0.691222	0.14467	0.191882	0.305868	0.639242	0.635943	0.23765	-0.217647	0.462887	0.395398	-0.207822	-0.434854	-0.511624	-0.842918	-0.882676	0.0608042	0.0603616	0.27355	-0.045673	0.803188	0.465621	0.67259	0.433487	0.684988	0.697333	0.333146	0.724676	0.524707	0.746925	1.20191	1.06996	0.659145
ENSG00000023171	GRAMD1B	-5.69291	-0.742999	-0.823716	-1.10837	-0.824699	-0.999694	-0.952006	-0.948319	-0.955815	-1.43737	-1.07253	-1.22016	-1.51768	-1.17036	-0.770478	-0.88207	-0.303112	-1.00491	-0.889966	-0.87433	-0.86507	-0.778176	-0.89665	-0.988582	-1.02254	-1.03212	0.494105	-0.473743	-1.15046	-0.966498	-1.17473	-1.24818	-0.703402	-0.794855	-0.990992	-0.0713479	-0.26028	-0.491865	-0.578564	-0.422994	-0.530279	-0.447763	-0.291024	-0.574286	-0.280708	0.166149	0.269833	-0.010258
ENSG00000023191	RNH1	3.95411	0.667463	0.829236	1.22128	1.00194	1.21339	1.04593	1.08054	1.15694	-0.0971609	-0.150096	-0.14092	1.39011	0.117004	0.334992	1.85723	1.21749	1.52426	0.429488	0.444446	0.505018	0.797429	0.701995	1.50286	0.209218	1.19812	0.941029	0.411655	0.0637179	0.49452	0.179237	0.25476	0.557937	0.0819801	1.26615	1.28389	0.38303	0.59756	0.948511	0.859627	0.881974	1.19391	1.16812	0.850526	1.00839	1.27546	0.38163	0.665901
ENSG00000023228	NDUFS1	5.94774	1.22336	0.00341303	0.25241	0.203877	1.37093	1.14752	1.14091	1.20956	0.362664	0.481722	0.407194	0.977417	2.14452	0.648396	0.851279	-0.0201293	0.960696	1.7354	1.99936	1.62672	2.11142	2.42874	2.75722	0.950227	0.234352	1.1653	0.694367	0.536627	0.701193	0.791665	0.792334	1.75839	1.31694	0.336398	-0.309277	0.545901	0.142031	-0.147488	0.0190598	-0.522737	-0.625096	-0.497128	-0.732433	-0.472654	-0.861308	-1.25817	-0.366651
ENSG00000023287	RB1CC1	0.0962213	-0.335559	0.530457	0.60072	0.602352	0.796107	-0.678837	-0.722709	-0.693518	-0.438379	-0.437826	-0.625983	0.592386	0.287842	-0.666782	0.384257	0.29891	0.663329	0.692983	0.784437	0.0914334	1.02702	-0.384212	-0.387411	1.55236	-0.776088	-0.870854	-0.418021	-0.526044	-0.660965	-0.533604	0.840694	0.60734	0.142031	-0.363139	0.284921	0.746039	0.372509	-0.143422	0.179062	0.0901272	-0.837119	-0.232326	-0.469214	-0.537323	0.0404212	0.616733	0.110523
ENSG00000023318	ERP44	3.97985	0.438617	0.377677	0.955582	-0.168578	1.54487	0.572091	0.580071	0.746657	0.592386	0.512102	0.498776	1.00721	-1.59717	1.28621	0.261513	-1.66088	3.05232	1.16269	1.38175	2.36705	1.12831	-2.30034	0.881371	0.643187	0.328608	1.19789	0.674954	0.486968	0.432671	0.489116	0.951263	0.14641	0.909202	2.75722	2.75722	2.4027	2.63158	2.55991	2.61546	2.36949	2.49322	2.48125	2.55669	2.48507	2.32294	2.06563	2.42874
ENSG00000023330	ALAS1	-2.27347	-0.682312	-0.196498	-0.695275	-0.00374657	0.444446	-0.677366	-0.576504	-0.625772	-0.717165	-0.789661	-0.780113	0.273183	0.121504	-0.572606	0.717686	-0.120724	0.551598	-0.764713	-0.80119	0.677857	0.320596	-0.178293	-0.292686	-0.792143	-0.30058	-0.690833	-0.394197	-0.508785	-0.372923	-0.353801	-0.645167	-0.259513	-0.978887	-1.10466	-1.09735	-1.08762	-1.13845	-1.03386	-1.10141	-1.1961	-1.1295	-1.21254	-1.19692	-1.2173	-1.03719	-1.16886	-1.20657
ENSG00000023445	BIRC3	-4.71632	-0.967174	-0.835495	-1.09909	-0.671897	-2.40202	-0.0919474	-0.0958997	-0.157784	-0.49523	-0.451391	-0.506318	-1.56653	0.227581	-1.52079	-1.71577	-2.04541	-0.249474	-0.937545	-0.871626	-1.37435	-1.73326	-0.0854126	-0.369673	-0.997276	-1.17606	-1.1772	-0.29182	-0.588655	-0.505842	-0.783238	0.135045	-0.172802	-1.06409	-1.29636	-0.413293	-1.33657	-1.34415	-1.42439	-1.08244	-1.81584	-2.52231	-1.85813	-1.71942	-2.06706	-2.33251	-1.74434	-1.74528
ENSG00000023516	AKAP11	-0.368624	-0.273938	0.0604992	0.990712	-0.135176	-0.00213768	-0.372728	-0.331521	-0.324547	-0.543011	-0.162508	-0.575105	0.195406	0.410954	0.21274	-0.0152645	1.04875	0.373246	0.176597	0.31581	0.423791	-0.24934	0.295965	0.760727	0.504195	0.282383	-0.770478	0.126013	0.094107	0.0315171	0.178279	0.510189	0.15453	0.326766	-0.747066	-0.449562	-0.558408	-0.0796119	-0.824991	-0.600202	-0.780308	-1.367	-0.834192	-0.792285	-0.63705	-1.12605	-0.260907	-0.870707
ENSG00000023572	GLRX2	0.287852	-0.397868	-0.717042	-0.793367	0.951575	0.692257	-0.141727	-0.161599	-0.112963	-0.392952	-0.536661	-0.432928	0.935972	-0.279214	-0.0052681	0.440699	0.0853819	0.957377	-0.0660107	-0.0112932	0.368893	0.389549	-0.0680821	-0.279062	0.69172	-0.387851	0.242559	-0.686576	-0.787235	-0.799934	-0.704731	-0.326113	0.620242	0.792212	0.327443	0.652372	0.788076	-0.202028	-0.262845	-0.305703	-0.217242	-0.287696	0.198887	-0.627199	-0.266536	-0.118521	-0.448687	-0.319728
ENSG00000023608	SNAPC1	-4.25977	-0.578142	0.100061	-0.530349	-0.916634	-1.33805	-0.693518	-0.680975	-0.641863	-0.720316	-0.808552	-0.81867	-1.58837	-0.439136	-1.04469	-1.00113	-1.29749	-0.731018	-0.77114	-0.494365	0.0976826	-0.370086	0.17994	-0.315271	-0.918594	0.404228	-0.63456	-0.0469677	-0.47189	-0.231243	-0.327046	-0.592202	-0.231951	-0.464882	-0.223118	0.601638	0.757011	-0.379864	-0.665297	-0.467198	0.151948	-0.40018	0.104214	-0.425549	-0.0233892	0.961789	1.00951	0.883976
ENSG00000023697	DERA	5.63447	0.885872	-0.169009	0.648929	1.00434	1.45626	1.00434	0.533623	0.313986	0.940602	0.651087	0.673416	1.56138	1.06524	2.38023	0.421969	-0.0124037	1.53114	1.12038	1.07266	0.580484	0.505736	1.52562	0.84923	1.92433	0.651773	1.49256	-0.17922	-0.131573	-0.107068	0.0269283	2.0225	1.77517	1.03679	0.656862	1.43507	1.4401	1.31055	1.40628	1.63132	1.0494	1.2322	1.07181	0.540866	0.893575	1.61182	1.08201	0.936577
ENSG00000023734	STRAP	6.0624	1.07455	0.00934738	0.825114	0.746535	1.47713	0.853	0.952819	0.960555	0.80742	1.06556	0.819344	2.15167	1.19031	1.25514	1.1331	0.510751	2.09515	0.768672	0.786451	1.14573	1.37515	1.51119	1.21003	1.12898	1.35689	1.16471	0.485109	0.424442	0.225157	0.316683	0.513758	1.48952	0.540771	-0.223118	0.416285	-0.0267318	0.0314056	0.0312039	-0.146382	0.0986719	-0.294829	-0.357909	0.0785996	-0.449212	0.573571	0.0282173	-0.0231313
ENSG00000023839	ABCC2	-0.757375	-1.8204	-0.872152	-0.831145	-0.182191	-0.980443	-0.443277	-0.440286	-0.38993	-0.166914	-0.147196	-0.194977	-0.353801	0.344028	0.101531	-0.515776	-0.0751703	-0.207456	0.11592	0.176597	0.374508	0.339064	0.029987	-0.263396	-0.766867	0.177836	-0.967174	-0.0234573	0.491961	-0.716393	0.75818	0.635734	1.37466	-0.247196	-1.23941	-1.10509	-0.770478	-1.03386	-1.27452	-1.16359	-0.990992	-1.18026	-1.03158	-1.1509	-1.13188	-0.660412	-0.342475	-0.814413
ENSG00000023892	DEF6	2.46771	-0.420978	-0.70124	-0.640835	-0.0323737	-0.683869	0.524297	0.54215	0.52055	1.4459	0.0278657	0.0153314	-0.200526	0.627962	2.75722	0.0632379	2.04751	-0.196813	0.837736	0.742439	-1.43613	0.882252	0.118408	-0.745719	-0.410942	-0.18748	0.95442	0.890911	1.03511	1.37361	0.570282	1.54546	0.180222	0.962871	0.819682	-0.0420512	0.662033	0.805255	0.9935	0.508756	1.24488	1.55555	0.85828	0.940005	1.14846	0.657135	0.713935	0.850526
ENSG00000023902	PLEKHO1	-3.52691	0.0554737	0.106768	-0.312498	-0.762814	-0.980443	-0.158138	-0.137283	-0.434175	0.0667848	0.0555658	-0.332189	-1.25534	-0.727739	-1.49624	-0.30215	-0.961254	-0.499221	-1.06948	-1.12751	-0.405535	-0.35131	-0.98799	-0.145829	-1.3445	-0.683481	-0.660621	0.0237457	-0.419557	-0.218878	-0.288886	-1.11407	-1.45298	-1.06409	-0.481783	-0.556218	-0.327046	-0.703272	-0.45409	-0.585485	-0.73278	-0.620169	-1.06169	-1.34933	-1.10054	-0.558076	-1.21139	-1.08802
ENSG00000023909	GCLM	-1.03823	0.0520504	-0.259513	-0.150449	0.444591	0.335512	-0.252489	-0.353526	-0.104893	-0.697832	-0.542356	-0.448871	0.269545	-0.0368012	-0.270642	-0.0991413	-0.691513	-0.131188	0.0993025	0.14298	0.256363	0.159668	-0.201974	-0.0937735	0.174316	0.177836	-0.519948	-0.588655	-0.577635	-0.680975	-0.631782	-0.445316	0.617901	0.190637	-0.223118	-1.10293	-0.3636	-0.76893	-1.22089	-0.977677	-0.30349	-0.722194	-0.580625	-1.18226	-0.727838	-0.604272	0.326151	-0.701456
ENSG00000024048	UBR2	-2.1438	-0.360174	-0.40691	-0.625983	-0.674693	-0.246621	-0.511624	-0.445854	-0.446847	-0.585602	-0.470635	-0.563098	-0.199225	-0.353412	-0.381947	-0.240884	-1.01804	-0.504848	0.0899588	-0.128901	-0.305961	0.186491	-0.274153	-0.212733	-0.420499	-0.700122	-0.561645	-0.552067	-0.546534	-0.637553	-0.737163	-0.26437	0.387489	0.172112	0.42995	-0.168052	0.318621	0.318324	-0.167885	0.0158364	0.101795	-0.041726	0.0869373	-0.234405	-0.0510478	-0.0989685	0.489512	0.175931
ENSG00000024422	EHD2	4.07951	0.542344	2.59295	3.35665	0.522103	0.600157	0.0650368	-0.165466	-0.0430491	0.486301	0.472473	0.523868	0.494105	0.571956	1.25836	1.50344	1.25383	0.294864	1.19278	1.02741	-0.0303879	1.36477	0.0484867	0.549692	0.425291	2.26681	0.62723	1.58793	1.31189	0.245276	-0.119939	0.570701	-0.199872	0.976191	0.513683	0.42759	-0.0671539	0.355359	0.588606	0.595211	0.101795	0.365529	0.0369691	0.470742	0.641937	-0.0146663	-0.0333224	0.243517
ENSG00000024526	DEPDC1	-1.06434	-0.109953	-0.297434	0.161674	-0.463501	-0.458626	-0.891982	-0.929562	-0.424326	-0.0639441	0.0750955	-0.261127	-0.509775	-0.0061834	-0.247581	0.023057	-1.52141	-0.804574	0.21274	0.274097	0.373763	0.688808	0.187455	-0.0497306	-0.0936994	-0.164664	-0.704247	0.117915	0.00378583	-0.345515	-0.175592	0.384257	0.706793	0.74068	0.36403	-1.46071	0.152227	0.971469	0.376143	0.751329	-0.634304	-0.590508	-0.38102	-0.564301	-0.833913	0.464192	0.265461	0.677857
ENSG00000024862	CCDC28A	2.58938	0.849034	-0.657064	0.197362	0.18262	0.758289	1.11027	1.06572	1.10524	0.285116	0.552619	0.192722	0.559113	1.03776	0.0720508	0.216601	-1.43085	0.292323	0.0020741	0.614767	0.997687	0.201765	1.80393	0.761464	-0.297767	0.0545763	0.362232	-0.176104	-0.194011	-0.175492	-0.0474687	0.0774863	0.814321	1.0317	1.85518	1.08455	2.34293	2.15329	1.78473	1.89506	0.833483	1.11323	0.790223	0.670552	0.506313	0.90266	0.781854	0.681583
ENSG00000025039	RRAGD	0.174837	-0.133345	0.426766	0.632154	-0.514485	-0.701681	-0.36728	-0.382333	-0.298957	-0.564093	-0.433897	-0.450519	0.174373	-0.081934	0.559346	0.669222	-1.28685	0.498969	-0.0154341	0.0169113	1.58305	2.90966	0.0547816	-1.56842	0.479742	0.379699	-0.188703	0.465403	0.287058	-0.109128	0.0543473	0.255149	-0.301481	0.241778	1.33586	0.652372	1.60462	2.46841	1.9685	2.15329	1.44768	1.21609	1.22065	1.32291	1.30891	1.52526	1.8519	1.19667
ENSG00000025156	HSF2	-6.76203	-0.926646	-1.34749	-0.993614	-1.29458	-0.980443	-0.805498	-0.764292	-0.943495	-1.47407	-1.47145	-1.42422	-1.23521	-1.00705	-0.0448341	-1.52491	-0.286915	-0.872754	-0.672129	-0.628903	-1.38737	-1.01123	-0.999326	-1.20657	-1.26213	-2.25393	-0.831614	-1.22812	-1.04513	-1.29362	-1.06681	-0.908424	-0.819825	-0.527465	-0.299108	-0.157483	0.399369	-0.220343	-0.797161	-0.617531	-0.550523	-0.458561	-0.337797	-1.06797	-0.821826	0.399838	0.83081	-0.410493
ENSG00000025293	PHF20	-3.96487	-0.734819	-0.200032	-0.711749	-0.826133	-0.629126	-1.14418	-1.23723	-1.01886	-0.789051	-0.920161	-0.926346	-0.298321	-1.02551	-0.500652	-0.29627	-0.958235	-0.559685	-0.453331	-0.422148	0.113143	0.0946942	-0.859943	-0.866147	-0.570602	-0.740811	-0.341054	-1.07968	-0.86174	-1.08151	-0.929924	-0.414107	0.061775	-1.1772	-1.38535	-1.0884	-0.766599	-0.880921	-0.779773	-0.754291	-1.30045	-1.42217	-1.38291	-1.07308	-1.59913	-1.25445	-0.78942	-0.864514
ENSG00000025423	HSD17B6	1.10256	0.0178807	-0.0241337	-0.0897572	-0.191497	0.475747	0.128745	0.318472	0.477685	0.735793	0.13515	0.284921	0.537606	-0.198432	-0.267093	0.39474	0.226401	0.696266	-0.604272	-0.606163	0.0691862	-0.0650507	-0.321109	-0.301298	-0.494125	-0.357304	-0.556299	0.527514	0.706998	0.457149	0.280656	-0.0827258	0.252051	-0.751114	-0.388936	-0.270351	-0.394501	-0.338908	0.0262805	-0.155336	-0.410595	-0.0210007	-0.350488	-0.296463	-0.39108	-0.252145	-0.70919	-0.622437
ENSG00000025434	NR1H3	2.69078	-0.608997	0.13057	0.36058	0.654779	0.450987	-0.147297	-0.303273	-0.135422	0.426982	1.24175	0.574576	0.45624	0.0936082	1.13419	0.0638645	0.272863	0.0250504	1.3384	1.35689	-0.401245	2.23552	0.0124985	0.223158	0.109707	0.300778	0.0891858	0.085965	-0.000587913	-0.36583	-0.41839	1.66705	1.02805	1.15272	0.0461404	0.213856	-0.182816	0.198712	0.218197	0.174758	0.0901272	0.11396	0.348347	0.13182	-0.134084	-0.363832	-0.420187	0.239817
ENSG00000025708	TYMP	1.64746	-1.00424	0.637724	-0.374161	0.853	-0.282554	0.699558	0.69816	0.587017	0.79142	0.722071	0.795585	0.0798219	-0.133501	0.480823	1.41627	1.78803	0.674058	-0.198432	-0.273454	-0.251279	-1.17606	-0.249782	0.662131	-0.432037	-0.231803	1.0684	0.876814	0.912493	1.07266	0.912493	-0.115969	-1.10293	-0.244626	0.313577	0.269329	-0.0717253	0.205895	0.225443	0.327443	0.693294	1.23961	0.922123	0.47874	0.996588	0.487185	-0.425549	-0.254084
ENSG00000025770	NCAPH2	4.88153	0.651983	1.18825	0.686789	1.02601	1.04327	1.57296	1.42832	1.14846	1.17722	1.19126	1.1821	0.520182	0.980292	0.283848	-0.596909	0.291658	0.94044	0.898917	0.784667	0.342759	0.108108	0.0126796	0.285308	-0.0685475	0.459253	1.54546	1.04327	0.761787	1.17686	0.706998	0.390954	1.80184	0.690745	-0.345298	-0.172484	-0.0229092	-0.100927	0.187644	0.254377	0.469557	0.189161	0.166475	0.041916	0.0508873	0.135492	-0.484391	-0.463017
ENSG00000025772	TOMM34	4.74408	0.692583	0.686554	1.73995	-0.0976238	1.12522	1.29165	1.27472	1.17498	1.32221	1.33548	1.373	0.410408	1.64219	0.221183	0.589726	1.08005	1.33696	-0.248477	0.0807279	-0.658047	-0.980289	1.73113	1.72922	0.347115	0.269833	0.354062	3.31977	1.62925	1.29069	1.52384	0.0798219	0.106486	0.390493	0.580579	1.37408	0.8011	0.198712	0.31507	0.260964	1.24984	0.882492	1.1116	0.861151	1.05231	1.48618	0.695389	1.47647
ENSG00000025796	SEC63	4.19806	1.17284	0.113772	0.712843	-0.173945	0.981562	0.628645	0.822791	0.644091	0.859065	0.557709	0.491467	0.757426	1.43343	0.143451	0.410552	-0.665975	0.94969	1.45313	1.52137	1.63662	1.20527	2.14287	0.826592	1.00896	1.25444	1.20487	0.494839	0.368008	0.442877	0.493487	1.07872	1.19434	1.05615	1.20227	0.803188	1.06083	0.740576	0.183436	0.589327	0.661194	0.189161	0.574271	0.166995	0.239068	-0.129474	0.315967	0.293444
ENSG00000025800	KPNA6	-1.34236	0.804577	0.230812	0.673633	-0.651488	0.588606	-0.729252	-0.658721	-0.681241	-0.478123	-0.526262	-0.485474	0.00995065	0.321066	-0.396393	0.132457	1.88035	-0.450428	-0.210709	-0.238782	-0.17201	-0.332898	-0.32687	0.0777873	0.347115	1.83931	-0.940369	-0.566659	-0.432242	-0.322801	-0.350273	-0.510629	-0.192527	-0.0990549	0.726996	0.495906	0.64969	-0.00287785	-0.219924	-0.297171	0.894049	0.504945	0.643111	0.564509	0.933864	0.330065	0.315967	0.777946
ENSG00000026025	VIM	6.57403	1.57905	1.40488	1.00951	1.02672	1.64086	1.3364	1.29927	1.61798	1.12377	1.08876	1.09577	2.06932	0.94969	1.06983	1.19573	1.73625	1.38547	0.528062	0.468597	0.0668552	-0.302453	0.715707	0.968099	0.643187	1.24037	1.58793	0.385667	0.226871	0.122853	0.124531	0.990712	1.22247	1.63228	1.23985	2.46841	1.99284	1.30466	1.32761	1.46451	1.52669	1.6881	1.73384	1.55587	1.18295	0.905273	1.41627	1.12498
ENSG00000026103	FAS	-3.13039	-0.0518418	-0.14975	-0.327213	-0.814018	-1.02268	-0.77869	-0.793367	-0.767578	-0.625983	-0.641745	-0.653357	-0.812093	-0.694848	-0.100502	-0.206519	-0.295646	-1.06649	-0.298957	0.162657	0.0889343	-0.0258538	-0.551672	-0.968796	-0.865605	-1.23521	-1.34161	-0.0197681	-0.0997465	0.0640118	0.116098	-0.256839	0.123178	-0.271539	0.546518	0.812221	0.809423	0.505224	0.255455	0.561285	0.966991	0.677174	0.77525	0.955124	0.918418	0.943352	1.51989	1.54101
ENSG00000026297	RNASET2	8.67745	1.19474	0.331198	2.77825	1.64219	2.0225	1.37244	1.48402	1.48925	1.34042	1.27308	1.28078	1.7424	0.268322	1.7681	1.16367	0.950609	1.59004	1.10336	1.4357	1.77341	1.72164	0.798395	0.210211	0.69172	1.65391	3.88383	0.955926	0.745509	1.13377	0.913649	1.03692	0.845446	2.50529	2.72276	2.07185	2.55255	3.28376	3.11977	3.30185	2.35187	2.48868	2.35751	2.27102	2.22506	1.24532	2.31917	2.32671
ENSG00000026508	CD44	4.17903	1.09252	0.904482	1.20082	0.915247	1.31101	0.688237	0.69242	1.22392	0.592583	0.591182	0.576479	1.13008	0.0463588	-0.751693	0.463445	-0.579143	1.25383	0.388252	0.607895	2.28127	0.925475	0.490104	0.334328	1.61377	0.988295	0.336398	0.216088	0.339551	0.295051	0.221041	0.434034	0.49912	0.349377	-0.0984499	0.559346	0.592693	0.352404	0.0200912	0.240168	0.767449	0.104288	0.653356	0.543902	0.592386	0.939004	1.15712	0.723963
ENSG00000026559	KCNG1	-2.09906	-0.236683	0.619325	-0.0719269	-0.0522639	-0.42547	-0.796314	-0.534396	-0.72259	-0.377464	-0.394915	-0.456753	0.0592617	-1.20862	-0.016209	0.278736	0.433033	-0.220937	-0.233553	-0.593961	-0.0734545	-0.190836	-0.842607	-0.316302	-0.256411	-0.139957	-0.0629246	-0.528149	-0.909753	-0.422	-0.559914	-0.160838	-1.09461	-0.332084	-0.120901	-0.198923	-0.464783	-0.342898	-0.116111	-0.243816	-0.168746	-0.0137087	-0.133692	-0.00100156	-0.0342988	-0.348526	-0.490864	-0.214359
ENSG00000026652	AGPAT4	-1.26507	-0.22965	0.884796	-0.975265	-0.0342988	-1.39675	0.223705	0.314352	0.661713	0.0693913	0.104737	0.0779264	-0.952006	0.117915	-0.254818	-1.20862	-0.353136	-1.52079	0.751565	0.842919	-0.806607	-0.402461	-0.488972	-0.110545	-0.237054	-0.204432	-0.167971	-0.0647597	-0.00261954	0.0491699	-0.0936253	-0.809829	-0.448871	0.11924	-0.579806	-0.60939	-0.608706	-0.372728	-0.451597	-0.424983	-0.570713	-0.58719	-0.545535	-0.507564	-0.490044	-0.770652	-0.421639	-0.452406
ENSG00000026751	SLAMF7	-1.09386	-0.141926	-0.207979	-0.201358	-0.16416	0.378734	-0.294548	-0.294238	-0.271078	-0.334271	-0.358183	-0.357486	0.275366	-0.386653	-0.257719	0.0184873	0.0480027	0.453185	-0.474173	-0.432242	0.0506012	-0.141284	0.192102	-0.15391	-0.314681	-0.293002	-0.547984	-0.252719	-0.355939	-0.194173	-0.222118	-0.459488	0.139148	-0.439312	0.788361	0.577653	0.716066	0.270052	-0.00501365	0.335413	0.535243	0.279845	0.600602	0.239971	0.262702	0.704741	0.652372	0.716673
ENSG00000026950	BTN3A1	0.103147	-0.612426	-1.27043	0.81648	-0.751114	0.0625689	-0.189368	-0.176612	-0.244693	-0.241217	1.04219	-0.263529	0.42499	-0.375897	1.05676	0.415234	0.717223	-0.37485	0.383871	-0.0909027	-0.185978	0.793636	0.254871	-0.165797	0.595765	0.800921	0.350759	-0.130083	-0.595325	-0.473743	-0.997614	0.0144634	0.263231	0.597763	1.29676	0.637	0.748888	1.26972	1.48223	1.40849	1.17089	1.37711	1.43261	1.61629	1.66424	1.62457	1.63309	1.79855
ENSG00000027001	MIPEP	7.06196	0.527679	0.02436	-0.133213	0.625649	1.4357	1.64122	1.71757	1.44943	0.745417	0.990163	1.0684	1.39109	3.17415	1.17578	0.291095	-0.727739	1.51669	0.471694	1.98315	0.656776	2.40882	4.22295	2.17562	1.61377	-0.0107658	2.24303	0.805729	0.701742	0.765996	0.838714	1.02366	1.41842	1.47557	1.91547	2.55991	2.54537	2.6369	2.45953	2.71197	2.29964	2.26586	2.32045	2.44118	2.34136	2.61546	1.9547	2.44118
ENSG00000027075	PRKCH	-3.35852	-0.316778	-0.062006	-0.174399	-0.650447	-0.374521	-0.333111	-0.447462	-0.450797	-0.636526	-0.344843	-0.321977	-0.628559	-1.27928	-1.04306	-1.01944	-2.68221	-0.512749	-0.360706	-0.117009	0.174373	0.66096	-1.34041	-0.513609	-0.273532	-0.483342	-0.890453	-0.687518	-0.837018	-0.750635	-1.02582	-0.224731	-0.329575	-0.180307	-1.33704	-0.947915	-0.26028	0.186568	0.453489	0.146092	-1.66999	-1.39316	-1.58027	-1.52758	-1.3353	-1.07147	-1.17355	-1.37744
ENSG00000027644	INSRR	0.0268206	-0.212919	-0.18066	-0.222484	0.20719	0.0717565	0.148498	0.148724	0.104895	0.127681	0.087865	0.0984018	-0.188176	-0.369856	0.210326	0.126435	0.254281	0.279087	-0.126863	-0.165615	-0.0955634	-0.0366109	-0.393842	-0.218181	-0.281393	-0.226721	0.318224	0.338087	0.269545	0.487586	0.396789	0.102998	-0.475464	-0.0778276	0.481559	-0.149582	-0.374245	0.480156	0.682713	0.231937	-0.259513	0.333146	0.300855	0.500164	0.262702	-0.140041	-0.293278	0.239817
ENSG00000027697	IFNGR1	-2.94148	-0.0759894	-0.272789	-0.298008	-1.2289	0.194084	-0.848097	-0.779361	-0.824132	-0.688272	-0.607463	-0.705034	0.191056	0.202694	0.309138	0.022606	0.16101	-0.0919474	-0.666167	-0.76237	0.484961	-0.970682	-0.497565	-0.570375	-0.224661	-0.34121	-1.18205	-0.853099	-0.832648	-0.842379	-0.741545	-0.94808	-0.143114	-0.747766	0.749148	0.229287	0.449608	-0.340951	-0.462369	-0.305703	-0.00737061	-0.0959886	-0.0564631	-0.217966	-0.239569	0.683315	0.764044	0.51083
ENSG00000027847	B4GALT7	2.95478	1.46747	1.37734	1.24246	1.18986	0.510368	0.264319	0.263875	0.361742	0.573154	0.528762	0.601225	1.10084	0.335413	0.596802	1.44295	1.51411	0.29033	0.0370499	-0.015895	0.318044	-0.823716	0.138851	0.266082	0.425291	1.32836	0.148498	1.11727	1.09747	0.877124	0.922123	-0.243306	-0.498499	0.00684533	0.61938	0.0421326	0.573263	-0.0684567	0.118408	-0.0493582	0.67665	0.677174	0.751995	0.199439	0.20279	0.0457199	-0.113758	-0.53404
ENSG00000027869	SH2D2A	0.628741	0.664027	0.256192	0.108624	3.338	0.262811	0.185182	0.306704	0.296853	-0.255458	-0.396581	-0.28955	0.595211	-0.0907679	0.801688	0.393826	0.334992	-0.0393108	0.129159	0.0942495	-0.558975	-0.195418	-0.470326	-0.379669	0.299347	0.513331	0.809818	-0.796091	-0.700122	-1.09627	-1.07623	-0.0735842	-0.440632	0.697948	0.984174	0.165705	0.0947609	0.490104	1.07266	0.420531	0.710087	1.16789	1.19967	0.828908	0.850385	0.746925	0.265461	0.749884
ENSG00000028116	VRK2	0.201314	0.595077	0.238394	0.691932	0.100281	-0.38817	0.173706	0.286505	0.248047	0.0251306	-0.0214946	-0.151453	-0.170856	0.221793	0.89156	-0.499784	-0.186647	0.529938	0.165568	0.203118	-0.265694	-0.301643	0.348754	-0.228025	0.347115	0.034953	0.966148	-0.211555	-0.252887	-0.260652	-0.0858109	0.599459	0.571512	0.960414	1.81095	1.60712	1.57073	1.27633	0.64397	1.09781	1.03591	0.991846	1.42741	0.959217	0.933864	1.12022	1.43261	0.843197
ENSG00000028137	TNFRSF1B	-1.2884	-0.00261954	0.390564	0.392051	-0.693961	0.527679	-0.484605	-0.409797	-0.412454	-0.449882	-0.461682	-0.605834	0.509832	-2.84955	0.71904	0.288516	-0.0301209	-0.117009	0.128509	0.0476741	0.929208	0.774999	-1.94939	-0.0785072	0.00891134	0.182478	-0.345962	-0.844671	-0.701816	-0.844671	-0.840664	0.00133353	-0.537224	-0.000151853	0.526663	0.12932	0.665313	-0.411263	-0.126726	-0.462268	0.817431	0.883654	0.895997	0.533935	0.746925	0.844854	0.534317	0.653459
ENSG00000028203	VEZT	0.229647	-0.184596	-0.761877	1.05398	-0.720062	-0.00213768	-0.00789942	0.120483	0.246198	0.141045	-0.100155	0.0889343	-0.393292	0.702744	0.0981303	-0.335225	-0.456082	-0.698095	0.520454	0.862945	0.842919	0.130069	0.506704	0.143806	0.15477	-0.000347657	-0.420807	0.576238	0.38628	0.434353	0.472473	0.278195	0.730452	0.203553	-0.891097	-0.344843	-0.167723	-0.784633	-0.941156	-0.48677	-0.212826	-1.03122	-0.598883	-0.656029	-1.05302	-0.114386	0.333832	0.157251
ENSG00000028277	POU2F2	-0.106813	0.0963919	0.203307	0.163793	0.0362614	0.105038	-1.15701	-0.311221	-0.288522	0.197144	-0.170167	0.0399385	0.185271	-0.186647	0.342914	0.107835	0.406066	-0.355109	0.0841375	0.055065	0.259927	0.277716	-0.191986	-0.496924	0.0282891	0.120805	-0.543147	0.189274	0.0577459	-0.0141772	0.147405	-0.0665798	0.371122	-0.0225887	-0.58795	-0.205216	0.0625689	-0.137892	-0.224319	-0.338804	-0.134406	-0.259581	-0.17201	0.13182	-0.215743	-0.779281	-0.468245	-0.595166
ENSG00000028310	BRD9	-0.243861	-0.172926	0.341691	0.633053	0.424442	-0.595428	0.0826509	0.156984	0.160597	0.797842	1.64189	1.36693	0.17021	0.875964	-0.38215	-0.00328318	0.589327	-1.39144	0.184609	0.33673	-0.389617	-1.00388	0.431637	0.907118	-0.273532	0.069038	0.604106	-0.0887202	0.184936	0.399838	0.471885	-0.485957	-1.14861	-0.429244	-1.92725	-2.16798	-2.05742	-1.43065	-1.74486	-1.7522	-1.91005	-1.87256	-1.78585	-2.10166	-1.96563	-2.20361	-2.23843	-1.93818
ENSG00000028528	SNX1	3.20856	0.426766	0.830673	0.515852	-0.410595	0.83398	0.676774	0.586669	0.626387	0.630473	0.658721	0.621753	-0.0536283	0.686228	-0.126283	0.335612	-0.304144	0.305868	1.34125	1.69329	0.0871968	0.498583	1.56197	1.55402	0.425291	0.127747	0.799628	0.60382	0.588146	0.559113	0.419589	0.0740342	0.43358	0.257765	1.01245	1.32119	1.48822	1.33431	1.34311	1.41684	1.41578	0.947738	1.46549	1.28322	1.0489	1.04308	0.87144	0.913513
ENSG00000028839	TBPL1	-5.38576	-0.947751	-0.715797	-0.901528	-0.366169	-0.701681	-1.19491	-1.16985	-1.05379	-0.613804	-0.532224	-0.526897	-0.455328	-0.792445	0.0922091	-1.38916	-1.85045	-0.452406	-0.964272	-0.916378	0.0981303	-0.646655	-1.00455	-1.27835	-1.25156	-1.01393	-1.19455	-1.23723	-0.876492	-1.82537	-1.21139	-0.893631	0.100668	-1.08101	0.0130623	0.056139	0.248813	-0.197921	-0.549802	-0.408649	-0.962855	-0.534808	-0.279062	-0.656029	-0.821826	1.10746	0.706896	-0.0302544
ENSG00000029153	ARNTL2	1.6748	0.385667	0.713564	0.223009	0.211534	-0.492734	0.350494	0.674954	0.656247	0.381265	0.288949	0.379163	-3.14187	0.385494	1.54027	-0.145707	0.189888	0.688158	0.613216	0.257611	-0.441465	0.0301773	0.863813	0.462295	0.277047	0.26639	1.62327	0.787405	1.01466	0.71904	1.03477	0.119567	-0.574523	1.79674	1.32291	2.0537	1.71225	1.5886	1.24567	1.50072	1.45626	1.15081	1.90643	1.86243	1.99875	1.96067	2.07988	2.16573
ENSG00000029363	BCLAF1	0.720657	0.15453	0.319351	0.441282	-0.335559	0.876969	0.257217	0.225903	0.169874	-0.127636	-0.214269	-0.16886	0.477426	0.318836	-0.823055	0.596984	-1.61503	0.403058	0.181902	0.665601	0.0309538	0.186645	0.505968	0.472079	0.643187	-0.136069	-0.216673	-0.141586	-0.250767	-0.131874	0.0787404	0.29955	0.509832	0.110369	-0.00858904	-0.0835794	-0.0626829	0.175842	-0.131188	-0.0110311	-0.491061	-0.846714	-0.717941	-0.54479	-0.857035	-0.552067	-0.212424	-1.16221
ENSG00000029364	SLC39A9	1.07902	0.988605	-0.189691	0.86044	-0.223118	1.03736	-0.221095	-0.175492	-0.172926	-0.43522	-0.333533	-0.453858	0.838714	-0.32056	-0.293586	0.0131277	0.0899588	0.641376	0.654125	0.388923	1.07373	0.268774	0.261684	0.457944	0.69172	0.446224	-0.936907	-0.253259	-0.230658	-0.216224	-0.22867	0.158773	0.98369	-0.233775	1.09235	1.18378	0.812474	0.921225	0.848576	0.922277	1.21409	0.903145	1.23879	1.5481	1.56331	1.73665	1.73113	1.91353
ENSG00000029534	ANK1	0.296155	-0.49958	0.0305816	-0.0146123	0.349377	0.765766	-0.10621	0.0125891	-0.217966	0.133236	-0.169414	0.120483	0.000268102	-0.199225	-0.400755	0.186781	-0.696403	0.308367	0.0671524	0.0546476	0.663126	0.393271	0.0237457	0.46214	-0.0606908	-0.215033	-0.0269389	0.391523	0.358904	0.616588	0.85459	0.690578	-0.521697	-0.124522	-1.25092	-1.08297	-1.12092	0.0514063	0.279364	0.0512211	-1.07419	-0.775502	-1.07672	-0.955065	-0.941883	-1.28513	-1.06562	-0.991701
ENSG00000029639	TFB1M	-2.03935	-0.738113	-0.987009	-0.737892	-0.46931	-0.145945	-0.725395	-0.883452	-0.743376	-0.679605	-0.81867	-0.965282	-0.272065	-0.556698	0.968356	-0.994708	-1.67132	-0.719014	0.396267	0.585244	1.02702	0.0808955	0.142654	-0.401425	-0.273532	-0.737892	0.14063	-0.734136	-0.714952	-0.63866	-0.447763	0.23157	0.440213	0.0993025	0.0130623	-0.707478	0.38303	0.840805	0.205398	0.674569	-1.53462	-1.26155	-0.840278	-1.41857	-1.68072	-1.13845	-0.595776	-1.42165
ENSG00000029725	RABEP1	1.18953	0.0318763	0.339064	0.269545	-0.0495745	0.440564	0.1623	0.406165	0.28794	-0.275169	-0.241217	-0.202901	0.530457	0.871094	0.0962008	0.18392	-0.716393	0.521121	0.541777	0.22624	-0.160624	0.0272325	0.478564	0.150733	0.0184873	0.177836	-0.181764	-0.108074	-0.210163	-0.339481	-0.234588	0.434693	0.705176	0.374401	-1.1791	-1.05663	-1.13724	-0.962759	-1.23285	-1.08244	-1.40212	-1.83986	-1.49123	-1.44397	-1.68072	-1.44331	-1.54771	-1.21471
ENSG00000029993	HMGB3	3.48684	0.859176	0.43358	0.52537	0.698666	0.487036	1.154	0.908794	1.10968	0.495194	0.427909	0.565108	1.1817	1.54868	-0.415682	0.916192	1.57827	0.363192	0.501853	0.472763	0.978534	1.80108	1.92923	0.194266	1.00896	0.965864	-0.290745	0.00605265	-0.0589926	-0.176612	0.0107278	0.208303	-0.171854	0.309353	-0.785896	-0.897116	-1.588	-0.585602	-0.444727	-0.401335	-1.31611	-1.2549	-1.59913	-1.49358	-1.22496	-1.69101	-1.49504	-1.16221
ENSG00000030066	NUP160	-0.467368	-0.241372	-0.181136	-0.345648	-0.81485	0.94445	-0.0535391	-0.0393108	-0.055878	0.0879386	0.208894	0.225033	0.127987	0.193736	-0.0674435	-0.166633	-0.438455	-0.140835	0.41397	0.336561	0.15453	0.161355	0.663329	0.535547	0.950227	0.160261	-0.853099	-0.202082	-0.104381	-0.171142	-0.109128	-0.0579411	0.248047	-1.13746	-0.593569	0.152708	-0.0671539	-0.36166	-0.374425	-0.374955	-0.0389043	-0.505569	-0.167231	-0.0975443	-0.293352	0.470804	0.156984	-0.339565
ENSG00000030110	BAK1	0.105634	0.761787	0.224545	-0.533843	0.419744	-0.319188	-0.0430491	-0.0389876	-0.319343	0.778135	0.857402	0.639541	0.413785	-0.131757	-0.252551	-0.0250991	1.55108	-0.072673	-0.792663	-0.830465	-0.186647	-0.37388	-0.077517	0.0107278	-0.450048	-0.129941	-0.827612	0.0894455	-0.156541	-0.121025	-0.396029	-0.790137	-0.387851	-0.941883	-0.602494	-1.70912	-1.10855	-1.52861	-1.10693	-1.4555	-0.254452	-0.325227	-0.683994	-0.701681	-0.546988	-0.193389	-1.03822	-0.721447
ENSG00000030419	IKZF2	-8.02951	-1.0852	-0.918324	-0.716852	-1.42217	-1.33805	-1.60982	-1.6059	-1.56045	-1.51111	-1.481	-1.46929	-1.78476	-2.09751	-0.921036	-1.07623	-1.16913	-1.08762	-0.767578	-0.752975	-0.378342	-0.245951	-1.81755	-1.02582	-0.926346	-0.944382	-0.979662	-1.66176	-1.48732	-1.66863	-1.51497	-0.742999	-0.987631	-0.261902	1.06359	0.664269	0.866073	0.799628	0.0910607	0.221793	1.12411	0.763037	0.984869	1.17423	1.00589	0.999534	1.95748	1.29142
ENSG00000030582	GRN	10.3976	1.54674	1.02394	2.43152	1.63496	2.0225	1.12329	1.16881	1.17538	2.01223	1.98676	2.07185	2.80501	0.885644	0.87016	2.13629	3.0622	1.68913	1.41904	1.34385	2.7664	2.10449	1.04559	1.84318	1.12898	2.18455	1.36038	1.84515	1.94231	1.76712	1.75366	2.08355	1.61938	0.935972	1.45875	1.79625	1.17558	0.270052	0.709357	0.345576	1.63163	1.53597	1.32446	1.10826	1.36521	2.38896	1.66891	1.99814
ENSG00000031003	FAM13B	-0.758956	-0.24679	-0.185372	1.24119	-0.232638	-0.180397	0.628109	0.449082	0.431322	0.0675637	0.127242	0.0670106	-0.72614	0.290643	-1.25138	-1.71784	-0.967174	-0.32056	-0.296463	-0.23551	-0.626924	-0.520058	0.391895	0.388773	0.744078	-0.0342988	0.0337753	0.297789	0.17602	-0.147196	-0.383503	-0.407096	0.177035	0.00052734	0.267612	0.377538	0.576479	0.383871	0.114514	0.258448	0.385285	0.154326	0.36058	0.299347	0.328214	0.551397	0.858633	0.617083
ENSG00000031081	ARHGAP31	-5.4873	-1.04852	0.218834	-0.51555	-0.933355	-0.42547	-1.3723	-1.33006	-1.33474	-1.92409	-1.10658	-1.13666	-0.533287	-1.57312	-0.637553	-0.567068	-0.647569	-0.884417	-0.669979	-0.693323	-0.0481826	-0.111207	-1.8422	-0.920161	-0.713505	-0.706959	-0.510275	-1.31468	-1.05554	-1.59991	-0.975959	-0.653882	-1.06756	-0.693518	-0.424243	-0.452008	-0.571504	-0.578142	-0.557103	-0.583192	-0.532741	-0.503353	-0.481221	-0.396581	-0.406124	-0.393292	-0.286352	-0.300275
ENSG00000031691	CENPQ	-2.34106	-0.301481	-0.492643	1.03449	-0.315052	-0.940048	-0.892448	-1.03809	-0.438908	0.142191	0.0622023	0.133236	-0.764292	0.605928	-1.43442	-0.600091	0.58444	0.00052734	-1.38636	-1.38128	-1.29804	-0.658262	0.998893	0.228511	-0.597406	-0.587372	-0.481986	1.00643	0.365067	0.529686	0.442665	-0.915785	-0.0146123	-1.41927	-0.299108	-0.586301	0.803713	-0.389182	-1.14322	-0.48677	-0.932948	-1.00195	-1.16295	-1.16221	-0.821826	0.321578	0.94044	-0.514825
ENSG00000031698	SARS1	3.53293	0.512705	0.829851	0.0176559	0.960111	0.784974	0.104443	0.0830129	0.269774	0.28336	0.338322	0.281737	1.44115	0.0730854	1.37515	0.694855	0.0708187	0.865456	0.95442	0.960696	1.04087	1.23394	0.160116	0.138247	0.668231	0.653459	0.639647	-0.0337559	-0.157125	-0.111391	-0.11445	0.984617	0.902788	0.929208	0.302046	0.361644	0.466396	0.511709	0.467157	0.494105	0.268166	0.243198	0.224102	0.107234	0.0984018	0.263045	0.07807	0.0946942
ENSG00000031823	RANBP3	-0.954678	0.321066	0.108423	0.141602	-0.133034	0.199767	-0.605834	-0.260083	-0.446847	-0.238198	0.138173	0.113009	-0.170375	-0.61021	0.126926	0.208658	0.46877	-0.24254	0.256192	0.55516	-0.0928727	0.0155795	-0.384872	-0.344911	-0.173	-0.244405	0.319834	-0.553432	-0.58719	-0.257033	-0.400755	-0.298957	-0.378342	-0.49157	-0.23846	0.24579	0.318621	0.0645563	0.155252	0.185476	0.506313	0.270052	0.26852	0.297429	0.254934	0.527417	0.160912	0.352327
ENSG00000032219	ARID4A	-6.28624	-1.85618	-0.685057	-0.147196	-0.787235	-0.901153	-1.0933	-1.12751	-1.07184	-1.64788	-1.20611	-1.25898	-1.12898	-0.0160651	-1.02307	-1.33782	-1.55547	-1.43384	-0.968577	-0.64326	-1.63838	-0.64043	-0.982746	-1.09491	-0.924946	-1.01159	0.322768	-1.05489	-1.36946	-1.02201	-1.25138	-0.651488	0.401111	-0.24785	-1.94492	-1.35035	-1.24223	-1.52358	-2.28826	-1.92552	-2.03434	-2.65248	-2.09132	-2.39238	-2.00893	-1.69963	-0.971216	-1.79165
ENSG00000032389	EIPR1	2.21748	0.285116	0.635111	0.805439	1.09747	-0.557777	0.652372	0.637	0.599348	0.615217	0.496533	0.681583	-0.163594	0.323898	0.391895	-0.345648	0.379523	-0.275008	0.489317	0.442877	-0.339481	0.0422725	-0.146043	0.377126	0.399369	0.57579	0.739043	0.471455	0.517215	0.446934	0.412862	0.664027	0.0869373	0.728525	0.345123	0.289292	0.195606	0.438858	0.460174	0.436946	0.387339	0.419589	0.405075	0.461439	0.460174	0.0197562	0.142272	0.329139
ENSG00000032444	PNPLA6	6.94531	0.339705	-0.410392	0.513148	1.18609	0.575352	0.862574	0.849132	0.466195	1.33065	1.32005	1.35802	1.31746	0.627609	1.0783	1.19688	1.28239	1.43404	2.28344	1.92793	1.87541	2.08225	0.535706	1.77613	0.24449	1.25444	1.10932	1.1813	1.41684	1.15803	0.971042	1.23616	1.25608	0.957377	0.142398	0.315252	0.527961	0.0413453	0.120805	0.0236656	0.654356	0.485225	0.579779	0.326619	0.137873	0.202216	-0.528934	-0.357049
ENSG00000032742	IFT88	0.448834	1.07608	-0.52773	-0.272375	-0.105197	-0.81795	0.0836629	0.0424225	0.221112	-0.123137	0.185565	-0.15305	-0.283676	0.465892	0.564253	-0.340848	-0.645014	0.182204	0.961789	0.914958	-0.0144819	1.37988	0.5461	0.0909913	0.407719	0.18728	0.0817611	-0.136984	-0.075733	-0.34704	0.0137131	1.59843	0.74321	0.626038	0.00570582	0.929542	1.06906	0.646986	0.380329	0.425835	0.663126	-0.191413	0.488231	0.0501573	0.223882	0.709633	0.72505	0.632279
ENSG00000033011	ALG1	2.12177	0.0846363	-0.422	1.08876	0.780223	0.874442	0.464283	0.508164	0.52829	0.298247	0.100813	0.362744	1.07345	-0.331521	-0.533102	1.10021	0.516121	0.751329	0.0554737	0.0269283	1.71501	0.312668	0.311557	0.596373	0.174316	0.205478	0.833072	0.142654	0.145097	0.445651	0.357183	-0.396812	-0.282429	-0.161008	-0.195338	0.588514	0.601638	-0.0842406	0.174684	0.0394607	0.889187	0.55516	0.318398	0.364785	0.509406	0.840805	0.606946	-0.307579
ENSG00000033030	ZCCHC8	-6.30512	-1.32164	-1.32848	-1.35809	-1.05186	-1.06681	-1.4158	-1.31611	-1.20215	-1.19433	-1.04668	-1.15721	-0.954891	-0.689027	-0.764713	-0.854473	-0.0702352	-1.07364	-0.621449	-0.488972	-1.10579	-1.08012	-0.835799	-1.06719	-1.18365	-1.25617	-0.616461	-1.22208	-1.22841	-1.63069	-1.62809	-0.664135	0.0683392	-0.616213	-1.54122	-1.15812	-0.707188	-1.1004	-1.18293	-1.06467	-0.764713	-1.29927	-0.992853	-1.06797	-1.01755	-0.64997	-0.320093	-0.661683
ENSG00000033050	ABCF2	4.10414	0.31507	1.23235	0.766472	2.35007	0.744819	0.581605	0.64969	0.604286	0.981718	0.770372	0.804577	1.55587	0.864097	0.533623	0.865778	1.34722	0.291278	0.587017	0.409703	0.926881	0.398486	1.14445	1.13089	0.277047	0.848779	0.951575	0.155967	0.150733	0.131956	0.108108	-0.304692	0.0835562	1.19525	-0.152434	-1.09381	-0.234313	-0.814742	-0.444727	-0.639571	-0.39946	-0.351413	-0.73764	-0.611473	-0.523098	-0.573645	-1.26572	-0.529721
ENSG00000033100	CHPF2	-2.81839	-0.178022	0.0644026	0.295051	-0.968259	0.155252	-0.585174	-0.50011	-0.47753	-0.477317	-0.35601	-0.430838	-0.215885	-0.634993	-0.102259	0.790735	0.477426	-0.40691	-0.511222	-0.567875	-0.0793233	-0.479718	-0.605379	-0.293754	-0.217883	-0.144391	-0.654097	-0.087892	0.022904	-0.148168	-0.283024	-0.782688	-1.43045	-0.697033	-0.58048	-0.673248	-0.931626	-0.941287	-0.746745	-0.858793	-0.598166	-0.490044	-0.557103	-0.418814	-0.423545	-0.709505	-0.764495	-0.549436
ENSG00000033122	LRRC7	1.46479	-1.98389	-1.40588	-1.30762	0.331198	0.192722	-0.251279	-0.240015	0.180657	0.0706789	0.0936082	0.0155795	-0.0360082	-0.264532	1.89506	0.377815	0.261906	0.15453	1.66635	1.71189	0.864572	1.62672	-0.669252	0.0946942	-0.876492	-1.00789	1.32955	-0.0872688	-0.32672	-0.323408	-0.156023	2.53294	1.38276	1.33065	-0.241704	-0.375061	-0.174866	0.226002	-0.0600519	0.0378632	-0.381947	-0.540551	-0.388541	-0.524026	-0.483099	-0.612194	-0.192707	-0.337911
ENSG00000033170	FUT8	-0.867793	0.0392186	0.438617	0.250218	-0.63228	0.30213	-0.980928	-0.875876	-1.00546	-0.677071	-0.566751	-0.548735	0.407368	-1.15997	0.62723	-0.718144	-0.969499	-0.250942	-0.0483123	0.175401	1.28485	1.38607	-0.470092	-0.414928	0.846135	2.93057	-0.0795069	-0.935022	-0.889208	-1.15812	-1.19929	0.29274	0.467722	0.470324	-0.902392	-0.526478	-0.63645	-1.13349	-0.94577	-0.951847	-1.00599	-1.11018	-0.883105	-0.672314	-0.788903	-0.411883	-0.31107	-0.529721
ENSG00000033178	UBA6	1.56928	1.06418	0.140297	0.241778	-0.210544	-0.215033	-0.135025	0.0165442	-0.137447	-0.291194	-0.320496	-0.330018	0.263875	-0.181401	1.06418	0.32378	0.106366	0.259561	1.92923	1.97739	0.496533	0.555744	0.200233	0.298247	1.00896	1.27571	0.0128389	-0.333421	-0.322801	-0.35188	-0.305961	1.16572	0.6196	1.66841	2.66513	2.01363	2.13013	1.7126	1.32005	1.48678	2.00885	1.76636	2.36705	2.10325	2.26855	2.04353	2.61392	2.56981
ENSG00000033327	GAB2	-3.59942	-1.79769	-0.630645	-0.820654	0.673416	-0.779992	-0.394197	-0.489708	-0.816322	-0.316778	-0.335393	-0.307579	-0.217647	-0.227082	-0.244156	-2.01442	1.08876	-0.526974	-1.01944	-1.11093	-1.41035	-0.0872688	-1.10803	-0.213226	-1.09285	-1.00491	-0.390658	-0.564497	-0.111038	0.136824	-0.310272	-0.771619	-1.04143	-0.937545	-1.29636	-0.729784	-1.27316	-1.59318	-1.55126	-1.43737	-1.04204	-0.467979	-0.817717	-0.490044	-0.614949	-1.31691	-1.33675	-0.429685
ENSG00000033627	ATP6V0A1	3.47762	-1.19738	-0.535474	-0.0502056	0.991491	1.34472	0.02436	0.0121446	-0.0574859	0.707233	0.729354	0.720338	1.17198	0.734048	-0.0662594	-0.15127	0.704887	0.279447	0.772166	1.00402	1.26798	0.610329	0.657815	1.07872	0.595765	-0.241372	-0.015614	0.807634	0.912726	0.728104	0.846135	0.877975	1.57477	-0.0337559	-1.24721	-1.04059	-0.741545	-1.29015	-1.36401	-1.32796	-0.748661	-0.928154	-0.871626	-1.03158	-1.01564	-0.46498	-0.60276	-0.842918
ENSG00000033800	PIAS1	-7.69407	-1.28841	-1.35809	-0.986636	-1.16037	-0.980443	-1.52295	-1.49717	-1.41245	-1.55474	-1.6742	-1.60145	-1.21557	-1.62576	-0.417073	-1.79769	-1.18624	-1.5316	-1.00347	-0.801415	-0.786955	-1.02173	-1.32848	-1.32796	-1.28426	-1.37318	-0.60939	-1.82187	-1.56653	-1.85239	-1.93818	-0.598883	0.279281	-0.53523	0.281737	0.335911	0.511345	0.272456	-0.016838	0.11396	0.297582	0.0637179	0.320198	0.261326	0.29274	0.721556	1.13588	0.731983
ENSG00000033867	SLC4A7	-0.635008	-0.403057	-0.394501	0.2765	-0.281203	-0.38817	-0.194694	-0.195338	0.00082325	-0.44445	-0.323748	-0.579718	-1.10987	-0.0346951	0.974748	-0.400334	-0.0261875	0.253912	0.476667	0.495051	0.188034	0.469958	0.0301773	0.492167	0.0582543	0.640535	0.000941355	0.148044	0.0808955	0.0406604	0.245619	0.308767	0.178627	0.223084	0.979885	0.596702	0.908794	1.33239	0.539622	0.819682	0.783922	0.333146	0.819119	0.351474	0.687779	0.447228	1.115	0.986973
ENSG00000034053	APBA2	2.18165	0.422276	0.241778	0.349027	0.631439	-0.0664372	-0.0421865	0.0326849	-0.00833669	0.21274	0.282023	0.219131	0.0318763	1.36588	0.554496	-0.452755	-0.790777	-0.171142	1.22965	1.10807	0.0318763	0.2407	1.05398	0.277117	0.568586	0.422851	-0.234222	0.0939645	0.271232	0.458597	0.446224	0.829236	1.91353	0.834473	-0.423381	-0.276314	0.165705	-0.0401333	-0.452586	-0.233704	-0.248812	-0.58155	-0.333421	-0.525229	-0.457653	-0.016838	0.396267	-0.0655058
ENSG00000034152	MAP2K3	-1.25792	0.220378	-0.0335595	0.0688574	-0.582536	0.249912	-0.357221	-0.466486	-0.374768	0.347642	0.105662	0.0587083	0.24119	-0.640835	-0.375897	0.0763771	0.218342	-0.0643987	-0.405049	-0.444242	0.393035	-0.240713	-0.740574	-0.559685	-0.273532	0.107441	0.0473135	-0.704247	-0.504155	-0.295646	-0.30856	-0.71214	-1.1167	0.245028	-1.80468	-0.932666	-1.87308	-1.88019	-1.69014	-1.62112	-1.57703	-1.23723	-1.49123	-1.13245	-1.17823	-1.67885	-1.95367	-1.73064
ENSG00000034510	TMSB10	10.1875	1.59415	1.45812	1.19434	2.5008	2.0225	2.18279	2.26253	2.1701	2.48507	2.30195	2.3995	1.85518	-0.651291	0.383505	3.25135	-0.457285	2.14287	0.725219	0.712843	1.53051	1.80492	-2.30034	0.540239	1.19104	1.07608	2.30972	1.7354	1.80007	1.83878	2.06932	2.48125	0.377815	0.91908	2.2339	0.786896	1.80443	2.33372	2.47849	2.44118	1.69114	1.9658	0.746166	1.0163	0.541527	0.377414	0.255543	0.0347066
ENSG00000034533	ASTE1	-9.33611	-1.32538	-1.05935	-1.33782	-1.41359	-1.02268	-1.53728	-1.84364	-1.69874	-1.19125	-1.1076	-1.371	-1.48802	-1.96665	-1.40648	-2.05534	-1.88019	-1.88172	-1.73239	-1.61335	-1.64693	-1.62076	-1.13229	-1.42217	-1.38128	-1.481	-0.809546	-1.85981	-1.92934	-1.92669	-1.85618	-1.65041	-1.1326	-1.44305	-0.972642	-1.6704	-1.04251	-0.801053	-1.2038	-1.16071	-1.56448	-1.51332	-1.41035	-1.49358	-1.52861	-0.732083	-0.404576	-0.926042
ENSG00000034677	RNF19A	-7.91066	-1.2289	-1.28402	-2.24223	-1.46985	-1.84973	-0.423168	-0.861027	-1.1611	-1.40095	-1.32796	-1.47407	-1.22962	-0.878439	-1.32061	-1.87091	-1.4672	-0.8035	-1.39377	-1.30762	-0.766293	-0.888879	-0.957966	-1.10987	-2.425	-1.79218	-0.754943	-1.40455	-1.66176	-1.22156	-1.50159	-1.15401	0.712611	-1.55439	-0.972642	-0.729784	-0.979045	-0.460048	-0.533941	-0.628816	-0.73278	-0.908713	-0.49157	-0.541603	-0.247469	-0.376787	0.0509497	-0.53404
ENSG00000034693	PEX3	2.59802	-0.529908	0.233122	-0.131403	-0.193309	0.770029	0.421193	0.404503	0.600602	-0.130775	-0.346786	-0.232733	0.544549	0.409258	0.943887	-0.105823	-0.589058	0.635111	1.75199	2.07061	1.60978	1.75366	1.32785	0.15256	0.109707	-0.136069	0.832768	-0.161742	-0.278524	-0.0014912	-0.0714931	0.493078	1.40944	2.52084	2.29421	1.47781	2.29856	1.93716	1.47713	1.55524	1.45843	1.32345	1.35689	1.2559	0.815972	1.52097	1.83983	1.47075
ENSG00000034713	GABARAPL2	6.29819	1.32836	-0.157483	0.813799	0.457149	1.10253	1.56232	1.4435	1.48678	1.18771	1.17538	1.14382	1.68844	1.42428	0.656247	1.26642	-0.407768	1.25969	0.696547	0.508446	0.526139	1.28969	1.44645	1.77341	0.174316	0.658056	-0.14218	1.48655	0.967216	1.09541	1.27058	1.12411	1.41358	1.11278	1.06816	1.35146	1.39618	1.37066	1.53561	1.17423	0.856192	1.261	0.634281	0.597763	1.12588	0.677755	0.416995	0.83952
ENSG00000035115	SH3YL1	0.229522	0.23443	-0.964272	0.767951	0.239907	-0.404886	0.19242	0.150812	-0.0796119	0.149068	0.13024	0.125753	-0.500795	-0.362196	0.644409	-0.141424	0.4005	-0.884717	-0.00261954	-0.163182	-0.288886	0.179797	-0.46333	-0.275008	-0.108766	0.234352	0.888999	0.521908	0.472618	0.173626	0.359908	1.22802	-0.307428	0.554257	1.07414	0.911848	0.670775	0.982688	1.02175	0.989299	0.971042	1.0134	1.0584	1.17614	1.17089	0.615823	0.789556	1.05703
ENSG00000035141	FAM136A	4.55997	0.944974	1.27673	1.60905	1.13089	0.73034	0.773274	0.801196	0.886657	0.782224	0.837637	0.96639	1.073	1.52562	0.724571	0.651773	1.14732	0.877336	0.23748	0.240847	0.0121446	-0.23966	1.90707	0.832432	0.846135	1.12898	1.09818	0.821859	0.77414	0.535337	0.557493	-0.441661	-0.119244	0.0435013	0.398813	-0.36166	0.221793	0.175842	0.270052	-0.104964	-0.295646	0.654613	-0.323514	-0.311669	-0.458759	-0.0808657	0.277359	0.0499151
ENSG00000035403	VCL	3.85622	0.164672	0.762501	0.374119	0.1697	1.17498	0.470492	0.489882	0.506224	0.622815	0.645172	0.643187	1.48655	0.225157	0.265924	0.948235	-0.721864	0.735683	1.16157	0.942604	2.69974	-0.848523	1.06588	0.928348	0.462887	0.760577	1.27861	0.52229	0.607747	0.657135	0.616878	0.508086	-0.0163754	0.930717	-0.0611162	0.536975	0.621291	0.340715	-0.10689	0.0190598	0.743853	0.445263	0.403145	0.540866	0.541527	0.483688	0.840417	0.957055
ENSG00000035499	DEPDC1B	3.29746	1.23312	0.927538	0.573811	-0.784886	0.0486392	0.778584	0.619107	1.00036	0.759688	0.906742	1.02139	-0.141926	1.34385	0.231734	-0.340369	-1.02254	-0.459838	0.664027	0.837305	0.398276	0.774417	1.48822	0.506704	1.29165	1.08951	1.03893	0.376912	0.59138	0.188903	0.588325	0.442877	2.42607	1.20414	1.32672	1.16205	1.39109	1.83233	1.44379	1.55202	1.4662	1.67528	1.47435	1.40873	1.81622	1.85887	2.03354	2.18455
ENSG00000035664	DAPK2	0.0352134	0.8011	0.615823	0.568217	-0.257559	-0.42547	0.611997	0.472079	-0.0705442	0.0255152	0.00147448	-0.0125507	-0.302269	-0.369247	-0.298782	-0.337683	-0.780532	-0.192707	-0.247751	-0.235263	0.704366	-0.722293	-0.192173	-0.284058	0.256192	0.404228	-0.429383	0.665601	0.0318763	0.102436	0.120483	0.595851	-0.559685	0.071635	0.577029	1.25188	0.898917	1.21428	1.15254	1.52669	0.896809	0.914278	0.973837	0.944312	1.09485	1.21003	0.311913	0.767302
ENSG00000035681	NSMAF	-0.162625	-0.0542202	0.0924096	-0.300275	-0.877506	0.465979	-0.0881048	-0.145584	-0.109716	-0.0443228	0.0635648	0.298646	-0.220937	0.191882	-0.77869	-0.124691	-1.0867	0.609211	0.824845	0.72959	0.221318	-0.702015	0.700225	1.20438	0.744078	0.234352	0.160398	-0.0305294	0.0474876	0.207377	0.300616	0.317886	0.715468	0.240288	0.0205429	0.640089	0.688691	0.776624	0.485517	0.687089	0.77487	0.466906	0.664148	0.597763	0.519869	1.1734	1.41385	1.17395
ENSG00000035687	ADSS2	0.467684	-0.602889	-0.18553	-0.207979	-0.491271	-0.246621	-0.597754	-0.616097	-0.427999	0.230376	0.206554	0.236716	-0.264202	0.307452	0.803339	0.19022	-0.554508	0.0876491	0.828501	0.793398	0.813799	0.899521	0.0390775	-0.0425365	0.0110024	-0.118253	0.0398027	0.380657	0.448728	0.448728	0.50097	0.875964	0.476667	0.469401	-0.656344	-0.755725	-0.722293	-0.518223	-0.70864	-0.630823	-0.787711	-0.900848	-0.76549	-0.775212	-0.738485	-0.889966	-0.542875	-0.592777
ENSG00000035720	STAP1	5.31623	2.21037	2.49322	2.66873	0.228974	-0.0301209	0.389847	0.102136	0.901579	0.741517	0.815449	0.815166	-0.0785072	0.856079	1.02394	-0.0660107	0.35618	-0.764292	2.17706	2.06563	0.780703	1.06182	0.611715	0.749884	2.87739	2.98724	-0.0908353	1.07492	1.4662	0.950227	1.09341	1.26061	0.568748	2.4027	1.31988	0.39436	2.12791	0.311993	0.127681	0.554376	1.95944	1.71631	1.99543	1.80669	1.71371	0.220798	1.65865	2.22728
ENSG00000035862	TIMP2	5.1066	0.323604	1.28969	0.832432	0.243781	2.0225	0.630911	0.683421	0.633454	0.950609	0.881177	0.902788	1.19321	-0.283676	-0.115466	1.15895	-0.66694	1.9943	0.100281	0.19022	3.09459	1.67366	1.01394	1.61798	0.595765	0.848779	0.67746	1.35203	1.24443	1.47679	1.47075	0.305445	-0.159191	-0.104224	1.00286	1.0442	0.873363	0.667463	0.856616	0.788511	0.857913	0.987097	0.887198	0.932164	0.869021	1.03311	0.552748	0.788778
ENSG00000035928	RFC1	-0.797316	0.0111346	0.220903	-0.368555	-0.264024	0.723963	-0.454955	-0.408326	-0.195418	-0.498499	-0.587673	-0.596477	0.495366	0.568992	-0.207618	0.145281	-1.32392	-0.113907	0.235785	0.292919	0.604502	0.573154	0.205622	0.0880122	-0.037834	0.848779	0.0506663	-0.771891	-0.675658	-0.933355	-0.712387	0.123915	0.377538	-0.0283489	-0.826011	-1.20837	-1.01141	-0.684964	-0.956745	-0.907914	-1.76443	-1.80976	-1.91212	-1.86203	-1.80177	-1.95232	-1.8953	-1.77365
ENSG00000036054	TBC1D23	-1.31259	0.00891134	-0.131063	-0.0269389	-0.267955	-0.282554	-0.506318	-0.511808	-0.43106	-0.350381	-0.295012	-0.467198	-0.102083	-0.258831	0.278195	-0.028268	-1.31647	-0.355329	0.282615	0.328403	0.397838	0.540594	-0.087892	-0.267467	-0.512023	-0.127129	-0.379266	-0.645395	-0.554902	-0.707478	-0.57594	0.334992	0.571145	0.281484	0.477773	-0.616213	0.334992	0.0264498	-0.691277	-0.417073	-0.352511	-0.428849	0.0235319	-0.592108	-0.3679	0.473362	0.908456	0.0927931
ENSG00000036257	CUL3	-1.81844	-0.163752	-0.757656	-0.0812331	-0.933957	-0.180397	-0.516462	-0.542356	-0.485394	-0.608578	-0.619211	-0.622437	0.284921	0.398044	-0.114709	-0.0572562	-1.839	-0.0363298	0.0422725	0.127242	0.35618	0.410954	0.0713452	-0.196658	0.69172	-0.225297	-0.16338	-0.796861	-0.750867	-1.00388	-0.922565	-0.0497306	0.597976	-0.249253	0.384421	-0.181482	0.308465	0.109286	-0.232029	-0.101208	0.16431	-0.228516	0.0235319	-0.254452	-0.170271	0.0516352	0.384257	-0.29871
ENSG00000036448	MYOM2	0.275872	-0.913437	-0.569012	-0.545169	0.101795	0.208303	-0.501855	-0.201803	0.0711535	0.0165442	0.0295807	0.0239969	0.157994	0.546518	0.615217	0.630911	1.09102	-0.447763	0.571956	0.183752	0.113009	0.00952203	0.542597	0.0683392	-0.401245	-0.40441	0.0269283	0.492167	0.1697	0.350425	0.259351	-0.121502	0.680007	-0.0985101	-0.963312	-0.950892	-0.882999	-1.01056	-1.01921	-1.02841	-0.74697	-0.825603	-0.791056	-0.857453	-0.816844	-0.792002	-0.750867	-0.804834
ENSG00000036530	CYP46A1	-0.967649	-0.322141	-0.220343	-0.271608	-0.0421865	-0.261658	-0.0432759	-0.0406658	-0.0964481	-0.000347657	-0.0227794	-0.0152645	-0.553806	-0.440877	0.0441294	-0.105343	0.119967	-0.154265	-0.119244	-0.171295	-0.183287	-0.122735	-0.612909	-0.271932	-0.311593	-0.289391	0.179368	0.242559	0.253196	0.428941	0.359413	0.0301773	-0.713505	-0.119244	-0.0240796	0.277437	-0.852601	-0.0796119	-0.00813994	0.00554991	-0.408542	0.0831787	-0.150243	0.183105	0.010343	-0.773835	-0.388414	-0.217242
ENSG00000036549	ZZZ3	-5.25283	-0.707656	-0.78622	-0.335559	-0.880213	-0.779992	-0.901253	-1.00207	-0.900092	-1.0867	-1.11727	-1.3445	-0.123137	-0.0923139	-1.20355	-1.1886	-0.355939	-0.572606	-0.564725	-0.493885	-0.495698	-0.44937	-0.694708	-0.727739	-0.761877	-1.16634	-1.00875	-1.43652	-1.13285	-1.38636	-1.1776	-0.654533	0.133565	0.417922	0.248487	-0.266075	0.271516	-0.553927	-0.885619	-0.664743	-0.104527	-0.195258	-0.244626	-0.0800111	-0.109716	0.664148	1.14992	0.70213
ENSG00000036672	USP2	-8.90597	-1.59318	-1.69101	-1.46171	-0.862285	-1.15225	-1.39724	-1.51942	-1.8461	-1.59318	-1.5524	-1.45276	-1.22677	-2.41847	-0.80707	-0.550351	-0.169699	-1.54424	-1.16985	-1.40648	-0.287917	-2.22143	-2.01972	-1.43442	-1.54497	-1.56359	-0.720316	-1.63488	-1.58762	-1.55901	-1.81755	-1.79218	-2.47912	-1.49412	-0.749323	-0.85946	-1.09968	-1.05213	-0.800681	-0.948319	-0.846714	-0.632912	-0.760264	-0.600091	-0.634993	-0.820297	-0.839518	-0.738838
ENSG00000037042	TUBG2	0.650364	-0.0426796	0.224102	-0.517846	0.580071	-1.02268	-0.0460228	-0.237484	-0.254162	0.443823	0.490611	0.474658	-0.227082	1.29741	0.0410226	-0.215033	0.975151	-0.201486	-0.562724	-0.427999	-1.43001	-1.6742	0.568418	1.02536	-0.339806	-0.313157	1.31971	0.513331	0.973525	0.29545	0.445263	-0.309277	1.90123	0.642592	-1.14886	-0.216224	0.338322	-0.340951	-0.331303	-0.0414068	-0.561346	-0.152144	-1.03386	-0.983176	-0.312662	-0.904293	-0.992694	-0.624565
ENSG00000037241	RPL26L1	4.94156	1.46927	1.1058	1.20916	0.123742	1.15254	0.476667	0.656949	0.857663	0.965712	0.534034	1.13648	1.34083	0.701193	0.221976	1.02988	-0.425627	1.67117	-0.243495	0.410954	0.529338	1.08585	1.39342	0.760202	1.00896	0.788778	0.270131	0.532282	0.388446	0.306863	0.437292	1.02139	1.15236	0.904184	0.832123	0.989299	1.18028	1.01285	0.996771	1.0288	0.781526	0.797749	0.748013	0.603607	0.573154	1.0601	0.696996	0.606174
ENSG00000037280	FLT4	2.23001	0.0852481	0.243974	0.200566	0.605118	0.218661	0.37076	0.36403	0.349377	0.459428	0.281896	0.452181	0.247332	0.102267	0.845686	0.60393	0.810836	0.396427	0.72182	0.236152	0.235481	0.340638	-0.118639	-0.149883	0.15996	0.297037	0.48534	0.750913	0.871859	0.517833	0.800921	0.208815	-0.0805675	0.345576	0.175582	-0.102083	-0.457732	0.0712785	0.340035	0.164224	-0.250245	0.590425	0.0869373	0.190398	0.0470086	-0.567772	-0.654839	-0.169574
ENSG00000037474	NSUN2	1.00094	0.628109	0.494676	0.174117	-0.574768	0.515438	0.205133	0.24119	0.23748	0.277359	0.307527	0.676096	0.232924	0.625138	-0.108766	0.456407	-0.0759894	-0.0594306	0.392734	0.355732	0.331717	0.021158	0.729992	0.475349	0.425291	0.477597	0.150565	0.18262	0.194733	0.249912	0.308767	-0.31719	-0.346506	0.566181	-0.958662	-1.38067	-1.47759	-0.938369	-1.02422	-1.12325	-0.916506	-1.19673	-1.11819	-1.01353	-1.02667	-1.4932	-1.6704	-1.25243
ENSG00000037637	FBXO42	-8.53703	-2.02336	-2.08275	-2.12023	-0.941025	-0.595428	-1.72877	-1.80468	-1.81155	-1.85767	-2.06104	-1.83794	-1.01393	-1.72259	-0.34704	-1.76231	1.05572	-1.26255	-1.0444	-1.15206	-0.903012	-0.760795	-1.35054	-1.36804	-1.32872	-1.75755	-1.1238	-2.1281	-1.83794	-2.25498	-2.06308	-1.06506	-1.06372	-0.756511	-1.17379	-1.56553	-1.32252	-1.29829	-1.3673	-1.38997	-0.979662	-0.915052	-1.08584	-1.13245	-1.0334	-0.675181	0.0322991	-0.72996
ENSG00000037749	MFAP3	-3.59942	-0.596747	0.216759	0.185476	-1.30004	-0.557777	-0.991564	-1.035	-0.871998	-0.541832	-0.58924	-0.32091	-0.235402	0.0994739	-0.996969	-0.536661	-0.240371	-0.658864	-0.257856	-0.230997	0.0484867	-0.208439	-0.305591	-0.145707	-0.443562	-0.466644	-0.932805	-0.616328	-0.573046	-0.689868	-0.531891	-0.62367	0.936577	-0.861308	-1.02938	-2.14276	-1.74571	-1.74528	-1.97793	-1.87785	-1.50591	-2.07718	-1.86475	-1.77749	-1.45276	-1.14682	-0.895881	-1.79165
ENSG00000037757	MRI1	4.2532	1.15554	0.257611	1.23351	1.59491	0.902293	1.01197	1.17722	1.33292	0.803844	0.77525	1.4886	1.02339	0.688575	2.35483	0.655792	2.12333	0.884589	0.17994	0.0655262	-0.507916	-0.753503	0.388252	0.752255	1.8211	1.50534	0.436122	0.0846363	0.368573	0.36145	0.347204	-0.433227	-0.451829	0.628552	1.0393	0.987859	0.789969	0.751096	1.05982	0.899757	1.30645	1.42832	1.27522	1.29794	1.2984	0.842134	0.376563	0.856305
ENSG00000037897	METTL1	-3.05466	-0.295299	-0.0452447	-0.511624	0.852387	-0.180397	-0.707112	-0.652228	-0.547539	-0.60223	-0.54479	-0.661334	0.0389355	-0.174866	-1.12022	0.238547	0.639647	-0.644311	-0.742649	-0.53523	-0.0179372	-1.16985	-0.300275	-0.572606	0.504195	0.404228	-0.532741	-0.634185	-0.737163	-0.440632	-0.635201	-1.13285	-0.957151	-0.580315	-0.732548	-0.331946	0.243781	-0.553927	-0.412603	-0.396199	0.106551	-0.232828	-0.309488	-0.242622	0.0254266	0.30242	0.265461	-0.222118
ENSG00000037965	HOXC8	-8.4491	-1.24685	-1.41245	-1.47356	-0.596747	-2.35714	-0.76581	-0.778466	-0.879512	-1.10007	-1.09968	-1.08183	-2.17522	-0.931262	-1.46929	-0.311416	0.33208	-2.21672	-1.8461	-2.08982	-2.60008	-1.86537	-1.05398	-0.64152	-1.47721	-1.49466	-0.719014	-1.58624	-1.69172	-1.17355	-1.25669	-2.02336	-1.8422	-1.53896	-0.886147	-0.971837	-1.09885	-0.982746	-0.758964	-0.890453	-0.948666	-0.755408	-0.909753	-0.794667	-0.817808	-0.977288	-0.996969	-0.985715
ENSG00000038002	AGA	6.48536	0.72505	0.104214	0.689964	1.24904	-0.00213768	0.938851	0.821859	0.837963	1.33696	1.35749	1.296	0.764915	1.28239	0.257153	1.68016	-0.983336	1.82376	0.243198	1.17024	0.961147	0.987859	1.95944	1.21786	1.19104	0.3767	2.20072	1.53634	1.1808	1.56045	1.2812	3.52726	1.39974	0.484466	1.44295	1.31769	1.32119	1.73222	1.35377	1.71189	1.32291	1.53277	1.00932	0.70652	1.21195	1.23597	0.783922	1.03692
ENSG00000038210	PI4K2B	3.06262	0.325663	0.313837	0.793398	0.486149	0.287157	1.16551	1.31791	1.31214	0.511345	1.00704	0.480823	-0.109414	0.774741	0.127242	0.099017	-0.44567	0.507755	0.944174	0.782614	0.407719	0.224716	0.810245	0.735441	0.549269	0.694367	0.930065	0.498776	0.420531	0.736291	1.41842	0.628329	-0.480866	1.43761	0.600157	0.504692	0.203703	0.882372	0.255455	0.383132	0.575618	0.396066	0.472473	0.13182	0.277792	0.61413	0.775668	0.205318
ENSG00000038219	BOD1L1	-2.30543	-1.05436	0.651087	-0.655315	-0.121963	-0.38817	-0.506043	-0.457456	-0.370573	-0.0960776	-0.155586	-0.154351	0.246486	0.00891134	-0.970682	0.137465	0.0569983	-1.04059	-0.244899	-0.263396	-0.0551722	-0.308735	-0.397538	-0.245471	-0.36546	-0.453331	-2.04282	-0.52437	-0.49538	-0.278344	-0.264921	0.535547	-0.125906	-0.615891	-2.04934	-2.08275	-2.03101	-2.04737	-2.01052	-2.07923	-2.05244	-2.10277	-2.12212	-2.08632	-2.06104	-2.00719	-1.87862	-2.01052
ENSG00000038274	MAT2B	-0.0169121	0.0991685	1.03281	1.34611	0.215598	0.450987	-0.282341	-0.187091	-0.0821394	-1.26139	-1.23375	-1.32111	0.695301	0.309974	0.114991	0.14641	-0.853897	0.0377153	0.177836	0.252548	0.665998	0.679097	0.524216	0.662494	0.386745	0.274097	-0.589058	0.000941355	-0.229174	-0.266161	-0.130083	-0.33123	1.282	0.555335	-0.147934	-0.0753766	0.346352	-0.10933	0.000941355	-0.127973	-0.73278	-0.775502	-0.58676	-0.797616	-0.641632	-0.188835	-0.126985	-0.399652
ENSG00000038295	TLL1	-0.750442	1.06588	-0.00601663	0.0745457	-0.0225005	-0.81795	0.146718	0.108624	0.0901272	-0.0825814	-0.0687491	-0.0776739	-0.302948	0.48674	-0.00955804	-0.0945107	0.262702	-0.041726	-0.140125	-0.14975	-0.592355	-0.526974	0.497241	-0.103926	0.163636	0.172176	0.0833609	-0.249165	-0.0399239	0.363426	-0.085293	-0.495065	-0.447763	0.107053	0.128509	0.0362614	-0.0286584	0.136286	0.122354	0.128329	0.0305816	0.0252107	0.0444348	0.0914334	0.111327	-0.186224	-0.0621947	0.0328539
ENSG00000038358	EDC4	2.81284	-0.283676	0.15716	0.218197	1.34385	1.0486	0.38558	0.474272	0.126435	0.303782	0.386582	0.783814	0.0232031	0.187784	0.0616072	1.31694	1.66295	0.185271	0.253382	0.219321	0.132277	-0.020262	0.327547	0.782915	0.00962089	0.536374	0.381265	0.175842	0.393271	0.29274	0.195606	-0.0042047	1.10381	0.255275	0.327443	0.450362	0.423251	-0.298417	-0.0436959	-0.23112	1.04641	0.863813	1.03756	1.05629	0.931265	0.641627	0.293898	0.705527
ENSG00000038382	TRIO	-1.70365	-1.04204	-0.567875	-0.539286	-0.22789	-0.00213768	0.407115	-0.233846	-0.180894	-0.0751703	-0.00601663	-0.0243554	-0.562073	0.23398	-0.63228	-0.959146	-0.512749	-0.0303879	0.155168	0.00834185	0.00962089	-0.874592	-0.175931	0.0255152	-0.394501	0.310145	-0.19695	-0.579143	-0.408542	-0.2362	-0.238618	-0.165615	-0.263836	0.546693	-1.7873	-2.60008	-2.35714	-2.21158	-2.18291	-2.48377	-1.84477	-1.92024	-2.05742	-1.87785	-1.9128	-2.6427	-2.2105	-2.02126
ENSG00000038427	VCAN	2.19304	-0.0814141	0.201963	0.0656577	0.0187816	0.37642	-0.00819294	0.0190598	0.0948276	0.393459	0.199715	0.229409	0.253912	-0.402044	0.581254	0.353314	-1.02938	0.0600136	1.36083	1.39867	1.20173	1.53857	-0.167046	0.533474	0.531896	0.247139	0.509214	-0.0133873	0.0622023	-0.0500553	0.0648531	1.7772	1.08037	1.18898	0.0838431	0.139016	0.374999	0.367233	0.00261442	0.17347	0.062064	-0.225866	0.0166982	-0.10689	-0.0685475	0.143806	0.492766	0.288037
ENSG00000038532	CLEC16A	0.35142	-0.291688	0.684229	1.11644	-0.40913	0.30053	-0.404307	-0.458893	-0.294086	0.1708	0.2105	0.0574308	-2.08632	-0.151395	-0.212337	-0.56569	0.11578	0.477086	0.295051	0.41482	0.164487	0.00537752	0.379699	0.494676	1.19104	0.107441	0.617083	-0.207822	-0.00571565	-0.257719	-0.441846	0.489882	0.29891	-0.199142	0.0835562	0.195045	0.333371	0.0241365	-0.137447	-0.0553175	0.352787	0.120805	0.30242	0.233122	0.268602	0.469557	0.640931	0.512102
ENSG00000039068	CDH1	5.91849	2.90168	3.23646	3.40053	0.3602	0.529938	0.281737	0.25828	0.286686	0.615921	0.26838	0.63727	0.798681	0.53381	0.904184	0.75367	0.370599	-0.111038	1.59225	1.43028	2.15744	0.907439	0.445263	0.188034	3.18659	3.23646	-0.113907	1.12077	0.971042	0.978534	1.59004	0.643187	0.420704	1.08672	0.390422	0.380527	0.194884	0.133392	0.149766	0.141268	0.473102	0.417106	0.480442	0.563097	0.573371	0.281484	0.283424	0.558747
ENSG00000039123	MTREX	-0.0269367	0.095258	-0.0497306	-0.329193	-0.0613674	0.699986	-0.146753	-0.111586	-0.00751605	-0.370484	-0.422682	-0.475464	0.568586	-0.373295	-0.00571565	0.231734	-1.62418	0.799628	-0.0135563	0.0713452	0.72478	0.736533	0.151858	-0.0685475	-0.0453957	-0.224731	0.13024	-0.564725	-0.67363	-0.640664	-0.547285	0.265565	0.599886	0.19022	0.334206	0.41397	0.618896	0.645172	0.46681	0.580673	0.0385964	-0.0135563	0.0292292	-0.0907679	-0.0994509	0.355359	0.324417	0.0963919
ENSG00000039319	ZFYVE16	0.00868294	-0.276532	-0.628203	-0.350273	-1.02652	-0.38817	0.0543473	0.280075	0.0920534	-0.0651865	0.022904	-0.0382872	-0.376444	0.830673	0.137964	0.222832	0.268437	-0.0942086	1.27815	1.59225	0.457149	0.550939	0.703034	0.3602	0.24449	-0.0107658	0.291658	0.13475	-0.0545012	-0.081934	-0.162508	0.983381	0.74292	0.845446	-0.23846	-1.30275	-0.424659	-0.194312	-0.891676	-1.07401	-0.592896	-0.80515	-0.532134	-0.814018	-0.425136	-0.218945	0.698535	-0.529721
ENSG00000039523	RIPOR1	3.42199	0.381545	0.298418	2.71197	-0.115256	0.567519	0.140705	0.0846363	-0.0896157	0.301867	0.293754	0.305297	0.560639	0.131353	1.28163	0.665601	0.532862	0.599716	1.13265	1.06142	1.16738	1.11536	0.404578	0.16633	1.28299	1.43507	0.397838	0.701193	0.779926	0.700631	0.713053	0.8011	0.349544	0.833842	0.604502	0.552073	0.440699	0.412862	0.338506	0.372852	0.63727	0.536801	0.641734	0.662712	0.68576	0.511512	0.549173	0.71844
ENSG00000039560	RAI14	2.49968	-0.416927	1.62672	1.05807	-0.652228	0.695301	0.0915833	0.546518	0.181129	-0.108002	0.277047	0.153618	0.416883	0.413785	0.768156	-0.182527	-0.711005	0.380957	1.41684	1.48749	1.23116	1.22286	0.423251	0.727867	1.46082	0.987097	0.716673	0.432151	0.278195	0.0865691	0.0965687	0.0773422	1.38945	1.3384	0.485109	0.48534	0.719564	0.586542	0.14628	0.378548	0.446802	0.0305816	0.375839	0.217683	0.299347	0.488142	0.812474	0.655792
ENSG00000039650	PNKP	5.28732	-0.271078	4.35888	2.21871	1.01881	0.568992	1.38214	1.37841	1.28794	1.35146	1.41578	1.47816	0.292919	1.37408	0.798395	0.14078	0.914681	0.61602	0.988605	0.781231	-0.616328	-0.751991	0.950927	1.31846	0.24449	2.02732	1.79577	1.00075	1.15167	1.28014	1.09937	0.14063	-0.0495745	0.926881	-0.203973	-0.293846	-0.345581	-0.251999	0.155252	0.0236656	-0.183723	0.161107	0.0672283	0.14078	-0.134084	-0.779281	-1.14886	-0.741741
ENSG00000040199	PHLPP2	-5.94803	-0.829716	-0.558975	-1.30722	-1.53002	-0.42547	-0.777642	-0.685166	-0.960892	-0.745909	-1.10592	-0.770478	-1.80241	-0.748309	-1.0952	-1.18976	-0.952867	-1.00079	-1.01564	-0.993614	-0.875694	-0.885515	-0.599107	-0.705303	-0.994708	-1.04513	-1.0099	-0.92348	-0.785896	-0.684639	-0.562724	-0.920441	-1.01667	-0.928683	-0.427178	-0.455881	-0.450229	-0.436397	-0.515153	-0.476333	-0.558285	-0.572369	-0.50918	-0.463017	-0.457811	-0.351515	-0.0721046	-0.292474
ENSG00000040275	SPDL1	-0.716064	-0.106138	0.680217	-0.0586859	-0.633743	-0.215033	-0.0938804	-0.0816283	0.0811028	-0.0680821	-0.179394	-0.179067	0.0260985	0.189695	-0.0412558	-0.219552	-0.963765	-0.724058	0.175238	0.216962	0.0580825	0.14579	0.313496	0.133565	0.261513	0.100813	0.171859	-0.143422	-0.357304	-0.408326	-0.366169	-0.229474	0.280357	0.346624	-0.261902	-0.23966	-0.0414068	-0.0448341	-0.293754	-0.162508	-0.340688	-0.532315	-0.378491	-0.44937	-0.402868	-0.27583	0.0252107	-0.18553
ENSG00000040341	STAU2	2.54753	0.713935	-0.349931	0.698404	0.330718	0.268602	0.388596	0.107053	0.24579	0.352404	0.575959	0.450269	0.649131	0.228204	-0.316604	-0.263529	-0.743176	0.399369	1.06452	0.722071	0.196364	1.8029	0.804778	0.210671	0.386745	0.567032	0.298418	0.657573	0.358693	0.256544	0.217683	1.02009	0.927538	2.03026	1.36321	1.99046	1.86855	1.50315	1.46373	1.47401	1.63529	1.30258	1.67027	1.75839	1.68166	1.80625	2.05749	2.24194
ENSG00000040487	SLC66A1	-2.9806	-0.368227	-0.832997	-0.720549	0.210326	-0.525229	-0.100703	-0.0542202	-0.21251	-0.431422	-0.386724	-0.25796	-0.286201	-0.443468	-1.25219	0.290763	0.17097	-0.0719269	-1.08762	-1.10509	-1.08643	-1.20698	-0.434175	-0.328231	-0.833258	-0.806607	-0.408326	-0.468927	-0.529338	-0.286915	-0.414928	-1.13311	-0.972642	-1.01123	-0.812371	-0.831614	-0.952867	-0.798738	-0.501023	-0.657757	-0.906923	-0.636789	-0.878439	-0.799365	-0.847737	-0.946805	-1.14252	-1.06797
ENSG00000040531	CTNS	-0.792913	-0.0986861	-0.0930536	-0.442161	-0.119939	0.231045	-0.405535	-0.433338	-0.554282	-0.455609	-0.503061	-0.615263	0.766242	0.342316	-0.87873	0.282149	0.391132	-0.468744	0.503955	0.567749	0.871094	-0.184002	-0.258444	-0.536151	0.0184873	-0.0107658	-0.301481	-0.371439	-0.317532	-0.407932	-0.348933	0.156099	0.124531	-0.257559	-1.66132	-1.50014	-1.45755	-1.64788	-1.22653	-1.28036	-1.57169	-1.3726	-1.11038	-1.22335	-1.02138	-0.943802	-1.34161	-1.57089
ENSG00000040608	RTN4R	-4.70161	-1.00756	-0.586509	-0.565339	-0.949444	0.0853819	-1.38186	-1.3422	-1.46226	-0.554165	-0.877894	-0.764713	-0.270488	-1.78694	-0.558285	0.585013	0.487266	-0.10773	-1.15544	-1.34631	1.08761	-0.601123	-1.36167	-1.42513	-0.902722	-0.839518	-1.0983	-0.238272	-0.265854	0.183752	0.0153967	-1.36868	-1.76114	-1.34631	-0.571731	-0.704731	-1.12513	-1.13623	-0.72821	-0.946805	-0.703402	-0.384212	-0.594785	-0.357656	-0.422	-0.698543	-0.936293	-0.63705
ENSG00000040633	PHF23	-9.83159	-1.84477	-1.94639	-2.15433	-1.67753	-1.71577	-1.84096	-1.8338	-1.87308	-1.37435	-1.4672	-1.39144	-1.01123	-1.92781	-1.56045	-1.10873	0.272277	-0.739672	-1.60679	-1.70108	-1.37383	-1.23521	-1.31349	-1.43384	-2.08007	-1.96461	-1.31049	-2.19651	-1.57883	-2.71688	-2.40622	-1.45714	-1.43328	-2.06487	-1.3499	-0.903604	-1.19236	-1.50765	-1.43162	-1.28036	-0.951564	-1.28132	-1.08183	-1.27411	-1.32872	-0.680975	-1.08244	-0.937963
ENSG00000040933	INPP4A	0.344626	0.0197562	0.45624	0.526443	0.0925859	-0.701681	0.123742	-0.0703724	-0.0804654	0.344227	0.352495	0.357183	-0.383	0.348539	0.111741	-0.673881	0.348539	-0.423995	0.373929	0.358355	-0.124129	0.00934738	0.085523	0.417106	-0.173	0.241452	-0.598429	0.123379	0.29012	0.201421	0.297789	0.301867	0.978942	0.316123	-0.203973	-0.33673	-0.0626829	-0.389182	-0.397617	-0.520752	0.428324	0.216861	0.475747	0.127323	0.206822	0.0865065	0.28549	0.0880122
ENSG00000041353	RAB27B	1.17717	1.56832	1.43972	2.83872	-0.0700834	-0.629126	-0.376967	-0.247136	-0.285179	-0.281522	-0.232828	-0.266161	0.460549	0.705795	-0.0140709	-0.0354109	-0.7792	-0.0184187	0.419272	0.468208	0.48534	0.615419	0.721028	-0.292845	0.462887	1.28429	-1.27452	-0.257403	-0.337911	-0.490303	-0.433604	-0.00819294	1.59701	0.42243	-0.60939	-0.393292	0.0165442	-0.310595	-0.653357	-0.459299	-0.479509	-0.748088	-0.558711	-0.728864	-0.675181	-0.0683659	0.164995	-0.301643
ENSG00000041357	PSMA4	7.29177	0.904184	0.434353	-0.0346951	1.01945	1.37437	1.5144	1.54296	1.60499	1.1262	1.3749	0.973525	1.17655	3.76409	1.14992	1.282	-0.671147	1.9685	0.904723	0.9243	0.419744	0.905511	3.52726	1.79799	1.73259	0.819513	0.748888	0.60288	0.40905	0.231734	0.41397	1.02308	2.65961	1.03968	-0.459838	0.495906	0.237066	0.94649	0.51083	1.02027	-0.710457	-1.07024	-0.665101	-0.875694	-0.951439	-0.801415	-1.48225	-1.2973
ENSG00000041515	MYO16	0.121346	0.0937922	0.0390775	-0.0141772	-0.402461	-1.02268	0.116098	0.291278	0.110681	-0.0679559	-0.0591372	-0.0907679	-0.077305	0.494839	0.0579478	0.13727	-0.492453	0.484334	0.0577459	0.0944004	0.030708	0.137465	0.615217	-0.216358	0.0957734	-0.0223087	-0.404815	0.124905	0.0499815	0.129623	0.154185	0.161858	0.274833	0.190398	-0.18066	-0.223588	-0.147397	0.102831	0.00412739	0.0569983	-0.447374	-0.436397	-0.417803	-0.44503	-0.432404	-0.456082	-0.308735	-0.402278
ENSG00000041802	LSG1	-0.293385	0.030708	0.334992	-0.186511	-0.438182	0.329304	-0.0888976	-0.101059	-0.294086	0.0172955	0.0537773	0.0597478	0.392734	0.641734	-0.0612008	0.266804	-0.372728	-0.381947	0.356906	0.377677	0.402856	-0.322284	0.332852	0.40956	0.24449	-0.123463	-0.0503913	-0.662585	-0.580315	-0.430838	-0.450229	-0.606855	-0.27361	-0.26247	-1.78009	-2.49279	-2.46094	-2.38831	-2.28826	-2.31202	-2.51151	-2.53605	-2.72975	-2.59666	-2.58995	-2.76591	-3.1219	-2.72489
ENSG00000041880	PARP3	5.0386	0.175582	-0.73924	1.32314	1.15753	1.1821	1.41287	1.20278	1.56138	1.23162	1.23162	1.27102	0.923331	1.01586	0.821618	1.74324	1.46416	1.00137	0.639647	0.578043	-0.0515834	-0.072235	0.635943	1.13668	0.595765	0.374508	1.62493	1.31601	0.245148	1.15635	0.884589	0.815449	0.0974537	0.527859	0.269181	-0.117923	0.363309	-0.160923	-0.232029	-0.660151	0.389768	0.564597	0.131687	-0.145131	0.034812	-0.722953	-0.685166	-0.207979
ENSG00000041982	TNC	3.23733	0.911344	1.34042	1.48138	-0.0368012	0.189047	0.307291	0.28639	0.259351	0.559346	0.544549	0.566276	-0.162207	0.457539	0.479383	0.277359	-0.219838	0.333371	0.893002	0.794634	0.947917	0.904184	0.334031	0.0908027	1.22336	1.2812	-0.855787	1.04701	1.54101	1.37142	1.61377	1.58031	0.109861	0.550241	0.0606533	-0.0919474	-0.355939	0.0385964	0.0686852	0.0451998	-0.210709	-0.130598	-0.12011	0.0178807	0.00778295	-0.509386	-0.304493	-0.0608533
ENSG00000041988	THAP3	-6.56977	-1.62576	-1.87422	-2.10054	-0.89308	0.359679	-1.49938	-1.30391	-1.47496	-1.38535	-1.63522	-1.5619	-0.439312	-1.03237	-0.492992	-0.767925	0.110605	0.457539	-1.60319	-1.5524	-0.918594	-0.95989	-1.243	-1.38535	-1.83488	-1.8894	-0.597147	-1.52895	-1.50014	-2.4312	-1.5316	-1.15701	-0.191986	-1.61722	-0.652685	-0.519541	-0.352511	-0.619661	-0.500446	-0.566126	-0.624091	-0.469525	-0.604042	-0.674406	-0.716852	0.00684533	-0.280981	-0.636789
ENSG00000042088	TDP1	-1.31449	-0.159191	0.208303	-0.151511	-0.539712	-0.353353	-0.308735	-0.0988562	-0.103447	0.100389	0.261906	0.388773	-0.259513	-0.668437	-0.304144	-0.48471	-0.665438	-0.756869	-0.0945107	-0.157654	-0.105197	0.481659	-0.119373	-0.423381	-0.037834	0.022904	0.756222	-0.346334	-0.656163	-0.686992	-0.856045	-0.095023	-0.33709	0.285018	0.546518	1.07283	1.10605	1.03189	1.11415	1.24317	1.24739	1.2098	1.27673	1.57397	1.48725	1.75155	1.59843	1.88137
ENSG00000042286	AIFM2	1.04192	0.158404	0.375193	-0.246949	0.466612	-0.353353	0.59171	0.771451	0.496707	0.138247	-0.00487869	0.169368	0.696059	0.48109	0.366155	0.267194	0.400925	0.66784	-0.429775	-0.37371	-0.333646	0.388596	0.455336	0.273732	0.0797397	-0.0250991	0.658056	0.348873	0.354804	0.0836629	0.26257	-0.923232	-0.682583	-0.15391	-0.58795	-0.873822	-0.695981	-0.623565	-0.484501	-0.722382	-0.610537	-0.57963	-0.840278	-1.00684	-0.961851	-1.47356	-1.57436	-1.42165
ENSG00000042317	SPATA7	-5.0763	-1.40713	-1.11862	-0.841448	-0.646415	-0.980443	-1.12898	-0.792365	-0.63228	-0.83833	-0.967717	-0.774546	-0.0780056	-1.34631	-0.388018	-1.17269	-1.18814	-0.964047	-0.273454	-0.440286	-1.53497	-0.493196	-0.868979	-1.19538	-1.16471	-1.06863	-0.819913	-1.26757	-1.10509	-1.35344	-1.31798	0.135566	-0.174245	-0.447374	-0.175193	-0.189368	-0.0801467	0.0123044	-0.125573	-0.0710906	-0.315925	-0.360174	-0.281393	-0.296656	-0.291991	-0.15629	0.155335	-0.0923139
ENSG00000042429	MED17	-9.9519	-1.39993	-1.8325	-2.08091	-1.46929	-1.39675	-2.07923	-2.20361	-1.9581	-1.86278	-2.00893	-1.84096	-1.66793	-1.41413	-2.25051	-1.55841	-2.53987	-1.20862	-1.27294	-1.17036	-0.66694	-0.696877	-0.919335	-1.13698	-1.47145	-1.73677	-0.871626	-1.74381	-1.45962	-1.87091	-1.79112	-1.31049	-0.588029	-1.68292	-0.944726	-0.6283	-0.544478	-1.26852	-1.24005	-1.02461	-0.816167	-0.984819	-0.619033	-0.535352	-0.468667	0.373246	0.520083	0.342552
ENSG00000042445	RETSAT	5.41666	0.415629	-0.164984	1.14891	0.345397	1.07523	1.04219	0.875511	1.06308	1.12936	1.12696	1.13139	1.00002	1.29278	0.527514	1.23777	0.883021	0.861019	0.141747	0.289461	0.4641	-0.348117	1.26972	1.72504	1.61377	0.739043	0.475747	1.08551	1.02009	1.26913	1.21128	0.326536	1.26697	1.09893	1.0017	0.588514	1.04386	0.5395	0.265204	0.338598	1.40944	1.47192	1.1274	1.14752	0.948235	1.79911	0.769952	1.11944
ENSG00000042493	CAPG	10.0176	-0.0810659	1.297	0.91908	1.78511	2.0225	2.69974	2.60384	2.58951	2.56533	2.47849	2.49727	1.42428	0.460549	0.654779	2.8641	-0.755725	2.4126	0.765312	0.777867	0.893002	1.55402	0.792613	2.15167	0.386745	1.46644	2.43841	2.04207	1.49662	2.27944	2.28344	1.59004	0.470492	1.00643	2.8641	2.01597	2.26855	3.13249	3.18659	2.99923	2.46438	2.37184	2.10325	2.20485	1.98781	2.30332	1.17918	1.75978
ENSG00000042753	AP2S1	6.79401	1.88458	1.68079	0.908218	1.22531	2.0225	1.05615	1.0783	1.14689	0.760954	0.642171	0.670115	1.99177	0.643782	0.883654	1.67366	0.78486	1.57264	0.653254	0.744394	1.95824	0.925239	1.39267	-2.31411	0.425291	1.29486	1.9547	1.01507	0.764044	1.15895	0.883021	1.49402	0.815449	1.23394	1.1162	1.61758	1.86089	2.29052	2.4623	2.04937	1.2559	1.44504	1.30916	1.30324	0.819815	1.21003	0.606946	1.00036
ENSG00000043039	BARX2	-0.802751	1.40777	0.547223	0.381392	0.332852	-0.194173	0.0508873	0.0622023	0.0375574	-0.175492	-0.226235	-0.209824	0.0572556	-0.50204	-0.314486	-0.096235	-0.0703724	-0.263226	-0.574523	-0.67157	-0.837018	-0.257559	-0.585174	-0.83722	-0.022137	0.193421	-0.527204	-0.325311	-0.205552	-0.351117	-0.289391	-0.840664	-0.37388	-0.339649	1.14091	0.848069	-0.0717253	0.453957	0.780522	0.327443	0.464899	0.544784	0.26852	1.06708	1.03591	0.188264	-0.0209031	0.782224
ENSG00000043093	DCUN1D1	-2.55515	-0.593475	-0.550667	0.360956	-0.160838	-0.940048	-1.03293	-0.924486	-0.798034	-1.01833	-1.1224	-1.03822	0.07544	-0.650247	0.4174	-0.133034	-1.08059	-0.348281	0.0613237	0.0957734	0.403233	0.659553	-0.374686	-0.486078	0.950227	-0.18297	-1.05836	-0.641745	-0.52186	-0.897397	-0.53706	-0.240209	0.386819	0.231254	0.869491	0.250046	-0.035859	0.661628	0.136669	0.458187	-0.363916	-0.497128	-0.362135	-0.190909	-0.401425	-0.222778	0.0238045	-0.280125
ENSG00000043143	JADE2	-6.0706	-0.648947	-0.44937	-0.707848	-0.397538	-0.629126	-1.83488	-1.59531	-1.59212	-1.23593	-1.18205	-1.22496	-0.261658	-1.15658	-0.892211	-0.97029	-0.741978	-1.32341	-0.776004	-0.77373	-0.325658	-0.392435	-1.43202	-1.0546	-0.734566	-0.754943	-1.11604	-2.03101	-1.04179	-0.993979	-1.1164	-0.889689	-0.683254	-0.789661	-0.739021	-0.717042	-0.694257	-0.829716	-0.876829	-0.861175	-0.757975	-0.807361	-0.73924	-0.709939	-0.700547	-0.521697	-0.375061	-0.524205
ENSG00000043355	ZIC2	-9.6448	-1.80689	-1.72975	-1.68447	-1.04983	-1.11003	-1.55171	-1.63195	-1.98626	-1.81755	-1.76381	-1.80468	-0.915538	-1.68675	-1.69014	-1.55901	0.256363	-0.633743	-2.35006	-2.2632	-1.71784	-1.64433	-1.39316	-1.52615	-1.77964	-1.79841	-0.957966	-1.42342	-1.68447	-1.35809	-1.38291	-2.09509	-1.38588	-1.7536	0.9243	0.863304	0.231254	0.468296	0.932334	1.00402	0.075169	0.604793	0.835652	1.11965	0.831859	0.267612	0.0758456	0.434353
ENSG00000043462	LCP2	-2.10419	-0.406305	-0.0595855	-0.0731463	-0.892211	-0.0232064	-1.10726	-1.1509	-0.944382	-0.689197	-0.661334	-0.666563	-0.165615	-0.599107	0.733454	-0.258256	-1.38972	-0.443468	0.455844	0.439791	0.872595	0.939324	-0.720316	-0.678285	-0.0208055	-0.169699	-0.63705	-0.585734	-0.439136	-0.567275	-0.419258	0.4005	0.258953	0.185845	-1.06372	-1.30275	-1.13724	-0.975011	-1.2038	-0.907914	-1.04204	-1.11018	-1.32562	-1.02294	-1.04084	-1.12605	-0.743376	-0.710682
ENSG00000043514	TRIT1	0.0710756	-0.115067	0.17994	0.205771	0.368721	-0.38817	0.492264	0.596373	0.34997	0.0572556	0.127092	0.253829	-0.0837605	0.720338	0.403924	-0.389104	-0.133828	-0.0979542	-0.0271363	0.00811472	-0.685713	-0.430163	0.733625	0.00537752	0.462887	0.027988	0.835783	-0.144575	-0.3458	-0.405899	-0.423995	-0.847218	-0.306819	-0.116453	-0.247277	-0.676582	-0.0229092	-0.00287785	0.12978	0.059825	-0.236558	-0.64855	-0.627927	-0.715413	-0.671897	-0.523611	-0.00819294	0.0422725
ENSG00000043591	ADRB1	-4.04741	-0.804083	-0.886803	-0.923007	-0.293426	-1.42105	-0.143583	-0.140303	-0.234947	-0.388414	-0.436203	-0.434675	-1.0427	-0.630734	-0.800681	-2.02899	-0.451829	-0.167971	-1.07512	-1.0852	-1.16706	-0.975959	-0.93309	-0.953774	-1.01329	-0.990191	-0.350488	-0.111953	-0.221768	0.188034	0.063406	-0.704524	-1.21675	-0.872754	0.477773	0.408385	-0.391492	0.159596	0.528503	0.492998	-1.0334	0.147265	0.0826509	0.435726	0.283599	-0.773835	-0.711369	-0.010258
ENSG00000044090	CUL7	2.32324	0.144003	0.237179	0.225033	0.407719	-0.145945	0.405075	0.553354	0.442222	0.629882	0.63727	0.673859	0.144959	0.189888	-0.0100766	0.683209	0.566449	0.678635	0.885435	0.853299	0.932806	0.249595	0.433394	1.01466	0.333224	0.717686	0.715707	0.420531	0.671259	0.593011	0.46681	0.722324	-0.111038	0.0825699	-0.256516	-0.660151	-0.65399	-0.780113	-0.369673	-0.639571	0.122502	0.147265	-0.118521	-0.180034	0.0148646	-1.17678	-1.19305	-0.787933
ENSG00000044115	CTNNA1	7.49542	1.21786	0.460174	0.645905	0.262032	1.49766	1.36477	1.35305	0.943352	1.49607	1.53446	1.54996	1.35357	1.99046	0.726573	0.737037	-1.18026	2.0049	1.27571	1.31077	1.78511	1.27522	1.86621	1.79265	1.3124	0.678066	1.03135	0.952497	0.94912	1.11178	1.20358	1.42101	1.43681	0.488932	-1.25092	-2.28826	-1.82295	-2.06998	-1.81584	-1.87785	-1.59431	-2.0874	-2.01514	-2.26172	-2.51151	-2.97362	-3.46149	-2.68488
ENSG00000044446	PHKA2	3.45316	-0.278184	0.597976	0.799798	0.555744	-0.112881	0.801528	0.899757	0.561797	0.592035	0.659026	0.62068	-0.00871168	0.722589	-0.0770994	-0.259919	-0.226564	0.506934	2.53662	2.11424	1.39342	1.11727	1.01758	1.30891	0.425291	0.282383	0.757702	0.345123	0.718191	0.504872	0.559596	1.07414	0.868744	0.584045	-0.303581	0.0613237	0.393035	0.456688	0.0772824	0.225095	0.715283	0.129567	0.272277	0.024301	0.316683	0.197219	0.326151	0.535337
ENSG00000044459	CNTLN	-2.55685	-0.305236	-0.452183	-0.938492	-3.96376	-0.701681	-0.0734545	-0.0658251	-0.0236035	-0.263609	-0.291101	-0.393292	-1.1295	0.416883	-1.1919	-0.568469	-2.57203	-0.391893	0.247602	0.194084	0.115146	0.432671	-0.0393108	0.211534	-0.340197	-0.644311	1.60655	-0.523447	-0.603091	-0.889465	-0.936045	0.927538	0.536062	0.58555	-0.0141772	-0.0563599	0.289774	0.574141	0.0328539	0.302214	-0.435585	-0.718144	-0.432586	-0.546749	-0.494125	-0.311593	0.372242	-0.0542202
ENSG00000044524	EPHA3	-2.27104	0.00619244	0.0887656	0.0624877	-0.781362	-0.00213768	-0.694848	-0.701681	-0.652228	-0.583793	-0.556299	-0.570002	-0.318866	-0.564725	-0.109953	-0.364935	-0.833509	-0.472033	0.301695	0.0412751	0.433033	0.453385	-0.305815	-0.335883	0.0981303	-0.0184187	-0.6554	-0.584931	-0.487486	-0.638161	-0.248968	0.407037	0.0137131	0.202562	-0.096235	-0.111953	-0.0249561	-0.0768579	-0.324291	-0.198923	-0.189839	-0.397697	-0.1951	-0.211555	-0.169414	-0.0831386	0.282615	0.126613
ENSG00000044574	HSPA5	1.08722	1.12329	1.2083	1.40172	-0.898911	0.984743	-0.0980206	-0.0624114	-0.0909027	1.01326	-0.159384	-0.137892	0.859899	-0.582536	0.473876	0.852387	-0.534396	1.48822	-0.378342	-0.272918	1.72692	0.341097	0.115265	-0.0897572	1.37781	0.310145	-0.673248	0.323604	0.241452	0.00650902	0.00962089	-0.290284	-0.468245	-0.693181	0.487586	0.499435	0.320414	0.218661	0.360392	0.304909	0.264705	0.386493	0.302561	0.363192	0.315252	0.453027	0.111116	0.270131
ENSG00000046604	DSG2	5.05078	0.583821	1.26588	1.17655	0.14563	1.52426	0.733255	0.441363	0.909868	0.756089	0.653659	0.883021	1.06556	1.16738	1.74898	1.09502	0.497439	1.46219	0.83818	1.09021	1.58447	0.934378	1.74065	1.29741	1.12898	1.46644	-0.264202	0.940162	0.965212	1.04155	1.11727	0.989654	1.32069	0.811939	0.757914	1.53356	1.45476	0.677755	0.0240667	0.458187	1.42212	1.1609	1.49536	1.74198	1.45599	2.0942	2.26586	1.79855
ENSG00000046647	GEMIN8	0.615803	-0.220169	-0.577344	0.0295807	0.738332	-0.492734	0.19228	0.39947	0.180657	-0.189277	-0.185595	-0.290846	0.299746	0.360724	0.601936	0.0603616	0.779649	-0.809294	0.225033	0.5461	0.586368	-0.243133	1.21446	-0.309277	-0.224661	0.0459112	0.11592	-0.356227	-0.22265	-0.435392	-0.299108	0.21172	0.0315171	1.00774	-0.00213768	0.786896	0.665313	1.33003	1.03311	1.03189	1.34042	1.07695	0.835652	1.00194	0.763324	1.26669	1.07197	0.94445
ENSG00000046651	OFD1	-0.731674	-0.651291	-0.625367	-0.631782	0.26799	-0.525229	-0.270351	-0.371692	-0.318242	-0.358345	-0.213605	-0.39946	-0.254313	-0.299626	0.00396326	-0.0339161	-0.530895	-0.723164	1.31334	1.32314	0.481659	0.184936	-0.133692	-0.510275	0.209218	-0.194312	0.0982705	-0.43522	-0.283179	-0.493457	-0.314113	0.748612	0.645667	0.326766	0.583669	1.84256	1.87368	1.48198	1.15254	1.41684	1.41842	0.941356	1.4357	0.97704	0.938282	1.23235	2.10325	1.58344
ENSG00000046653	GPM6B	3.99139	1.08916	0.322493	1.63563	-0.100703	1.16269	-1.23388	-1.09167	-0.334735	0.388773	0.310658	0.346122	0.895497	-0.118253	0.854848	0.919548	0.312668	1.07713	1.11009	1.13837	2.42607	1.97122	0.228204	-0.294548	0.611715	0.79142	-0.960892	1.84082	1.53334	1.83005	1.83878	1.07087	0.97042	-0.146201	-0.0513425	0.0446327	-0.100977	-0.400334	-0.274479	-0.341644	0.0628868	0.1376	0.121933	0.166008	0.121154	0.396953	0.201765	0.23731
ENSG00000046889	PREX2	-0.931301	-1.20539	-0.963507	-0.905917	-0.363429	0.0875008	-0.0388209	-0.0299655	-0.0314081	0.179013	0.11552	-0.0113591	-0.709505	-0.212919	0.0736336	-0.395525	-0.429383	0.377538	0.251703	0.292539	0.198985	0.257611	0.00921673	0.590953	-0.661334	-0.800185	0.729992	0.0651007	-0.0586859	0.311733	0.250384	0.958226	0.230298	0.268602	0.131687	0.0290445	0.114514	0.21172	-0.0135563	0.085965	0.0382693	-0.154792	0.0406604	0.00537752	0.0408053	-0.0488056	0.338844	0.23376
ENSG00000047056	WDR37	-5.44584	-0.864195	-0.83986	-0.168428	-1.0332	-0.940048	-1.1961	-1.08448	-0.962562	-1.04179	-0.958235	-0.933636	-1.2836	0.196364	-1.79694	-1.61503	-0.272918	-1.36461	-0.754684	-0.692556	-1.16955	-1.31744	-0.585734	-0.633994	-1.044	-1.91947	-0.32549	-0.711749	-0.823055	-0.0687491	0.0301773	-0.606163	-0.341353	-1.3436	-1.03556	-0.857035	-0.593257	-0.927994	-0.65007	-0.926836	-0.462931	-0.798305	-0.497128	-0.176018	-0.458759	-0.339728	0.293898	0.0842247
ENSG00000047188	YTHDC2	0.366054	0.320414	-0.221264	1.14606	-0.178931	-0.353353	0.328803	0.311109	0.45737	-0.0676435	-0.00186902	-0.022137	-0.752975	0.436122	0.374508	-0.107211	-0.969072	0.087865	1.45743	1.30849	-0.299487	-0.359953	0.563566	0.352404	0.950227	0.404228	0.523633	-0.223459	-0.0964481	-0.151395	-0.0534498	0.404735	0.371497	0.762062	1.1331	0.664269	1.05472	1.21428	0.443575	0.667929	0.894049	0.590425	1.00687	0.82548	0.999863	1.03511	1.80625	1.36499
ENSG00000047230	CTPS2	3.53819	1.29396	0.997687	-0.187624	0.407037	0.780522	0.745325	0.871656	0.861977	0.575352	0.480542	0.534712	0.349027	0.161355	0.767951	-0.0559427	-0.408104	0.419097	1.02501	2.00051	-0.165466	1.28485	0.524037	1.03281	0.109707	0.748888	1.57905	0.150243	0.110943	0.0111346	0.0772227	1.33933	0.609943	1.37202	1.28702	1.41136	1.35472	1.63228	1.67402	1.66705	1.70897	1.59004	1.5779	1.93164	1.81401	1.69951	1.72343	1.6681
ENSG00000047249	ATP6V1H	1.2965	-0.0614973	0.477264	1.97343	-0.599107	0.686988	0.18143	0.155252	0.056139	-0.0609424	-0.0952098	-0.089091	0.809657	0.108971	-0.881054	-0.0334075	-1.48458	0.343074	0.363887	0.566662	0.969517	2.35962	0.988605	0.918151	-0.740693	0.0915833	-0.749323	-0.0789808	-0.0360082	0.0172955	0.137131	0.820611	0.987859	-0.253866	-0.553333	0.142031	0.170591	-0.272789	-0.0120349	-0.0907679	-0.505842	-0.694384	-0.228177	-0.505569	-0.593876	0.0741139	0.214029	-0.463017
ENSG00000047315	POLR2B	1.64292	0.176317	-0.177246	0.342316	-0.245194	0.86032	0.227657	0.315518	0.326977	0.108182	0.312151	0.258532	0.455336	0.805965	0.0132923	0.643782	-0.516559	-0.0824486	1.0442	0.971696	0.241951	0.323227	0.93506	0.675867	1.06983	-0.262354	-0.121025	-0.0517063	-0.0379984	-0.115466	-0.0403061	0.38456	0.779347	0.462064	0.259293	-0.33673	-0.0586322	0.198712	-0.050533	0.146092	-0.486157	-0.56972	-0.565161	-0.456082	-0.498142	-0.0896864	-0.190523	-0.37547
ENSG00000047346	FAM214A	-1.86184	-0.761622	1.82254	-0.637266	-0.723164	-1.19784	-0.141205	-0.534196	-0.349155	-0.10363	-0.121656	-0.127129	-0.689868	-0.225707	-0.856319	-1.07895	-0.492992	-1.07766	-0.604042	-0.596144	-0.420271	-0.352873	-0.406698	-0.213828	-0.564497	-0.496269	-1.12605	0.382929	0.147128	0.337103	0.253912	-0.131188	-0.11026	-0.758742	-0.98799	-0.84747	-0.784087	-0.92348	-0.900432	-0.915538	-0.828627	-0.788755	-0.800476	-0.77435	-0.798471	-0.583987	-0.451391	-0.655142
ENSG00000047365	ARAP2	-5.50611	-0.910854	0.151858	0.550732	-1.12092	-0.741046	-1.04513	-1.05078	-1.0722	-0.97029	-2.48683	-0.770192	-0.683254	-0.818328	-1.10873	-0.853897	-0.674406	0.161674	-1.03122	-1.02551	-0.189187	-1.34101	-0.754943	-0.854769	-1.04935	-0.703402	-1.02282	-0.804341	-0.667641	-1.06719	-0.816322	-0.867505	-0.957491	-0.986003	-0.412454	-0.394018	-0.460399	-0.593961	-0.589662	-0.592593	-0.488343	-0.481904	-0.452586	-0.386994	-0.390106	-0.215885	-0.134856	-0.257033
ENSG00000047410	TPR	0.234335	0.0375574	-0.503808	-0.703645	-0.31107	0.386671	0.00546371	-0.0797169	0.0538607	-0.199225	-0.186747	-0.225707	0.270658	0.257434	0.334031	0.649386	-0.78942	0.200233	0.684671	0.703694	0.585013	0.667644	0.473652	0.162006	-0.811853	0.207652	0.72339	-0.415303	-0.43522	-0.500236	-0.439312	1.1504	0.276802	0.489882	0.248487	-0.785814	-0.182816	-0.570713	-1.22653	-1.13013	-0.583192	-1.48025	-1.15701	-1.6092	-1.5706	-2.17236	-1.99166	-1.481
ENSG00000047457	CP	3.9155	-0.0938804	0.0602151	-0.677071	0.962764	1.07608	-0.17712	0.307602	0.347837	0.537789	0.911614	0.308367	1.38717	0.139981	1.68844	2.3621	1.99696	0.852638	0.872342	0.752743	0.797429	0.613216	0.246298	0.479383	0.259927	1.90061	1.05909	0.368008	0.308228	0.393271	0.269113	0.566087	0.173626	0.533238	-0.0924955	-0.165466	-0.347603	-0.314305	-0.020262	-0.185821	0.0777873	0.209428	0.0248442	0.0232031	0.00735407	-0.300877	-0.751991	-0.36841
ENSG00000047578	KATNIP	-2.45015	-0.591029	-0.224319	0.00226042	-0.627124	-0.492734	-0.221932	0.33923	-0.096926	0.428254	0.00396326	-0.289202	-1.04668	-0.183131	-1.89237	-0.907649	-0.64385	-0.498852	-0.766516	-0.756619	-0.664325	-0.906519	-0.143299	0.526876	-0.556698	-0.560111	-0.754684	0.282457	0.235972	0.452181	0.403924	-0.685275	-0.451391	-0.822565	-0.651291	-0.593662	-0.611969	-0.764495	-0.764292	-0.763881	-0.553043	-0.571981	-0.538891	-0.482068	-0.482932	-0.436397	-0.258831	-0.377597
ENSG00000047579	DTNBP1	-0.782731	-0.146315	-0.789051	0.0528162	-0.251999	-0.595428	-0.326374	-0.170167	-0.126795	-0.0345341	-0.015614	-0.0110965	-0.0214946	0.216601	-0.184596	-0.702504	0.466396	-0.23225	-0.279503	-0.184214	-0.0498863	-0.372399	-0.0979542	-0.215564	-0.00858904	-0.329575	-0.364935	0.219321	-0.0243554	-0.0586859	0.0052047	-0.0705442	-0.385501	-0.476529	-1.29118	-1.60522	-1.57436	-1.79694	-1.72794	-1.92552	-1.41454	-1.61722	-1.47836	-1.52758	-1.5865	-2.04934	-1.65345	-1.59355
ENSG00000047597	XK	0.346658	0.813799	0.071635	0.107053	-0.0471434	0.507423	0.179657	0.242893	0.250132	-0.551861	-0.037834	-0.194694	0.458854	-0.34704	1.07912	-0.330344	0.588146	0.196121	-0.284952	-0.0910728	0.455152	0.134578	0.317376	0.069038	-0.248729	0.245964	0.504195	0.11592	0.11826	0.136162	0.1895	-0.461873	-0.392952	0.635002	1.5153	1.45383	1.28239	1.25425	1.26752	1.27415	1.51181	1.49662	1.54415	1.57624	1.60574	1.40172	1.33065	1.53192
ENSG00000047621	C12orf4	-0.863607	-0.227609	-0.101426	-0.244345	0.188326	0.30053	-0.60845	-0.720669	-0.66178	-0.878847	-0.488535	-0.285639	0.424442	-0.170702	0.356357	-0.0858109	0.112838	0.0252107	0.193736	0.24426	0.346122	0.339551	0.549173	0.0776376	0.0184873	-0.0428239	-0.00280278	-0.4162	-0.575782	-0.64385	-0.428564	-0.0163754	0.549526	0.370039	0.259293	1.19373	0.816154	0.564831	-0.102825	0.345576	0.756089	-0.00462823	0.551397	0.463245	0.630171	1.1817	1.21879	1.03388
ENSG00000047634	SCML1	3.0393	0.425201	-0.182527	0.972946	0.14063	0.360956	0.772595	0.714638	0.743744	0.633688	0.730757	0.672076	-0.186224	2.66513	0.0741935	-0.453512	0.212319	-0.386471	0.890911	1.29794	-0.729383	-0.662408	2.29052	0.719791	0.0797397	0.414263	-0.931626	0.945568	0.993976	1.11467	1.40328	0.951873	1.68671	0.485734	-0.513429	-0.313735	0.229728	-0.260083	-0.703922	-0.452406	-0.0868973	-0.531271	-0.225866	-0.47189	-0.371439	0.241647	0.627431	0.0524701
ENSG00000047644	WWC3	1.43503	0.345271	2.06932	0.0270954	-0.478893	1.50826	0.510438	-0.16821	0.324417	0.386973	0.398971	0.40357	0.355876	-0.0513425	-0.602011	0.285644	-0.441846	0.647296	0.0163725	0.0027672	0.520917	-0.150304	0.349544	1.35447	0.109707	0.318836	-1.00278	0.447931	0.919866	0.236716	0.386493	0.724097	-0.11769	-0.232403	-0.381459	-0.045547	-0.49878	-0.628478	-0.746099	-0.514485	-0.368227	-0.325227	-0.141826	0.0459112	0.034812	-1.48705	-0.971216	-0.494672
ENSG00000047648	ARHGAP6	0.914842	0.816692	0.914402	0.961398	-0.130775	0.221976	-0.289655	-0.247666	-0.235456	-0.205691	-0.183453	-0.208118	0.338258	0.00226042	0.472618	0.378141	-1.14358	-0.591618	0.508861	0.532862	0.715468	0.815166	0.16804	-0.130083	0.874567	0.826101	-0.472448	-0.163752	-0.162966	-0.263689	-0.164515	0.446224	0.711818	0.507282	-0.909652	-0.0977251	0.203703	0.068106	0.200136	0.160741	0.106551	-0.156649	0.0316849	-0.00931303	0.137873	0.552619	0.989477	0.345197
ENSG00000047849	MAP4	4.96822	-0.228388	0.284226	1.65067	1.10508	1.02412	0.803339	0.603155	0.586145	0.948235	0.962171	0.949953	0.834118	0.434847	0.998893	0.342125	-0.362196	0.904184	1.15848	1.15895	1.11436	1.07345	0.651983	1.4435	0.549269	0.322346	0.926523	0.46002	0.855526	0.627609	0.732205	1.16789	1.10932	0.542247	0.671	0.391346	0.757011	-0.0325583	-0.326186	-0.189187	0.736291	0.725807	0.700442	0.364785	0.753315	0.166149	0.40335	0.712843
ENSG00000047932	GOPC	-4.4377	-1.00684	-0.921036	-1.17404	-0.619661	-0.901153	-0.790777	-0.812371	-0.707372	-0.984639	-1.04059	-1.2897	-0.854473	-0.749764	-0.193591	-0.46931	-0.569447	-1.62239	-0.0294879	0.0470871	-0.513072	-0.244465	-0.788156	-0.82423	-1.09909	-1.00207	-0.333111	-0.947461	-0.817808	-1.21139	-0.952006	-0.253061	0.226002	0.061775	-1.25092	-1.6704	-1.36141	-0.950723	-1.18936	-1.38997	-1.30785	-1.42977	-1.44331	-1.57571	-1.45276	-1.13845	-0.615146	-1.17894
ENSG00000048028	USP28	1.01913	0.925239	0.422588	0.580841	0.143806	0.428184	-0.448474	-0.571504	-0.156083	-0.0689278	-0.0993658	-0.108529	0.418755	0.184455	0.693489	0.260076	-0.900644	0.378734	0.554257	0.524379	-0.635423	-0.401844	0.527098	0.311733	2.3995	0.984869	0.30484	0.00905969	0.0635648	-0.54479	-0.283846	0.387489	1.34611	0.826937	0.917997	1.49702	1.32446	1.04701	0.698778	1.01132	1.56138	1.09502	1.7904	1.72043	1.63894	1.54374	1.84699	1.98615
ENSG00000048052	HDAC9	-3.25895	-0.638407	-0.561885	-0.568243	-0.772802	0.0325352	-0.923007	-2.23955	-0.862285	-0.392241	-0.474441	-0.496452	-0.32409	-0.814229	-0.250942	-0.384667	-0.286201	-0.114048	-0.142055	-0.124892	0.24579	0.224545	-0.625772	-0.292292	-0.498142	-0.528934	-0.299962	-0.526478	-0.559685	-1.16037	-0.899771	-0.161599	0.055065	-0.123269	0.183024	-0.340027	0.281959	0.423251	-0.0978903	-0.25316	0.329884	0.0135695	0.465168	0.400925	0.281552	0.768523	0.903145	0.795148
ENSG00000048140	TSPAN17	5.21443	0.264893	0.381265	1.43507	1.3049	0.976882	0.613649	0.79902	0.639141	0.839878	0.774999	0.843197	1.41111	0.608446	3.17415	1.76636	1.50534	0.874318	0.696788	-0.231951	0.309138	0.06265	0.785432	0.531659	0.504195	1.12233	0.607895	0.790961	0.877649	0.716395	0.778994	0.445263	0.0020741	0.552934	0.891908	0.250046	0.549609	0.0314056	0.323227	-0.161118	0.896809	0.911082	1.01366	0.905667	0.931265	1.1058	0.0604992	0.821618
ENSG00000048162	NOP16	-4.35172	-1.3244	-0.903604	-1.13769	-0.131063	0.316458	-0.83189	-0.771619	-0.750112	-0.892329	-1.08969	-1.03746	0.311913	-1.02477	0.0892757	0.372509	1.14478	0.208303	-0.946434	-0.891676	-0.847965	-1.3949	-0.859203	-1.07766	-0.665975	-0.993297	-0.741741	-1.36539	-1.23879	-1.74381	-1.57961	-1.3244	-1.13429	-1.03158	-0.762814	-0.788755	-0.894574	-0.930625	-0.625096	-0.789661	-0.7402	-0.513072	-0.735507	-0.707848	-0.737892	-0.720549	-1.0722	-0.971367
ENSG00000048342	CC2D2A	0.999856	0.405316	-0.273454	-0.133828	0.286686	0.0744419	0.371759	0.283424	0.406575	0.142654	0.178032	0.137783	0.024692	0.363887	0.541777	0.0297972	-0.0534498	-0.200855	0.0894455	0.475349	0.52229	-0.566505	0.575073	0.221976	0.14333	0.0675637	0.737772	-0.171003	-0.217477	-0.0717916	-0.311904	1.79469	0.286686	0.83552	0.350563	0.275545	0.350918	0.599459	0.426982	0.51668	0.207987	0.101975	0.188903	0.134404	0.162991	-0.00922557	0.19242	0.185271
ENSG00000048392	RRM2B	0.999832	0.474272	0.311282	1.14137	-0.141284	0.406264	0.136747	-0.063446	-0.0884339	-0.0766027	-0.0440955	-0.131757	0.0556578	0.407719	0.00981448	0.209574	-0.565339	0.122354	0.980748	0.680007	0.0455133	0.45737	0.117423	0.372242	1.3124	0.610818	-0.894272	0.0165442	0.0491699	0.0295807	0.390014	0.711071	0.415018	0.473558	-0.459838	-0.463608	-0.781706	-0.635845	-0.785582	-0.535352	-1.0334	-1.4515	-0.912785	-0.636696	-0.517944	-0.523611	-0.131573	-0.556698
ENSG00000048405	ZNF800	-8.3122	-1.19054	-1.49541	-0.894574	-1.19145	-1.33805	-0.887738	-0.800185	-1.08656	-1.29199	-1.47798	-1.43556	-1.69101	-1.28719	-1.41245	-1.65225	-0.303273	-1.3364	-1.61802	-1.46475	-1.22448	-1.1266	-1.19366	-0.986636	-1.26139	-1.29118	-1.09247	-1.50419	-1.62418	-1.54862	-1.35403	-1.55841	-0.289202	-1.17548	0.671	0.623953	0.596067	0.156099	-0.456997	-0.266758	0.342476	0.323295	0.475747	0.400925	0.718945	0.729801	1.24295	0.911213
ENSG00000048462	TNFRSF17	-3.01643	-0.844087	-1.02173	-1.03457	-0.185821	0.445263	-0.274657	-0.245471	-0.214489	-0.693518	-0.716393	-0.755408	0.373929	-0.224915	-1.03954	-0.134548	-1.19538	0.777036	-1.20862	-1.10726	-0.476881	-0.621689	0.384257	-0.50261	-1.03778	-1.15544	-0.763363	-1.06583	-1.37074	-1.29749	-1.36215	-0.902392	0.479742	-1.2655	-1.2116	-0.331946	0.0747142	-0.038492	-0.155734	-0.180962	-1.1382	-1.19213	-1.26139	-0.913437	-1.35231	0.0215643	-0.73924	-1.67844
ENSG00000048471	SNX29	-2.16984	1.23394	-0.115622	-0.215743	-0.718592	-0.282554	-0.026016	-0.171578	-0.159472	-0.187981	0.031067	-0.185978	-0.90511	0.439195	-2.47912	-0.984016	-1.88809	-1.02746	-0.410392	-0.353412	-0.436604	-0.406305	-0.220793	-0.267305	-0.0867713	-0.23931	0.0908027	-0.178293	0.131956	-0.325143	-0.147934	-0.193125	0.239598	-0.251279	-0.544233	-0.511222	-0.356081	-0.283506	-0.505569	-0.384872	-0.697585	-0.817109	-0.686744	-0.703645	-0.684399	-0.571504	-0.188176	-0.45061
ENSG00000048540	LMO3	-2.97241	-0.74496	-0.811853	-0.812371	-0.599521	-0.334271	-0.429244	-0.432037	-0.383329	-0.78511	-0.589456	-0.63409	-0.545535	-0.248812	-0.528765	-0.73398	-1.44063	-0.105494	-0.45552	-0.360531	-0.273454	-0.0614973	-0.0148392	-0.517846	-0.697033	-0.844087	-0.340768	-0.754367	-0.751693	-0.821414	-0.669979	-0.0800111	0.392428	-0.291101	-1.02366	-0.51695	-0.610637	0.270052	0.124618	0.0882556	-1.04818	-0.936538	-1.05113	-0.611473	-0.677445	0.0778568	0.31902	-0.463017
ENSG00000048544	MRPS10	2.22647	0.216601	0.291278	0.010075	1.30645	0.718945	0.666579	0.701058	0.774999	0.170658	0.46877	0.427808	0.834711	0.505529	0.473102	0.548613	-0.245194	0.501582	-0.0317213	0.054505	1.04327	0.75367	0.747072	0.634451	0.347115	0.326151	0.276625	-0.194977	-0.299108	-0.327213	-0.211678	-0.15642	0.5461	0.820611	1.11278	0.671484	1.44201	0.688158	0.00735407	0.51218	0.461333	-0.423463	0.570605	-0.672314	-0.498142	1.1817	1.18898	0.335289
ENSG00000048649	RSF1	-4.95633	-0.513609	0.124133	-0.819267	-1.02477	-0.701681	-0.555064	-0.647834	-0.849716	-1.27452	-1.2324	-1.17894	-0.663589	-0.660045	-0.302647	-0.975265	-1.05895	-1.10837	-0.603476	-0.566844	-0.479131	-0.263836	-1.1843	-1.04983	-0.591117	-0.644119	-0.49157	-1.47873	-1.15964	-1.37669	-1.32896	-0.390106	-0.341994	-0.607878	-0.265989	-0.278524	-0.221095	-0.0907679	-0.229174	-0.16338	-0.493659	-0.533604	-0.459151	-0.454381	-0.443468	-0.331607	-0.0629246	-0.267467
ENSG00000048707	VPS13D	-1.6091	-0.122114	-0.184002	-0.917207	-0.11659	0.0811867	-0.427178	-0.627927	-0.529163	-0.467639	-0.320496	-0.0320721	-0.238952	0.676939	-0.624091	-0.161599	-0.468245	0.149198	-0.110104	-0.0814141	-0.134671	-0.161228	0.0838431	0.232558	-0.466725	-0.385848	-0.159751	-0.539286	-0.337683	-0.474992	-0.494577	0.30108	-0.349155	-0.0546639	-0.0668916	-0.718711	-0.0717253	-0.190348	-0.487578	-0.482866	0.278105	-0.171722	-0.210855	-0.133596	-0.0626829	-0.499884	0.407368	0.39816
ENSG00000048740	CELF2	3.86469	1.9547	0.353879	0.792334	-0.557699	0.571512	0.926364	0.784027	0.985977	0.970574	0.800033	0.749884	0.382929	1.59491	-0.286352	0.179237	0.444908	0.621095	0.633053	0.693294	0.330865	0.109568	1.75278	1.4507	1.15635	1.02838	0.661194	0.575239	0.666269	0.687881	0.861977	0.401658	1.21003	0.655185	0.38204	0.545901	0.878259	0.347341	0.0297972	0.206028	0.769645	0.37043	0.63999	0.447931	0.527319	0.927793	1.08072	0.827233
ENSG00000048828	FAM120A	2.58129	0.514261	0.319482	2.15547	0.225157	1.30513	-0.115067	-0.0745318	-0.0672239	-0.44937	-0.41949	-0.407272	0.698666	0.0252107	-0.369856	0.631252	-0.584763	1.35749	0.773705	1.07492	0.867047	0.757702	0.60491	1.46329	1.06983	0.0545763	0.883021	0.817274	1.04487	0.695003	0.793398	0.246653	0.971042	0.325536	-0.200116	0.731631	0.631155	0.415351	0.251208	0.276625	0.541936	0.273641	0.503955	0.346931	0.551397	0.573571	0.695389	0.756222
ENSG00000048991	R3HDM1	3.04103	1.33889	0.144003	0.358904	0.366896	1.02971	0.368204	0.287461	0.284046	0.0788211	0.0452722	0.254871	0.683597	-0.0229092	0.695003	-0.647338	-0.374521	1.11568	1.14992	1.16835	1.14846	0.936328	0.588325	1.46549	2.18198	0.640535	1.15383	0.41482	0.689698	0.238278	0.272727	0.665998	-0.0594306	0.974628	1.19355	1.18378	1.16812	0.722589	0.108701	0.29735	1.1268	0.995552	1.38214	1.24904	1.27815	1.35874	2.02732	2.01597
ENSG00000049089	COL9A2	5.52594	1.87368	1.83005	1.9617	0.465743	0.394933	1.17451	1.1331	1.02741	1.38945	1.44048	1.50344	-0.0843978	1.53334	0.291875	0.589941	0.72383	0.434847	0.963191	0.846135	0.433214	0.0841375	1.31032	1.42428	1.83878	2.01725	0.975151	1.87075	2.40598	1.78712	1.90579	0.596984	-0.145418	0.206554	0.137783	-0.153365	-0.0942957	0.183836	0.11552	-0.123584	0.67665	0.611997	0.229409	0.301867	0.386073	-0.0146663	-0.332259	0.0226793
ENSG00000049130	KITLG	-3.25693	-0.101426	0.0937922	0.042545	-0.441846	-0.492734	-0.644565	-0.632515	-0.610961	-0.600091	-0.689197	-0.810193	0.139981	-0.91778	-0.702704	-0.791333	-0.733751	-0.691035	-0.351686	-0.230658	-0.353295	-0.479314	-0.700547	-0.567668	-0.898441	-0.404744	-0.965098	-0.603476	-0.792002	-0.992085	-1.15997	-0.490711	-0.0824486	-0.47851	-0.337445	-0.230997	-0.105966	-0.283846	-0.376242	-0.321387	-0.309277	-0.370663	-0.320093	-0.344104	-0.345211	-0.00343321	0.0833609	-0.142835
ENSG00000049167	ERCC8	1.74688	0.910449	0.29274	0.195794	0.223705	0.262811	0.565496	0.699481	1.07164	0.8011	0.492064	0.624316	-0.460219	-0.887738	-0.119373	-0.664325	-1.00705	0.451758	0.658298	0.624316	0.455681	0.659375	-2.30034	1.17943	0.310145	0.995713	1.33586	0.380957	0.347742	0.376247	0.4158	0.422851	0.0421326	1.50344	2.08521	1.29905	1.9658	1.23916	0.406066	1.10709	1.66705	1.44504	1.68618	1.03893	1.58652	1.89506	2.23047	1.78036
ENSG00000049192	ADAMTS6	-2.06834	0.580484	0.182944	-0.445854	0.111741	-1.06681	-0.0118016	-0.0265689	-0.0471434	-0.282048	-0.252719	-0.264921	-0.490044	0.786451	-0.546534	-0.618174	-0.402868	-0.0135563	-0.383503	-0.363196	-0.789227	-0.663129	-0.36728	-0.268424	-0.106282	-0.167163	-0.521214	-0.64043	-0.27936	-0.858049	-0.165615	-0.566126	-0.389763	-0.166103	-0.630645	-0.691277	-0.660412	-0.39705	-0.438034	-0.414471	-0.811853	-0.790137	-0.800915	-0.784633	-0.771313	-0.922263	-0.774546	-0.798738
ENSG00000049239	H6PD	-0.0509476	-0.538296	0.495194	0.452181	0.167842	0.0670106	-0.374521	-0.119651	-0.274329	0.195406	0.186175	0.232711	-0.330184	-0.295161	0.125209	0.594477	-0.0918337	0.131687	0.0890959	-0.0630882	0.185476	-0.397227	-0.306123	0.0267684	0.232711	1.97417	0.348286	-0.0116637	0.356906	0.962171	1.07941	0.231734	-1.14911	-0.0133873	-0.435306	-1.05663	-1.19904	-0.613537	-0.891676	-1.01393	0.778025	0.282852	0.00748244	-0.389763	0.0580152	-2.03632	-1.42319	-1.03809
ENSG00000049245	VAMP3	2.65528	0.463245	1.0481	0.340035	-0.183453	0.858526	-0.0599138	-0.166032	-0.128981	0.397838	0.404155	0.406264	0.507902	0.983022	-0.115256	1.10647	0.358693	0.751995	0.135418	0.153832	0.889819	0.306384	1.86969	1.09502	0.425291	1.40488	-0.596574	1.0363	0.982688	1.23312	1.34083	0.33771	0.556286	-0.30856	0.0399385	-0.309277	0.17444	-0.681241	-0.331303	-0.800681	-0.134406	0.104288	-0.126863	0.221793	0.239068	0.595144	0.575466	0.57952
ENSG00000049246	PER3	0.523566	0.239727	-0.115969	1.32375	-0.0979542	-0.180397	0.0192407	-0.165466	0.324041	-0.0938269	0.217683	-0.319597	0.201024	-0.130934	0.570509	-0.434175	0.871859	-0.558711	0.0511566	0.024242	-0.305052	0.0441294	-0.330535	-0.358183	0.277047	0.266082	-0.0751703	-0.352995	-0.0719269	-0.0116637	-0.17266	-0.0933083	-0.246558	0.332852	0.509119	-0.0292993	0.248813	0.418857	0.326977	0.0948971	0.431532	0.189161	0.203118	0.118954	0.330505	0.11008	0.462519	0.59171
ENSG00000049249	TNFRSF9	-1.74524	-0.491271	-0.305591	-0.247581	-0.56592	0.379972	-0.248647	-0.198603	-0.252719	-0.213828	-0.279968	-0.296112	-0.479509	-2.0678	-1.23375	-0.362196	-2.02899	0.748888	-0.641745	-0.612194	0.578429	0.420531	-1.47026	-0.0227794	-0.586301	-0.591205	0.00811472	0.568992	0.769419	0.249345	-0.338498	-0.00135501	-0.444066	-0.514716	1.96449	1.24411	1.58704	1.52023	1.32291	1.30123	1.13887	1.14445	1.10709	1.34385	1.22557	1.75155	1.63693	0.883976
ENSG00000049283	EPN3	-2.69866	0.890618	0.14298	-0.041726	0.0798219	-1.53952	-0.0913659	-0.112167	-0.157125	-0.228856	-0.502704	-0.579718	-0.579143	-0.476333	-0.0278793	-0.210163	0.288221	-1.7482	-0.544007	-0.58787	-1.34318	-0.634423	-0.691035	-1.30321	-0.152609	-0.015724	-0.16747	-0.354916	-0.294086	-0.245194	-0.290745	-0.684639	-1.4767	-0.20504	0.320596	0.30386	-0.467799	0.230376	0.641027	0.257358	-0.389352	0.286448	0.306784	0.293682	0.266711	-0.64029	-0.60571	-0.249407
ENSG00000049323	LTBP1	3.55169	1.35993	0.812948	0.596067	-0.550523	2.0225	0.269545	0.26838	0.246198	0.467001	0.46681	0.433764	0.463003	-0.238125	0.351548	-0.350914	-0.571317	1.38106	0.907439	0.938174	1.90343	1.52562	0.789056	0.801902	0.980748	0.789056	0.671259	1.00839	1.33065	1.02702	1.26855	1.49922	0.509406	0.488142	1.90451	1.96449	1.9356	1.57179	1.34439	1.46862	1.96986	1.69329	1.98554	1.92068	1.98315	2.10805	2.25215	2.25635
ENSG00000049449	RCN1	5.879	0.92024	1.01313	1.36693	0.603389	1.18647	0.685099	0.589726	0.490104	0.83552	0.840694	0.828187	1.1609	1.25932	0.258448	1.02431	0.225804	1.46993	0.538757	0.792838	1.59415	0.802191	1.6451	1.19881	1.8211	2.31789	-0.278713	0.980748	0.788212	0.83818	0.937856	1.28239	1.47075	0.398276	-0.0314081	0.201963	0.4641	0.0165442	-0.0425365	0.0085645	0.205895	0.0738585	0.102831	-0.0816283	-0.0807542	0.535706	0.260964	0.063086
ENSG00000049540	ELN	-0.219142	-0.221599	-0.125094	-0.178293	0.0962008	-0.0191103	0.0428519	0.0474876	-0.000347657	0.106486	0.087344	0.0991685	-0.310084	-0.318309	0.185271	0.054505	0.319351	0.0390775	0.00437284	-0.0479681	-0.0783544	-0.0522639	-0.413371	-0.0778276	-0.204858	-0.153721	0.295051	0.298766	0.308051	0.449913	0.384257	0.109861	-0.52835	-0.00586754	0.25476	-0.0753766	-0.812943	-0.216291	0.147633	0.0781449	0.262416	-0.0729823	-0.244626	-0.0222229	0.0191502	-0.489245	-0.506395	0.0613882
ENSG00000049541	RFC2	4.20245	0.27335	0.993976	0.676774	1.00106	0.837538	0.62752	0.487986	0.684229	0.76976	0.546171	0.982337	1.61938	0.757702	0.553621	0.665394	-0.40537	0.630692	0.12932	0.280195	0.144491	0.447705	0.806469	0.544129	2.35187	1.93638	1.23542	0.581837	0.37043	0.499965	0.528762	0.541527	0.490798	0.444591	0.042545	-0.0549287	0.633571	0.333371	0.177836	0.257358	0.312853	0.0442917	-0.121963	-0.263689	-0.0745318	0.271597	0.489512	0.0378632
ENSG00000049618	ARID1B	-4.75904	-1.1843	-0.731018	-0.015614	-0.336797	-0.246621	-1.18578	-1.26213	-1.11274	-0.969278	-0.964047	-0.881808	-0.472448	-1.39993	-0.621449	-1.13724	-0.941883	-0.371795	-0.304144	-0.348117	-0.620169	-0.371589	-0.948666	-0.919874	1.25303	-0.499431	0.178963	-1.45038	-1.3353	-1.54248	-1.64529	-0.637553	-0.542654	-0.37865	0.502534	0.257688	0.777726	-0.293352	-0.700787	-0.422994	1.21786	0.956414	1.00373	0.861151	0.564337	0.844854	1.18692	1.39193
ENSG00000049656	CLPTM1L	7.16516	1.04512	0.620469	1.66635	0.0965687	2.0225	0.733255	0.660323	0.775668	1.30022	1.25694	1.29883	1.29741	0.886353	1.33696	2.36444	-0.313539	1.71189	1.39458	1.47948	1.87644	0.676527	0.903478	1.0818	1.12898	1.13668	0.832432	1.79799	1.47997	2.65961	1.9658	0.765312	0.722324	0.809158	-0.0418105	-0.496269	0.152227	0.265204	0.228441	0.313014	0.316045	0.260001	-0.0748122	-0.416113	-0.205691	0.283297	-0.420187	-0.207979
ENSG00000049759	NEDD4L	-1.16606	1.49607	-1.04789	-0.253866	-0.579456	-0.246621	0.131023	-0.219365	-0.031165	-0.155423	-0.0514017	-0.0813236	-0.367463	-0.0332373	-0.416927	-0.721864	-1.38331	-0.133345	-0.217883	-0.240209	1.10272	0.483767	-0.00391713	0.0323761	-0.550053	-0.860526	-0.0550859	-0.0698244	-0.0980871	-0.221264	-0.209157	-0.0831386	0.34997	-0.841332	-1.16037	-0.702015	-0.55351	-0.775502	-0.72419	-0.639571	-1.10405	-1.40095	-1.09167	-1.04191	-1.21139	0.209298	0.265461	-0.448779
ENSG00000049768	FOXP3	-0.907255	-0.179742	-0.144575	-0.217147	0.075022	-0.126283	0.00226042	0.00668898	-0.0379984	-0.513072	-0.106138	0.366051	-0.323748	-0.482932	0.0510121	0.0227526	0.040488	-0.0366109	-0.268635	-0.294238	-0.244465	-0.142675	-0.599714	-0.518854	-0.290745	-0.257204	0.141952	0.107835	0.0546476	0.277867	0.190547	-0.105343	-0.753229	-0.169574	0.062422	0.206482	-0.55351	0.372509	0.400149	0.254377	-0.717287	0.0398027	-0.235609	0.297429	0.194733	-0.635743	-0.633007	-0.11659
ENSG00000049769	PPP1R3F	-0.164898	-1.22765	-0.341994	1.82583	0.347341	-1.15225	-0.0271363	-0.0110965	-0.0323737	0.112064	0.103187	0.0979906	-0.131757	0.0571234	-0.0488056	-0.586138	0.46386	-0.984999	-0.499431	-0.251109	-0.147934	0.195606	0.0466499	0.158548	-0.493885	-0.393141	-0.460943	0.448078	-0.222285	-0.0804654	-0.0276832	-0.118	0.64397	-0.315749	-0.820001	-0.727937	-0.656808	-0.748935	-0.693961	-0.732183	-0.585909	-0.545169	-0.595776	-0.608706	-0.611969	-0.530529	-0.526683	-0.606407
ENSG00000049860	HEXB	10.0523	0.645172	0.943352	0.940162	-0.410942	2.0225	0.910018	0.811818	1.07197	1.71998	1.74569	1.68565	1.21128	1.37841	0.796107	1.16221	-1.94776	2.15167	3.23646	3.31977	3.76409	3.47071	2.02732	1.56554	0.846135	0.917459	2.71197	2.00051	1.71664	2.48125	2.03026	3.25135	2.47035	1.93164	0.930354	0.676452	1.12881	1.62018	1.22411	1.41358	1.02056	0.260001	0.440389	-0.569245	-0.173867	0.470804	0.614004	0.504323
ENSG00000049883	PTCD2	-1.94486	-0.639338	-0.382659	0.104361	0.384016	-0.664432	-0.307035	-0.322284	-0.156083	-0.61426	-0.550351	-0.535878	0.484466	0.114991	0.102998	-0.353999	-0.149582	-0.632075	-0.0346951	0.0085645	-0.23931	-0.166914	0.324417	0.113009	-0.037834	-0.269659	-0.219725	-0.620628	-0.607065	-0.520901	-0.505323	-0.293754	0.582952	-0.344104	-0.363139	-0.824364	-0.3636	0.286763	-0.262845	-0.146382	-0.644311	-0.629866	-0.638064	-0.579806	-0.573843	-0.250352	0.203942	-0.53404
ENSG00000050130	JKAMP	-1.52544	-0.103076	-0.385328	0.333518	-0.84884	0.513148	-1.00546	-1.04835	-0.762568	-0.560435	-0.535352	-0.709505	0.15477	-0.880213	0.150243	0.194438	-0.51426	-0.207822	0.0904686	0.111464	0.957615	0.78931	-0.165466	-0.577887	-0.0474687	-0.0871082	-1.06908	-0.147732	-0.109716	-0.156758	-0.0574142	-0.0621947	0.585244	-0.155807	-0.0108362	0.0861367	0.210326	-0.18297	-0.376612	-0.268635	0.0869373	-0.135698	0.0730854	0.0166982	0.042545	0.495763	0.638833	0.42013
ENSG00000050165	DKK3	3.59532	-0.193125	2.28824	0.440564	0.449913	0.876969	0.557937	0.567164	0.507755	0.748888	0.709961	0.755445	0.465743	0.125209	0.590953	1.31642	0.501582	0.528961	0.553816	0.462452	0.861977	0.592583	0.211209	0.512705	0.462887	0.745079	0.717686	1.09781	0.817588	1.22531	1.62181	0.532862	-0.268424	0.322877	0.320596	0.381882	-0.306042	0.249269	0.390564	0.42314	-0.299033	0.0831787	-0.0478915	0.490611	0.336926	-0.0392151	-0.392761	-0.18748
ENSG00000050327	ARHGEF5	-4.51989	-0.934746	-0.831614	-0.887738	-0.344638	-0.507293	-1.0884	-1.06256	-1.06434	-0.824791	-0.901054	-0.819267	-0.324967	-1.09936	-0.195258	-0.21805	0.0894455	-0.645014	-0.508151	-0.859023	-0.288236	-0.182527	-1.80009	-1.55008	-0.947181	-0.945325	-0.712986	-1.45298	-1.49624	-0.76549	-1.10223	-0.693038	-0.140835	-0.795323	-1.29118	-1.80527	-2.60428	-1.02732	-0.614158	-1.20065	-1.83794	-1.38413	-2.15545	-0.691156	-1.11111	-1.99166	-1.22906	-1.31542
ENSG00000050344	NFE2L3	-1.11459	-0.54614	-0.808792	0.31902	-0.446156	-0.145945	-0.883211	-0.878439	-0.504848	0.0858184	0.155335	-0.0751703	-0.180826	0.100668	0.676096	0.242408	0.209428	0.500346	-0.577887	-0.853288	-0.0382872	-0.541388	1.103	0.0936082	-0.340027	1.10169	0.322768	0.472296	0.469401	0.331717	0.520182	-0.250464	-0.832997	-1.28174	0.248487	-0.326186	0.416079	-0.570713	-1.80412	-0.863092	1.30891	0.507828	1.30238	0.14078	0.815972	0.00412739	-0.023787	-0.0566375
ENSG00000050393	MCUR1	5.1748	0.495194	0.629193	0.879767	0.993682	0.868744	1.02971	0.952497	0.998893	1.0879	1.09467	1.08585	0.195196	0.91908	0.576479	0.395621	0.248384	0.821422	0.896955	0.902788	0.616588	0.660692	0.776187	1.18028	0.761233	0.81407	1.03692	1.08223	0.984617	0.928029	0.905823	0.670552	0.902097	0.867373	0.617901	0.684877	0.779649	0.678371	0.639435	0.672676	0.794841	0.715707	0.753413	0.675623	0.680007	0.692257	0.622065	0.66784
ENSG00000050405	LIMA1	0.621041	0.299891	0.690204	0.1062	-1.03457	0.174854	0.219635	0.131286	0.397535	0.0835562	0.250538	0.16633	-0.0846684	-0.0152645	0.0360567	0.681583	-0.60512	0.0712118	0.36145	0.232007	1.36303	1.27709	0.593011	0.42995	-0.0685475	0.250836	-0.0258538	0.565012	0.368267	0.60734	0.657573	-0.0448341	0.837963	-0.367977	0.580579	1.33567	1.11644	0.634451	0.305602	0.582473	0.881974	0.784132	0.801528	0.804778	0.948235	1.1734	0.989477	1.07492
ENSG00000050426	LETMD1	5.03573	0.172608	-0.200712	0.495763	2.14452	0.288837	1.1871	1.07455	1.04308	1.34559	1.37949	1.39267	0.148206	1.99814	2.91747	-0.631921	1.46155	-0.29627	0.307291	0.407368	-0.763119	-0.779675	1.35993	1.61874	0.425291	0.604286	1.39925	1.18028	1.11222	1.0756	1.0811	0.737952	0.962171	0.57672	-0.522737	-0.260747	0.378734	0.640305	0.749578	0.687089	0.461333	0.231652	0.257061	0.0824888	0.487504	-0.453604	0.767156	1.07141
ENSG00000050438	SLC4A8	1.54753	-0.981765	-0.775404	-1.25669	0.460549	-0.0970807	0.294498	0.245619	0.305445	-0.0125507	0.425934	0.274833	-0.135698	0.856877	1.61129	0.260517	1.67689	-0.115969	0.855844	0.813551	-0.729121	0.234599	0.795585	0.152038	-0.28778	1.97417	0.999364	0.322493	0.347026	0.741791	0.16804	0.67314	0.620852	0.910781	0.45826	0.316289	0.325159	0.398971	0.261513	0.308051	0.664027	0.483426	0.630911	0.580071	0.643559	0.289114	0.497069	0.589941
ENSG00000050555	LAMC3	5.88752	1.12664	1.00687	0.979885	0.817274	0.423592	1.47192	1.46549	1.373	1.64086	1.39736	1.71597	-0.0931644	1.16835	0.412112	-0.0584321	0.113415	0.697948	1.297	1.20321	0.486968	0.459736	0.748888	1.88552	1.23493	1.23579	1.33889	1.52757	1.79	1.57397	1.67942	1.75926	0.0976826	1.12294	0.18714	0.269329	-0.485792	0.259235	0.422785	0.377208	-0.432404	0.199715	-0.0432759	0.463245	0.290567	-0.54625	-0.439404	-0.259513
ENSG00000050628	PTGER3	-2.51783	-0.530895	-0.467285	-0.463715	-0.770102	-0.369856	-0.514716	-0.589456	-0.518932	-0.500795	-0.468591	-0.500652	-0.630823	-0.361773	-0.306529	-0.6543	-0.766293	-0.504981	-0.121963	-0.0915631	0.0116249	0.104737	-0.196259	-0.279674	-0.410171	-0.494125	-0.448539	-0.362196	-0.252145	-0.746745	0.00261442	0.242559	0.19022	-0.117111	-0.254967	-0.238952	-0.096926	-0.172484	-0.408927	-0.285491	-0.289202	-0.472033	-0.288522	-0.323748	-0.29182	-0.11271	0.264038	0.00735407
ENSG00000050730	TNIP3	0.0897872	-0.204061	-0.2461	-0.27327	-0.0662594	0.195794	0.0901272	0.0957734	0.136669	-0.115787	-0.0989685	-0.148676	0.069038	0.235972	-0.0712267	-0.121963	-1.06719	0.420277	0.0686852	0.147405	0.24426	0.374508	0.384421	-0.00179509	-0.109865	-0.294238	0.0614527	-0.207618	-0.306342	-0.201358	-0.147044	0.381392	0.574576	0.238081	-0.102259	-0.833681	0.54215	0.230376	0.0772824	0.129701	-0.937758	-0.428849	-0.930935	-0.685275	-0.531565	-0.293937	-0.60571	0.0732879
ENSG00000050748	MAPK9	5.34014	0.398813	0.384421	0.267822	0.293754	0.987287	0.878741	1.00194	0.958226	0.824429	0.828782	0.810245	0.703694	0.829034	2.50863	0.285925	0.964642	0.942296	2.13629	1.92923	0.815718	1.57397	1.46486	1.14312	0.69172	0.451594	1.20631	1.01428	0.941029	0.756222	1.06623	0.74292	0.275661	0.824429	1.87368	1.65656	1.63353	1.62813	1.37841	1.3749	1.88365	1.54221	2.11142	1.88591	1.83542	1.69161	1.87955	2.0225
ENSG00000050767	COL23A1	3.06535	0.927793	0.693687	0.663329	0.638296	-0.368903	0.527319	0.495906	0.523633	0.476406	0.476667	0.487986	-0.0179372	0.559784	1.77247	-0.254313	0.547614	-0.463017	1.1058	1.02175	0.0606533	0.585013	0.143638	-0.267955	0.987097	1.31601	0.614767	1.88365	0.759138	-0.995403	0.577315	1.01168	0.207827	1.28389	0.921097	0.58461	0.0585297	0.554702	1.00321	0.611627	0.185271	0.88753	0.492167	0.721358	0.847273	-0.0392151	0.0151822	0.57952
ENSG00000050820	BCAR1	-6.01006	-0.51082	-0.46498	-1.17678	-1.0622	-0.38817	-1.42697	-1.5074	-1.35653	-0.764394	-1.00925	-0.980289	-0.520752	-1.40798	-0.610961	-0.525867	0.608837	-0.900092	-0.83629	-0.955566	-0.891982	-0.836756	-1.23796	-1.04143	-0.931626	-0.873614	-2.04282	-1.14759	-1.45107	-1.13724	-1.46929	-1.03809	-1.1866	-1.11162	-1.01667	-1.05061	-1.19904	-0.784633	-0.484501	-0.498707	-0.957321	-0.614775	-0.797024	-0.398378	-0.3679	-1.00152	-0.992694	-1.32562
ENSG00000051009	FAM160A2	-3.16921	-1.39786	-1.14722	-1.35187	-0.0745318	-0.940048	0.00741825	0.165226	0.159447	-0.164319	-0.178165	-0.182037	-1.19655	-0.263529	-0.118	-1.10922	0.764044	-1.80689	-0.254653	-0.719768	-0.292845	-1.77012	-0.645805	-0.474733	-1.04935	-1.06797	-0.316691	0.0663854	0.281107	0.281619	0.0316849	-0.695981	-0.622229	-0.712684	-0.785896	-0.3767	-0.477115	-0.796861	-0.439404	-0.417073	-0.250245	-0.294829	-0.318378	-0.166837	-0.139227	-0.445465	-0.0209031	-0.334808
ENSG00000051108	HERPUD1	-6.91631	-0.787711	-0.945917	-1.23941	-2.02126	-1.23962	-1.18293	-1.12398	-1.43784	-1.42378	-1.11296	-1.28194	-0.985715	-1.20539	-0.828909	-0.721216	-2.15892	-0.447551	-1.51332	-1.44019	-0.483529	-1.06649	-0.813255	-0.935812	-1.16203	-1.22335	-1.29666	-1.21774	-0.862014	-1.48167	-0.950251	-0.744081	-0.924636	-1.91704	-0.872985	-0.476998	-0.847965	-0.595776	-0.466875	-0.433227	-0.561346	-0.6543	-0.607065	-0.405452	-0.609178	0.450519	0.569541	0.209056
ENSG00000051128	HOMER3	4.16986	-0.113045	0.882749	1.13139	0.754148	0.972496	0.847637	1.83983	0.80742	0.953143	0.886121	0.929805	0.710443	-0.0546639	0.178963	0.759835	0.0767946	0.760202	-0.329883	-0.340848	1.8207	1.21665	0.36814	0.831859	0.846135	0.404228	0.725807	1.75839	1.05323	0.45989	0.720531	-0.402868	-0.581334	0.779347	0.480056	0.757426	0.119487	0.352404	0.568992	0.566901	0.115205	0.308298	0.276802	0.530287	0.639647	-0.250352	-0.015724	0.0842247
ENSG00000051180	RAD51	0.375058	0.162841	0.160526	0.668018	0.198505	0.251382	0.0707488	0.183105	0.286448	-0.22057	-0.087659	0.0266219	0.372509	0.0387649	-0.0655058	-0.196658	-1.13188	0.18392	-0.320093	0.0142	0.0653909	0.820266	-0.0206442	-0.0647597	0.174316	-0.00718393	0.401821	-0.414471	-0.395847	-0.712684	-0.512023	0.0412751	0.48674	-0.182037	-0.841096	-0.420978	0.318621	0.345941	0.458351	0.412604	-0.129061	-0.505569	-0.638064	-0.880504	-0.815152	-0.0808657	-0.561012	-1.03809
ENSG00000051341	POLQ	-2.1018	-0.56569	-1.00875	-0.840431	-0.354916	-0.858545	-0.455881	-0.612909	-0.485181	-0.583534	-0.630473	-0.595776	-0.999326	0.52149	-0.0175832	-0.506886	-0.270488	-0.58924	0.412704	0.330432	0.00537752	-0.384872	-0.24795	-0.460219	-0.224661	-0.780726	0.746535	-0.0109657	-0.16534	-0.386994	-0.493659	0.630911	0.34094	-0.394773	-1.56359	-2.14276	-1.59392	-1.07128	-1.40244	-1.4767	-1.38393	-1.95878	-1.79387	-1.80689	-1.68072	-2.12913	-1.24743	-1.65158
ENSG00000051382	PIK3CB	-3.51058	-0.559453	-0.283846	0.209298	-1.25534	-0.353353	-1.25789	-1.30898	-1.10362	-0.972266	-1.05697	-1.21528	-0.426631	-1.18814	-0.0370041	-0.448687	-2.46521	-0.009915	-0.227277	0.11924	-0.0170469	0.732803	-0.239141	-0.14975	0.0184873	0.438148	-0.840431	-0.727739	-0.873614	-0.89665	-0.879512	-0.112419	0.198114	-0.116111	0.00891134	-0.634814	-0.0761022	-0.0842406	-0.186647	-0.197036	0.032116	-0.407003	-0.235609	-0.308471	-0.33123	-0.437757	0.530287	0.342552
ENSG00000051523	CYBA	13.2272	2.15744	1.17498	1.5264	2.57738	0.972496	2.17164	2.17164	2.18117	3.02893	3.08187	3.13249	2.05295	1.98781	3.18659	3.55745	1.60287	1.48138	3.09459	3.44659	2.85097	2.43841	0.735092	3.02072	0.174316	1.29486	2.45628	1.89603	1.65302	1.78145	2.0147	1.98154	1.68307	4.56073	-0.654629	-0.60223	-0.701915	-0.4642	-0.0226769	0.00934738	-0.775502	-0.381947	-0.804083	-0.621569	-0.705572	-1.30528	-1.51452	-1.07766
ENSG00000051596	THOC3	4.18711	0.36058	-0.327808	-0.178022	0.765312	0.503732	0.950609	0.765766	0.966991	0.797429	1.06308	0.77414	0.527679	0.95442	1.96728	0.710214	1.00474	0.738577	0.424276	0.578619	0.160261	0.587017	0.959217	0.642592	0.266082	0.325915	0.871656	1.06308	0.650184	1.12457	0.635111	1.05537	0.513331	1.31971	1.07455	0.973234	0.907793	1.12118	1.16047	1.14992	1.03449	1.09021	1.05873	1.0494	1.04766	0.710443	0.615002	0.845152
ENSG00000051620	HEBP2	6.44336	1.01507	1.57179	0.938174	1.07008	2.0225	1.04766	1.09467	1.14091	0.941029	0.906113	0.903478	1.9356	0.503732	0.992931	1.03511	-0.137627	1.32314	0.487266	0.566276	2.01725	0.875004	0.956414	1.12377	1.19104	1.24532	1.10272	0.715468	0.430117	0.282457	0.370931	0.981407	1.01428	1.53857	0.872214	1.04241	1.28549	1.06487	1.17498	1.28409	0.628645	1.28649	0.59138	0.31498	0.20279	0.73868	-0.283357	0.62752
ENSG00000051825	MPHOSPH9	0.0248029	0.0820519	0.293754	0.398486	-0.175592	-0.215033	0.0418437	-0.234779	-0.0944467	0.782224	0.121154	0.0747575	-0.373517	0.430735	-0.736892	-0.0786606	0.0762025	-0.491061	0.392051	0.490432	-0.246558	0.0822052	0.730228	0.460376	0.897664	0.346836	0.0466499	0.135973	0.181324	0.184075	0.134252	0.045634	0.364873	-0.247012	-0.405293	0.465818	0.729033	0.345941	-0.249625	0.289633	0.60646	-0.18305	0.762688	0.691489	0.654886	0.94602	1.76451	1.46219
ENSG00000052126	PLEKHA5	-5.29704	-1.23941	-0.789227	-1.1461	-0.973426	-0.664432	-0.579211	-0.386724	-0.624463	-0.853099	-0.993796	-0.961675	-1.02477	-1.04469	-0.908969	-1.19236	-0.255916	-1.19323	-0.464151	-0.571981	-1.01093	0.0512855	-0.678472	-1.17355	-0.443562	-0.930249	-0.225417	-1.24027	-1.0444	-1.3336	-1.41982	-0.152144	-0.217147	-0.330535	0.11578	0.0803927	0.176438	0.18234	-0.0208055	0.0686852	0.0301773	-0.121502	0.0553598	0.0441294	0.0693913	0.175714	0.525063	0.326832
ENSG00000052344	PRSS8	-0.121412	0.0419883	0.277359	0.217683	0.0395456	0.0417031	-0.409308	-0.150717	-0.739672	0.483925	0.116009	-0.0200341	-0.149883	-0.672314	0.264319	0.187455	-0.0297935	0.0939645	0.114758	0.043784	0.125609	0.538509	-1.00632	-0.507564	0.0322221	0.256192	0.177334	0.209428	0.210326	0.377126	0.305042	0.249192	-0.686744	0.111116	0.32378	0.13211	-0.162664	0.0264498	0.546001	0.208303	-0.197992	-0.064182	-0.352699	0.301867	0.06265	-0.955402	-0.480159	-0.556698
ENSG00000052723	SIKE1	2.46069	1.41789	0.628552	1.03692	-0.123584	0.240288	0.821068	0.541777	0.416721	0.469479	0.616588	0.361547	0.651366	0.506934	-0.166914	-0.227468	0.849912	-0.24535	-0.122114	-0.136711	-0.310786	-0.22265	0.310658	0.494839	0.221454	0.486149	-0.321109	0.095258	0.123915	0.180529	0.310313	0.148724	0.447457	-0.104381	-0.366915	-0.202355	-0.129389	-0.287275	-0.100502	-0.192173	-0.0909027	0.030708	-0.139305	-0.175058	-0.213547	-0.0492977	-0.374041	-0.359155
ENSG00000052749	RRP12	1.29118	-0.594785	0.530124	-0.498499	0.943887	0.450987	-0.127277	-0.0372785	-0.079157	-0.0289036	0.0172122	0.126322	0.624914	0.218834	-0.284771	0.504452	1.06952	0.179237	0.848576	0.600483	0.915247	-0.381785	0.13057	0.246097	0.24449	0.00307084	-0.0942086	0.179494	0.267194	0.298247	0.183105	0.141952	0.00962089	-0.326258	-1.45821	-1.49033	-1.64897	-1.72395	-1.30557	-1.49976	-1.42697	-1.22677	-1.55694	-1.21842	-1.2973	-1.50306	-1.65345	-1.63132
ENSG00000052795	FNIP2	-4.7364	-0.050533	-0.95989	-0.359355	-1.0492	-0.67972	-1.05974	-0.917346	-0.976213	-1.47228	-1.02909	-1.32252	-0.934746	-0.962028	-1.06038	-1.15278	-0.991564	-1.16359	-0.263226	-0.242704	-0.0513425	0.0323761	-0.820654	-0.891396	-1.06649	-0.696877	-1.15544	-0.490303	-0.578765	-0.401425	-0.466644	-0.19181	0.490611	-0.417418	0.127813	0.207827	0.365235	0.0808955	-0.213662	-0.0647597	0.161858	-0.102083	0.178963	0.147405	0.179368	0.581396	1.00721	0.64689
ENSG00000052802	MSMO1	-4.46028	-1.13384	-0.446156	-0.263226	-1.53377	-1.02268	-2.46521	-2.29771	-1.71317	-0.467198	-0.251279	-0.484808	-0.383676	-1.18066	1.49061	0.268322	1.76494	-0.394197	-0.222484	-0.311221	0.102267	-0.305961	-0.0246287	-0.0237282	-0.64132	-0.512383	-1.11128	0.0400735	-0.149582	-0.463893	-0.429383	-0.713505	-1.30101	-0.726631	-0.711512	-0.737163	-0.895413	-1.43384	-1.397	-1.43384	-0.153141	-0.347603	-0.19695	-0.112419	-0.0676435	-0.0880389	0.00962089	0.074671
ENSG00000052841	TTC17	0.935146	-1.2575	0.13968	-0.405899	-0.0520056	1.24586	-0.082855	-0.017414	-0.120963	0.223009	-0.0241337	-0.0916721	0.499752	0.362491	0.287842	-0.976557	-0.120901	0.174949	0.761233	1.11467	1.82254	0.535337	1.62925	0.467722	-0.00858904	-0.339481	-0.0197681	-0.176957	-0.092678	0.0776376	0.0516965	0.680461	1.27155	-0.177349	-0.247277	0.540511	0.479824	0.665601	0.155252	0.444446	0.743853	0.193156	0.715171	0.635111	0.419097	0.373246	1.16738	1.09799
ENSG00000052850	ALX4	-6.43879	-1.0462	-0.943091	-0.945023	-0.868457	-0.901153	-1.12181	-1.20944	-1.7705	-1.24368	-1.30321	-1.243	-0.353999	-1.86959	-0.435392	-0.417234	-0.0574142	-0.766031	-0.795601	-1.28841	-0.553043	-0.583987	-1.75906	-1.74307	-1.03809	-1.00729	-0.540965	-1.15132	-1.29177	-0.57018	-0.690833	-1.27583	-1.46475	-0.932207	-0.102259	0.385285	-0.306042	-0.122885	0.139904	0.208303	0.329884	0.0564585	0.0189242	0.250957	0.376038	-0.129474	-0.694609	-0.0958997
ENSG00000053108	FSTL4	0.381366	3.26654	1.61182	2.44118	-0.404576	-0.858545	-0.00450174	-0.0538912	-0.0526402	-0.541388	-0.587439	-0.808214	-0.546988	-0.115969	0.171155	-0.561645	-0.505173	-1.2575	0.0594739	-0.279968	-0.0591372	0.184793	0.357639	-1.1999	1.90905	2.25635	-0.0651186	0.271003	1.04559	1.15123	0.592583	-0.00295292	-0.527204	0.534133	1.91023	1.82254	1.53709	1.73625	1.63662	1.69714	1.69651	1.67942	1.8364	1.97343	2.01094	1.61377	1.86089	2.04875
ENSG00000053254	FOXN3	-3.44795	-0.454835	0.438148	0.996771	-0.856319	-0.319188	-0.34228	-2.68221	-0.294921	-0.880112	-0.955065	-0.866821	-0.0144819	-1.30444	-0.730136	-0.421822	-1.31198	-0.361136	-0.293426	-0.471003	0.0112858	1.3384	-0.930935	-0.808552	-0.394501	-0.661334	-0.154792	-0.975704	-0.940048	-0.988935	-0.980597	-0.430838	-0.430637	0.124226	-0.162424	0.173548	0.375733	0.462217	-0.0226769	0.332149	0.609023	0.0520504	0.479383	0.42137	0.449	0.521295	0.94044	0.782224
ENSG00000053371	AKR7A2	8.04782	1.45383	1.05642	0.881371	1.64086	2.0225	1.72781	2.01597	2.52893	1.72343	1.6899	1.72417	1.34559	0.733625	0.678371	1.72504	0.624065	1.69993	0.954997	0.944174	0.9494	0.850963	0.780223	1.21721	0.897664	0.37076	1.61719	0.923103	0.919548	1.14518	1.12973	0.975903	0.684671	1.93965	1.39487	1.08201	0.647613	1.12881	1.58102	1.08933	1.49437	1.67366	1.42394	1.48506	1.54027	1.01062	0.566556	1.08896
ENSG00000053372	MRTO4	0.134826	0.197517	0.757157	0.696996	0.925239	0.326766	0.172849	0.14039	0.180657	-0.103377	-0.0672938	-0.00328318	0.687677	0.119408	0.0701787	0.576953	0.867783	0.125343	-0.439919	-0.422682	-0.466486	-0.513429	0.423028	-0.220638	0.347115	0.26257	0.132663	-0.416026	-0.43164	-0.372728	-0.282429	-0.651738	-0.534717	-0.592777	0.569541	0.294864	0.821738	1.1914	1.1496	1.31846	-0.441202	-0.0549996	-0.660334	-0.316233	-0.0421865	0.276188	-0.919479	-0.418623
ENSG00000053438	NNAT	-5.42168	-0.0785072	-0.985715	-1.0722	0.0730854	-1.19784	0.333224	0.286839	0.203877	-0.526683	-0.550667	-0.555064	-1.09968	0.0368883	-1.4485	-0.965098	0.45737	-1.63195	-1.95083	-1.9318	-3.14187	-3.34759	0.541936	-0.629522	-1.09398	-1.00632	-0.498707	-0.77258	-0.838035	-0.77667	-0.887417	-2.1445	-1.53896	-1.21443	0.193579	1.00091	0.416079	0.524941	1.40274	1.02552	0.923331	1.35993	0.38588	0.412319	0.428097	1.25992	0.674703	1.2451
ENSG00000053501	USE1	2.40951	0.178279	1.34083	-0.215564	0.755716	0.968227	0.819119	0.629686	0.761787	0.442489	0.412862	0.425614	0.735441	0.470324	0.326701	1.00286	0.525688	0.788511	-0.135495	0.316394	-0.64385	0.00133353	0.274702	-0.0334075	-0.118779	0.167842	0.0221733	0.528062	0.0801853	0.249192	0.204913	0.416208	0.391523	0.07807	-0.0135563	-0.037834	-0.108766	0.134252	0.344321	0.241647	-0.167163	0.0649729	-0.164515	-0.155336	-0.200855	-0.351117	-0.695981	-0.499984
ENSG00000053524	MCF2L2	-0.505718	0.0210237	0.45475	0.410552	-2.37517	-0.201212	-0.673426	-0.282629	0.216172	-0.27327	0.305602	-0.764713	-0.292686	0.111327	0.560428	0.390954	-0.741545	-0.706373	0.894536	0.823615	0.739735	0.972008	-0.51555	-0.486236	0.625927	0.429151	0.129159	-0.343514	0.261513	-0.674406	0.0392186	1.51989	-1.10509	0.81055	-0.356227	-0.564497	-0.678285	-0.147044	-0.288886	-0.229325	-0.778466	-0.811566	-0.711512	-0.644119	-0.611131	-1.04585	-0.696403	-0.57641
ENSG00000053747	LAMA3	0.314783	-0.133501	2.40882	1.18825	-0.70864	-1.11003	-0.185978	-0.188176	-0.19482	-0.0177391	0.0337753	0.000409085	-0.485957	-0.130083	-0.269167	-0.793367	-1.51258	0.348754	1.06746	0.560103	1.85638	0.449511	0.367616	0.494349	1.10893	0.812474	-0.077517	0.219917	0.521121	0.24041	0.239068	0.716173	-0.354191	0.600483	-0.154622	-0.2362	-0.254313	-0.103076	-0.366915	-0.229013	-0.381169	-0.570892	-0.354916	-0.31283	-0.273938	-0.452008	0.0385964	-0.00295292
ENSG00000053770	AP5M1	-2.10605	-0.0624114	-0.410171	-0.426631	-0.0897572	0.0314056	-0.419557	-0.423463	-0.445762	-0.352786	-0.31107	-0.350808	-0.0740672	-0.118521	-0.764495	0.022904	-0.513609	-0.336932	-0.207299	-0.175492	-0.104068	-0.168578	0.00891134	-0.136213	-0.207618	-0.319597	-0.561481	-0.592014	-0.471003	-1.11749	-0.672539	-0.285827	0.11826	-0.187624	-0.833509	-0.789227	-0.601613	-0.697832	-0.855036	-0.777382	-0.82324	-0.957151	-0.871308	-0.941025	-0.903604	-0.70919	-0.558531	-0.74496
ENSG00000053900	ANAPC4	0.876056	-0.308381	-1.03049	-0.540757	-0.193591	-0.741046	-0.0309305	-0.103447	0.280525	-0.220169	-0.0474687	0.202058	0.0700081	1.80713	0.744819	-0.081934	0.552386	-0.423381	1.31601	1.03208	-0.0124037	0.208528	2.15907	0.180222	0.109707	-0.250137	1.53192	-0.326113	-0.178931	-0.513742	-0.284058	0.262255	2.75722	0.632404	0.719162	-0.136289	-0.357743	-0.7147	0.31507	0.71596	0.353792	0.308298	0.10789	0.454134	-0.464151	-1.07914	-0.113758	0.162538
ENSG00000053918	KCNQ1	6.71966	0.210326	0.576953	0.869021	0.497069	-0.525229	0.638097	0.60968	0.585808	1.35848	1.34809	0.527859	-0.295466	0.844565	2.55255	1.14445	1.07678	0.461827	3.338	3.09459	1.85242	2.32045	0.033071	0.0460806	0.209218	1.62925	1.27673	2.21249	3.22181	2.21713	2.4126	3.23646	0.345271	2.08521	0.513683	0.218455	-0.661683	-0.046502	0.489596	0.247405	-0.155586	-0.0549996	0.131687	0.206822	0.153491	-0.416113	-1.00528	-0.141205
ENSG00000054116	TRAPPC3	1.99669	0.185476	0.286686	-0.0474687	-0.247076	0.268602	-0.0112932	0.00226042	0.0912973	0.550139	0.653071	0.893108	0.491961	0.477426	0.164487	0.942993	0.500346	0.409854	0.300616	0.310313	0.380527	0.468208	0.119408	-0.437896	0.504195	1.14752	-0.373133	-0.00768739	-0.243133	-0.381947	-0.379669	0.0812706	1.14891	0.073472	-0.174245	-0.791668	-0.167723	-0.534628	-0.10689	-0.370086	-0.312281	-0.542765	-0.638064	-1.39192	-0.63705	-0.54625	-1.22352	-1.24606
ENSG00000054118	THRAP3	1.59193	0.160398	0.353146	1.2527	0.0864439	0.590425	-0.000907752	-0.026016	0.0411579	-0.072904	-0.0408306	-0.022137	0.468597	0.276002	-0.259018	0.61639	-0.204061	0.0987669	0.522796	0.561285	0.708234	0.715707	0.0476741	0.194438	0.567993	0.38588	0.332452	-0.506318	-0.396199	-0.432833	-0.256076	-0.0170469	1.73222	0.300139	0.388596	-0.354916	0.346352	-0.608059	-0.730543	-0.8505	0.0684109	-1.08448	-0.511624	-0.711116	-0.969389	-1.44331	-1.14886	-0.619661
ENSG00000054148	PHPT1	11.8761	1.56045	1.35086	0.798681	2.3774	2.0225	3.08187	2.96227	2.90168	3.10732	3.02072	3.09459	1.22882	2.3621	1.87269	2.65082	1.17498	1.75622	0.946836	0.978131	0.209428	0.515575	1.50912	1.91483	0.643187	1.74156	1.32174	2.66873	2.57369	2.45953	2.99923	2.07061	0.782915	2.64497	0.979885	1.19373	0.856877	1.68166	1.94029	1.80108	0.997532	1.20581	1.20339	1.27263	0.900037	0.419443	-0.0942957	0.18721
ENSG00000054179	ENTPD2	10.4461	2.1925	2.49727	2.60845	1.92923	1.60809	1.41412	1.44943	1.43343	1.79	1.75366	1.89729	2.8641	0.858954	1.88976	4.35888	1.9685	1.42478	1.9685	1.74749	1.16698	1.06142	0.31489	1.52905	2.59941	2.884	1.75622	1.25425	1.35305	1.21721	1.12118	1.12546	0.256363	1.37466	0.803188	0.315252	-0.266161	0.114222	0.347642	0.126322	0.244726	0.277262	0.310921	0.408474	0.39816	-0.3342	-0.340951	-0.06279
ENSG00000054219	LY75	0.0811052	0.974197	0.867373	1.02274	-0.350115	-0.36841	-0.30215	-0.339098	-0.272195	-0.468321	0.0912137	-0.631191	-0.316163	-0.396029	0.665232	-0.398155	-0.230997	-0.792663	0.631252	0.600254	0.379816	0.71885	-0.0907679	-0.645395	1.04155	1.28163	-0.49586	0.0446327	0.124905	0.0138873	0.109987	0.489116	0.023057	1.54674	2.11285	1.37988	1.27034	1.356	0.991669	1.14908	1.50731	1.23961	1.63563	1.5481	1.88365	1.25404	1.66553	1.90451
ENSG00000054267	ARID4B	-7.64567	-1.4672	-1.5892	-1.24368	-0.734566	-1.23962	-1.23984	-1.46171	-1.37011	-1.52563	-1.92552	-2.07923	-0.249165	-0.823055	-1.23941	-1.16359	-2.35006	-1.68447	-1.18123	-1.16471	-1.29711	-1.0495	-1.05186	-1.13429	-1.30391	-1.52563	-0.665838	-1.8953	-1.60236	-1.41245	-1.39567	-0.977288	0.087865	-0.877506	-1.13782	-1.98804	-1.1544	-1.25512	-2.29771	-2.07232	-2.08091	-2.50546	-2.38444	-2.96433	-2.56586	-1.88172	-1.05448	-1.61722
ENSG00000054277	OPN3	0.776405	1.25022	0.238278	0.815166	-0.154265	0.131523	-0.0103912	-0.15551	0.0333359	0.0924096	0.0896519	0.108971	0.399985	0.0852481	0.142522	0.476667	0.833072	-0.333258	0.0552061	0.0117753	0.00934738	-0.102455	0.0406604	0.339551	0.174316	0.557104	-0.0595855	0.337343	0.372852	0.181324	0.207377	-0.219012	-1.0023	0.503732	-0.29367	-0.284058	0.152227	-0.155662	-0.050533	-0.101208	-0.458561	-0.452877	-0.253773	-0.398378	-0.677445	-0.118521	-0.069031	-0.0902861
ENSG00000054282	SDCCAG8	-2.0052	0.0547816	-0.593257	-0.455881	-0.17922	-0.492734	-0.166032	-0.189368	-0.343934	-0.409642	-0.384504	-0.424243	-1.56725	-0.340197	0.186781	-0.23931	-0.249782	-0.306966	-0.40537	0.159524	-0.0126684	-0.153365	0.17155	-0.0827258	0.386745	-0.137627	-0.0682552	-0.205876	-0.30802	-0.550523	-0.454835	0.461015	-0.228856	0.565012	1.95138	1.65534	2.3217	1.40007	0.673746	1.12057	1.44768	1.18771	1.65745	1.42101	1.48544	1.47034	2.22199	1.85291
ENSG00000054356	PTPRN	6.21517	0.824429	1.1821	1.29883	0.857402	0.560252	1.18447	1.1808	1.10117	1.46747	1.45572	1.51119	0.305868	1.06487	0.807888	0.808356	0.662958	0.827599	1.1496	1.03477	0.783922	0.696266	0.670552	1.01168	1.1597	1.42154	0.911082	1.70532	1.9161	1.75622	1.94734	1.15506	0.243634	0.783706	0.557493	-0.0420512	-0.295737	0.265204	0.415715	0.285018	0.202153	0.523195	0.173007	0.340035	0.525898	-0.309277	-0.404576	0.278291
ENSG00000054392	HHAT	3.07617	0.739971	1.979	1.18692	0.243198	1.00993	0.414263	0.392051	0.411655	0.454541	0.453957	0.44856	0.169874	0.436307	0.482772	-0.497128	0.111116	0.085523	0.234902	0.545901	0.519253	0.568748	0.963191	0.0920534	1.03035	1.26481	0.0622023	0.941713	0.919303	0.945206	0.527319	0.622065	0.383683	0.611176	0.541716	0.751565	0.644605	0.898108	0.927793	0.996231	0.966991	0.949953	1.24877	1.14175	1.21469	0.47618	1.32547	1.04435
ENSG00000054523	KIF1B	-1.77949	-0.552253	-0.666563	-0.826433	-0.412454	0.24155	-0.827146	-0.840431	-0.832546	-0.629991	-0.516462	-0.481844	0.159668	-0.664539	-0.072235	-0.166271	-0.4828	-0.470326	0.278736	0.282781	0.406066	0.509214	-0.678956	-0.512578	-0.197992	2.38203	0.738783	-1.01804	-0.692556	-0.825098	-0.60512	0.126435	-0.0204327	0.206028	-0.381459	-0.774739	0.178156	-0.0513425	-0.321109	-0.297171	-0.408542	-0.433713	-0.46425	-0.592108	-0.435585	-0.763241	-0.255279	-0.0267318
ENSG00000054598	FOXC1	-11.1306	-1.96993	-1.98056	-1.78246	-1.82929	-1.51082	-1.88172	-1.86413	-1.8894	-2.90212	-2.97362	-2.28454	-1.37074	-1.8325	-1.05697	-1.41927	-0.224592	-0.757364	-2.38593	-2.3199	-0.976213	-0.766031	-1.45494	-1.60145	-1.84785	-1.89866	-0.848229	-2.1445	-2.05244	-1.9163	-1.93665	-2.52558	-1.94034	-1.73914	1.12898	0.441444	0.11585	0.480156	0.800481	0.665703	0.703467	0.854476	0.902195	1.09422	1.13941	0.14628	-0.0888976	0.767302
ENSG00000054611	TBC1D22A	1.48097	0.61378	-0.0199389	0.481659	0.0713452	-0.901153	0.508756	0.763482	0.734581	0.970574	0.591565	0.579779	-0.559453	-0.0861882	-1.79354	-1.04059	-0.610007	-0.0902861	0.324989	0.163979	0.5843	0.633053	0.326415	0.298766	1.95824	0.760577	0.823245	1.05036	0.64969	0.562229	0.326536	0.124706	-0.302269	0.237179	0.690662	0.815307	0.86276	0.400766	0.754515	0.720751	0.850963	0.831061	1.03756	1.1631	0.881974	0.768523	0.746414	1.03388
ENSG00000054654	SYNE2	1.74892	-0.749323	0.250384	0.0603616	-0.0042047	-0.38817	-0.139305	-0.134406	-0.0865831	0.133565	1.45875	0.16735	0.310313	0.0970939	0.858139	1.08761	0.184075	0.444235	0.734831	0.677174	2.0204	0.790961	0.173007	0.2407	0.109707	1.46644	0.765312	0.0346011	-0.0994509	-0.164806	-0.0824486	0.962451	0.465621	1.42127	-0.494005	-0.36166	-0.197764	-0.411263	-1.04351	-0.886147	0.00513713	-1.24921	-0.49157	-0.54479	-0.762691	-1.24269	-0.415303	0.307602
ENSG00000054690	PLEKHH1	1.29461	-0.0565662	0.11463	-0.00450174	0.308228	-0.492734	0.539132	0.739342	0.588514	0.898656	0.987477	1.0017	-0.504155	0.255275	0.387489	-0.358754	0.766905	-0.562892	1.04353	0.720751	-0.0305294	0.166008	-0.171003	2.64094	0.160668	0.182089	1.00804	0.295051	0.820611	0.450888	0.636625	0.368008	-0.566126	-0.702504	-0.730136	-0.771619	-0.787454	-1.05285	-1.1167	-1.11274	-0.219838	-0.513609	-0.339481	-0.313735	-0.257403	-0.666563	-0.40018	-0.225866
ENSG00000054793	ATP9A	1.84095	0.746535	0.484334	1.24157	-0.236851	0.682357	-0.830624	-0.926346	-0.415682	0.084312	0.11463	0.105837	0.0458059	-0.142974	0.42243	0.153832	0.138247	0.488729	1.35357	0.956763	1.03075	0.789556	0.221041	0.749148	0.950227	0.892746	-0.0305294	0.264515	0.428184	0.479905	0.523195	1.00373	0.522513	0.470119	-0.0783544	0.0029396	0.0937922	-0.346506	-0.531075	-0.435585	0.243357	-0.0713479	0.174609	0.117423	0.166995	0.3754	0.532113	0.463245
ENSG00000054965	FAM168A	-0.519512	0.335911	0.215475	0.801292	0.568748	-0.837702	-0.00903699	0.0247681	-0.0680821	-0.524205	-0.324547	-0.0216881	-0.419424	0.324041	-0.277826	-0.664966	0.558176	-0.434854	-0.259513	0.0718898	-1.63685	-0.531683	-0.306966	-0.228856	0.19242	1.97417	-0.412218	0.0418437	0.238727	0.143451	0.179494	0.0864439	0.595851	0.0521934	-0.435306	0.372584	0.00147448	-0.534628	-0.215743	-0.467198	-0.0196501	0.263599	0.310921	0.15996	0.367788	0.533935	0.35554	0.473362
ENSG00000054967	RELT	-4.52143	-0.845346	-0.919058	-1.25445	0.176887	-1.02268	-0.0323737	-0.131403	-0.467719	-0.454004	-0.487294	-0.46333	-1.18026	-0.46114	-0.600525	-1.16955	0.455152	-1.53589	-0.996656	-1.04548	-0.696677	-1.05974	-0.560568	-0.63228	-1.02422	-0.965467	-2.04282	-0.017414	0.00307084	0.176438	-0.264024	-1.04366	-1.10987	-1.1224	-0.921623	-0.824364	-1.33657	-1.1542	-0.631852	-1.02461	-0.665538	-0.473195	-0.565161	-0.597587	-0.573843	-1.41056	-1.33675	-1.12141
ENSG00000054983	GALC	6.33947	-0.364935	0.219131	-0.193125	-0.0250991	1.22042	0.773916	0.905968	1.10418	1.09662	1.15803	1.115	0.732369	2.18652	0.831631	0.937143	-0.0983897	1.22627	1.66387	1.7681	1.75278	1.282	2.06768	1.55319	2.28824	0.461827	0.560814	1.50599	1.51119	1.46669	1.9547	1.43906	1.90801	0.881177	-0.856045	-0.665655	-0.178094	-0.035859	-0.317618	-0.150181	-0.312281	-0.80515	-0.565161	-0.597587	-0.378022	0.483688	0.390721	-0.525375
ENSG00000055044	NOP58	1.93759	-0.174554	-0.337683	-0.264774	0.16101	0.515438	0.681257	0.740977	0.953267	0.30242	0.275545	0.314065	0.653254	2.8246	-0.153502	0.326151	-1.78989	0.45737	0.189274	0.393459	-0.188365	-0.316302	3.40053	0.928029	0.595765	0.00449189	0.986145	0.584045	0.225632	0.256192	0.297582	0.100281	0.117329	0.621291	0.0194117	0.0368883	0.60006	0.721028	0.22426	0.526663	-0.355542	-0.621882	-0.453512	-0.735943	-0.644817	-0.164984	0.0622023	-0.452183
ENSG00000055070	SZRD1	2.75055	1.05909	1.76209	0.757914	0.208973	0.500164	0.244726	0.536176	0.446552	0.626667	0.60288	0.66	0.780223	0.510751	-0.215885	0.381265	1.40849	0.228013	-0.0705442	-0.124129	-0.00858904	-0.3458	0.518079	0.607747	0.478127	0.870515	0.2119	1.06343	0.820939	0.816154	0.615002	-0.389617	-0.0810659	-0.260083	-0.236683	-0.143114	-0.244626	-0.547131	-0.298639	-0.419258	0.143638	0.218661	0.0939645	0.125456	0.102267	0.101531	-0.268967	-0.0831386
ENSG00000055118	KCNH2	3.18008	0.595851	1.50976	1.66778	1.06231	0.991669	0.246392	0.227734	0.334477	0.457539	0.350563	0.400315	0.429151	0.0894455	0.726845	0.872595	-1.50014	0.527319	0.0116249	-0.10689	-0.223961	0.505529	0.347742	-2.31411	0.771874	1.02805	-0.170064	1.28485	1.53561	1.49607	2.25635	-0.226564	-0.725709	-0.108074	0.800033	0.0018337	-0.00999581	0.471259	0.765028	0.377208	0.21005	0.852097	0.345271	0.751877	0.651674	-0.0700227	-0.376444	0.669454
ENSG00000055130	CUL1	-1.02563	-0.118941	-0.250352	-0.380831	-0.443657	-0.145945	-0.545625	-0.556137	-0.458387	-0.629991	-0.657179	-0.664641	0.370599	-0.395847	0.0239969	-0.139957	2.1164	-0.0599138	0.585244	0.627609	0.481785	0.81407	-0.201358	-0.407456	-0.512023	-0.555725	-0.508785	-0.846714	-0.729784	-0.999326	-0.796314	0.129512	0.970729	0.365529	-0.0240796	-0.420978	-0.229802	-0.035859	-0.131188	-0.180962	-0.644311	-0.452877	-0.536829	-0.456082	-0.542553	-0.391322	-0.356749	-0.60459
ENSG00000055147	FAM114A2	2.12118	0.401821	-0.107068	0.156984	0.387489	-0.0474687	0.445793	0.392806	1.01486	0.478564	0.468597	0.456588	-0.0524811	-0.715963	1.63163	0.500164	-0.570491	0.173626	0.840694	0.772868	0.639647	0.975151	-2.30034	1.15592	0.0474006	0.33208	0.442489	0.648396	0.478371	0.247478	0.549364	0.731983	0.0260985	1.03893	1.34666	0.845686	1.51119	1.5115	1.20065	1.40225	0.937856	0.781231	0.876969	0.355804	0.405969	1.01353	0.93839	1.01353
ENSG00000055163	CYFIP2	6.25854	0.59756	1.61268	0.121317	1.05766	1.26286	1.28239	1.3192	1.22204	1.67027	1.65302	1.75722	0.23748	1.24709	0.335612	0.373246	0.568992	0.69172	1.06343	0.96639	0.700923	0.475349	0.636904	1.62672	0.778474	1.57041	1.1853	1.46416	1.57753	1.58529	1.52137	1.37841	0.442665	0.232711	-0.537224	-1.00207	-0.890263	-0.814742	-0.951204	-1.01873	-0.505842	-0.478791	-0.874957	-0.822401	-0.87433	-1.66999	-1.74434	-0.900951
ENSG00000055208	TAB2	-3.75643	-0.595166	-1.02718	0.347204	-1.35479	-0.741046	-0.408215	-0.529814	-0.32409	-0.508336	-0.499984	-0.512749	-0.299962	-0.485553	-1.2324	-1.00756	-0.615891	-0.677071	-0.809829	-0.789892	-0.566659	-0.72758	-0.175743	-0.216673	-0.655837	-0.665975	-0.509775	0.303124	0.00796386	-0.223118	-0.299626	-0.844087	-0.460048	-0.797616	-0.16596	-0.109865	-0.0703724	-0.310434	-0.394197	-0.347603	-0.0911806	-0.18066	-0.077517	-0.043128	-0.0391194	0.199271	0.385494	0.184936
ENSG00000055211	GINM1	2.05707	0.290763	0.729124	1.14518	0.239406	0.556837	-0.16338	0.0422725	0.0393758	0.262919	0.200566	0.238727	0.470492	-0.171142	1.03736	1.05982	0.644409	1.05101	0.247905	0.184245	0.945206	0.621095	0.307075	-0.189008	0.371306	0.55317	0.0670106	1.31287	0.991669	1.20685	1.13717	0.283848	-0.259018	-0.0801467	0.750913	0.64397	0.31581	0.331919	0.523633	0.424012	0.682713	0.818411	0.761233	0.907118	0.883654	0.587017	0.422718	0.729801
ENSG00000055332	EIF2AK2	1.12591	-0.164319	-0.444792	0.744394	-0.0109657	0.823615	-0.0749701	0.14246	0.208593	0.0058917	-0.0214946	-0.116733	0.521295	0.359086	0.945206	0.376038	-0.138029	0.524216	0.136669	0.363015	0.322346	0.379321	0.237772	0.203486	1.43681	0.217683	-0.164664	-0.270782	-0.17712	-0.361929	-0.0314081	0.485109	0.352249	0.750015	0.248487	0.242559	0.193334	-0.591029	-0.956745	-0.688352	-0.486157	-0.757816	-0.291024	-0.631302	-0.569808	-1.26757	-0.654839	-1.08802
ENSG00000055483	USP36	-4.59419	-0.599856	-0.159941	-0.172926	0.0777873	-1.66863	-0.659486	-0.907117	-0.981176	-0.582536	-0.769766	-0.479131	-0.900092	0.0779264	-0.847218	-0.78942	0.552748	-1.35697	-0.863704	-0.819825	-0.918324	-1.53809	-0.689868	-0.63645	-0.918594	-0.629991	-0.482218	-0.181764	-0.102083	-0.233846	-0.551514	-1.0867	-1.36291	-0.583123	-2.16896	-1.81584	-2.15775	-1.98312	-2.11333	-2.18564	-2.20449	-1.88172	-2.09132	-1.9581	-1.78887	-1.80241	-1.81155	-1.74528
ENSG00000055609	KMT2C	-3.37066	-0.245951	0.226705	-0.0651865	-0.800915	-0.492734	-1.06014	-0.86507	-1.05318	-1.02406	-1.1097	-0.667115	-0.605585	-0.286915	-0.608059	-0.614949	-1.06333	-0.777642	-0.209824	-0.180127	0.108255	0.166149	-0.398561	-0.675658	-0.204432	-0.303673	-0.515347	-0.782085	-0.723692	-0.652228	-0.640991	0.0284149	0.109407	-0.204262	-0.544363	-0.506043	-0.352184	-0.432037	-0.689027	-0.554703	-0.624463	-0.796314	-0.616801	-0.653602	-0.612426	-0.360845	0.00194959	-0.305815
ENSG00000055732	MCOLN3	5.439	2.05612	1.79674	1.99284	0.435947	0.443663	1.03776	1.03666	1.02601	0.948967	0.328031	1.28429	0.0516965	0.598277	0.303501	0.294498	-0.429114	-0.0936253	1.40777	1.17578	0.81105	0.916877	0.626387	2.43841	2.0942	2.21249	1.17284	0.842476	1.19434	0.98581	1.27155	1.48248	0.522103	1.72504	1.54027	0.775125	1.72692	1.37734	1.26452	1.25148	1.51094	1.33213	2.04813	1.52975	1.61758	1.55402	1.55757	1.708
ENSG00000055917	PUM2	-4.40216	-0.751394	-0.220793	-0.104708	-0.749323	0.0784972	-1.39144	-1.34101	-1.25362	-1.18147	-1.21403	-1.23941	-0.435795	-1.25572	-0.381785	-0.817109	-1.08486	-0.647119	-0.178767	-0.0920442	-0.232989	-0.010526	-1.19054	-1.07401	-0.966368	-0.808214	-0.449466	-1.46663	-1.14146	-1.79354	-1.39926	0.00194959	0.13727	0.442665	0.425381	-0.459488	0.0197562	0.068106	-0.211077	-0.132176	-0.0475716	-0.351413	-0.0958997	-0.031794	0.1136	-0.114386	0.534317	0.429046
ENSG00000055950	MRPL43	2.69666	0.393271	1.14266	0.318324	0.205318	0.750146	0.000268102	0.040244	0.155967	0.104895	0.0462002	-0.0462835	1.14175	0.187644	1.12007	1.00036	1.22802	1.14732	-0.224319	-0.0867713	0.727148	0.691932	0.307899	0.639647	0.69172	0.425835	0.00699492	0.52552	0.395398	0.778246	0.319482	-0.159191	0.134252	0.607636	-0.275508	0.224965	0.314591	0.15311	0.174684	0.228903	-0.511716	0.00957146	-0.580625	-0.678285	-0.260369	-0.288623	-0.643096	-0.701456
ENSG00000055955	ITIH4	1.61051	-0.0786606	0.13087	0.131023	0.223009	-0.0329331	0.106366	0.104004	0.0529606	0.485517	0.458597	0.490245	-0.352047	-0.0635227	0.615419	0.0305816	0.594103	0.136162	0.589505	0.480823	0.422718	0.528503	-0.473575	-0.015895	0.00261442	0.135566	0.139828	0.294498	0.857913	1.40713	1.68844	0.523633	0.032116	0.262702	-0.242836	-0.622824	-0.73913	-0.212241	-0.0331678	-0.0197091	-0.225179	-0.041726	-0.0478915	0.15996	0.434979	-0.218945	-0.383676	-0.0819869
ENSG00000056050	HPF1	1.59116	0.209298	-1.05248	0.216088	-0.360174	-0.629126	0.0532713	0.162538	0.232176	-0.238782	-0.0827258	-0.205128	0.360049	0.11924	1.42154	0.899521	-1.16666	0.391346	1.24938	1.34439	0.776187	1.52426	0.0473135	-0.569447	0.234902	0.00761888	0.718191	-0.518854	-0.542261	-0.810306	-0.64987	1.57624	1.13588	1.5185	0.352585	0.288949	0.504872	0.993682	0.675149	0.831859	-0.0781831	-0.189187	-0.0685475	-0.203139	-0.175743	-0.156023	0.195606	0.00554991
ENSG00000056097	ZFR	1.58291	0.773705	0.556744	0.204008	-0.303673	0.760954	0.314352	0.27355	0.340428	0.0270954	0.176802	0.0978385	0.247602	0.648929	0.0433919	0.004633	-0.63705	0.221041	0.410552	0.416208	0.326701	0.687881	0.639435	0.777036	-0.0685475	0.355359	-0.148544	0.587246	0.310537	0.746779	0.675385	0.202427	0.747072	0.514605	0.534317	0.250046	0.775452	0.252479	-0.155734	0.0271639	-0.0353409	-0.19823	-0.159041	-0.245951	-0.190752	0.513683	0.499228	0.516783
ENSG00000056277	ZNF280C	-7.3599	-1.1961	-0.812093	-1.00599	-1.46349	-0.901153	-2.20361	-2.13938	-1.52827	-1.14146	-1.0884	-1.09627	-1.00046	-0.789051	-0.955566	-1.8204	-0.192342	-1.05895	-1.02782	-0.99435	-1.44509	-1.92229	-0.0768579	-0.910854	-1.09364	-1.0983	-1.62896	-0.136213	-0.434345	0.191251	0.102136	-0.797024	-0.536661	-1.22765	-0.990992	-0.622824	-0.266161	-0.985859	-1.60236	-1.28567	-0.165879	-0.980289	-0.390959	-0.484906	-0.32362	0.220798	0.899757	0.363426
ENSG00000056487	PHF21B	-2.84821	-0.804574	-0.862521	-0.875694	-0.0629246	-1.31105	0.146849	0.130069	0.00475857	-0.0706852	-0.152797	-0.134548	-1.30444	-0.513609	-0.532522	-0.739948	0.26257	-0.298639	-1.24368	-1.13384	-1.81755	-0.542875	-0.523286	-0.92348	-1.00962	-0.926042	-0.230322	0.672676	0.707233	0.386073	1.17943	-0.947461	-1.40212	-0.91119	0.844302	0.757426	0.109637	0.554702	0.786896	0.848576	0.134832	0.428254	0.544015	1.00721	0.744195	0.0692887	0.0365967	0.209056
ENSG00000056558	TRAF1	-0.524821	1.71088	0.627962	0.644962	-0.564923	0.0160695	-0.109128	-0.139957	-0.171426	-0.0495745	-0.016209	-0.0364488	-0.444242	0.382808	-0.589854	-0.665297	-0.110104	-0.353295	-0.164806	-0.15838	-0.0363298	-0.322668	0.83952	0.330577	0.370599	0.422276	-1.09936	0.361839	1.1262	0.556286	0.224423	0.278736	0.588699	-1.1076	-0.247277	0.290946	0.326536	-0.113907	-0.159656	-0.235332	0.874442	0.443193	0.607023	0.445543	0.519869	0.426874	0.431532	0.499662
ENSG00000056586	RC3H2	-0.981913	-0.346857	0.416537	0.462586	-0.533102	0.697605	0.279774	0.12365	0.055832	0.0470871	0.137131	0.0798219	-0.559914	1.11347	-1.09364	-0.785896	-0.964272	0.0717565	-0.730136	-0.832648	-0.869261	-1.34857	0.0705097	0.561797	0.174316	-0.35131	-1.06238	0.282615	0.18392	0.315252	0.322045	-0.260458	1.25335	0.017974	-2.08351	-1.49033	-1.65566	-1.14759	-1.76969	-1.5619	-1.88688	-2.00028	-2.04158	-1.86203	-1.69014	-1.63904	-1.02268	-1.41359
ENSG00000056736	IL17RB	1.1206	-0.120262	-0.171003	-0.134671	0.0389355	0.691222	-0.298321	0.142804	-0.146315	-0.24934	-0.0717253	-0.0920442	0.665805	-0.107929	0.610329	0.386819	0.656949	0.358693	-0.31993	-0.361548	0.084312	0.192102	2.78477	0.136162	1.61377	0.0414154	0.89748	1.00373	-0.150625	-0.212733	-0.0116637	0.617083	-0.20949	0.139148	-0.015524	-0.391815	0.56034	0.601225	0.158287	0.327443	0.478652	0.396066	0.177192	-0.364004	-0.210627	0.313986	0.293898	-0.165188
ENSG00000056972	TRAF3IP2	-6.68916	-1.01353	-1.35187	-1.76037	-1.59469	-1.11003	-1.40648	-1.38675	-1.27965	-1.12688	-1.19904	-1.1551	-0.757364	-2.2105	-0.91307	-0.728864	-1.2549	-0.43599	-1.20776	-0.882676	-0.334129	-0.0888976	-1.00424	-1.11983	0.0797397	-1.1843	-0.303962	-1.72443	-1.50159	-1.52563	-1.09203	-1.15812	-1.3907	-0.957966	-0.564497	-1.46641	-0.812943	-0.544996	-0.386471	-0.279431	-0.505842	-0.228516	-0.511624	-0.469214	-0.464151	-0.0938804	0.172112	0.139828
ENSG00000056998	GYG2	3.8413	0.286505	0.461827	0.528961	0.766472	0.738044	0.118529	1.14478	0.352787	0.569423	0.568418	0.550037	0.46681	0.422851	0.932504	-0.11271	0.07807	0.530457	1.04262	1.0429	0.75942	1.00349	0.434847	0.15138	2.0942	0.150162	0.64969	0.639821	0.602352	0.583125	0.589327	1.14175	0.784667	1.03477	0.716959	0.697948	0.744613	0.829851	0.721028	0.776187	0.705425	0.624531	0.699403	0.659375	0.666721	0.587246	0.656557	0.707233
ENSG00000057019	DCBLD2	-0.777481	0.550732	0.061775	0.517403	-0.885722	0.751447	-0.738332	-0.49538	-0.605379	-0.237123	-0.200201	-0.337911	-0.0443228	-0.38065	-0.22001	0.219729	-1.1544	0.566276	0.207032	0.255149	0.890129	0.835783	-0.166914	0.165568	0.643187	0.604286	-0.43761	-0.407456	-0.392591	-0.738485	-0.603871	0.135862	0.632847	0.544549	0.497241	0.552934	0.783814	0.797429	0.528503	0.251047	0.302778	0.46002	0.529606	0.25875	0.581947	0.943352	1.12394	0.970097
ENSG00000057252	SOAT1	3.18133	0.13211	0.811697	1.31445	-0.735507	0.95009	0.188572	0.14246	0.248813	0.247332	0.268166	0.268917	0.92372	0.224423	0.724339	0.367233	1.70192	0.396267	0.658906	0.959804	1.55044	1.27308	0.686988	0.808356	1.92433	1.59768	0.195196	0.566087	0.457768	0.657815	0.654779	0.369437	0.413593	1.83739	1.18628	0.938174	1.12881	1.03189	0.46877	0.631791	1.1268	1.00373	1.30557	0.929375	1.22862	1.35447	1.34506	1.42453
ENSG00000057294	PKP2	-1.47708	0.473261	0.178963	0.752484	-0.463715	0.437222	-0.197277	-0.593876	-0.585368	-0.0238459	-0.126678	-0.255109	-0.468591	-0.129389	0.611715	0.127405	-1.98804	-0.113045	-0.347838	-0.24934	0.567519	0.232401	-0.308735	0.0233256	-0.173	-0.410392	-0.525601	-0.581996	-0.341531	-0.504848	-0.42252	-0.553234	-0.739503	-0.102576	-0.384024	-0.419424	-0.425918	-0.218594	-0.28955	-0.243979	-0.702015	-0.685713	-0.667115	-0.649129	-0.651995	-0.652886	-0.541388	-0.575517
ENSG00000057593	F7	-1.06891	-0.327684	-0.249919	-0.283357	0.00872639	-0.0677836	-0.0339161	-0.0237282	-0.0933083	-0.0320721	-0.0910728	-0.069962	-0.478123	-0.707656	0.0608042	0.0339158	0.126926	0.140297	-0.333931	-0.377597	-0.173614	-0.130476	-0.860197	-0.569245	-0.427824	-0.354375	0.203877	0.312367	0.254619	0.546241	0.431799	-0.105494	-1.09092	-0.279062	0.792212	0.604018	-0.685889	0.340715	0.528503	0.595211	-0.634304	0.724455	0.212102	0.588419	0.515986	-0.372582	-0.131573	0.157251
ENSG00000057608	GDI2	4.49347	0.641122	0.289114	0.720044	0.578619	1.06588	0.590953	0.576359	0.751447	0.203831	0.207444	0.159819	1.69161	0.956414	1.13755	0.823615	0.340035	1.12865	1.03542	1.15677	1.30441	1.02954	1.75839	0.878259	0.549269	0.995713	1.61042	-0.0382872	-0.0179372	-0.0795069	0.0743172	0.756222	1.16122	0.78486	0.367702	0.676452	0.665313	0.435111	0.504872	0.518989	0.508942	0.210586	0.374635	0.31498	0.428097	0.467631	0.126926	0.78486
ENSG00000057657	PRDM1	-8.33921	-1.62689	-1.44357	-1.41127	-2.00719	-0.799934	-2.71688	-2.83941	-2.68754	-2.91356	-1.95945	-2.30378	-0.850176	-0.809829	-0.474356	-0.881566	-0.273112	-1.69501	-0.832445	-0.806055	-0.155137	-0.293278	-0.691763	-1.87091	-1.3336	-1.47145	-1.3965	-1.4419	-1.26572	-0.982746	-0.989834	-0.929924	0.568418	-1.19286	-1.98234	-1.90759	-1.6742	-1.99836	-1.96759	-2.03211	-1.94492	-1.92024	-2.16993	-1.86203	-2.21455	-1.73789	-1.54771	-2.00659
ENSG00000057663	ATG5	-0.787028	0.193066	-0.781362	-0.334271	-0.701816	-0.458626	-0.320011	-0.312389	-0.242836	-0.559453	-0.372126	-0.538479	0.574576	0.326701	-0.145418	-0.452999	-1.9318	0.200829	0.0432478	0.074671	0.778246	1.12294	-0.120477	-0.398886	-0.00858904	2.16291	-0.254313	-0.556698	-0.622437	-0.863704	-0.756619	-0.307579	0.828501	0.680007	-0.363139	-0.74985	-0.292122	-0.585602	-0.785582	-0.579895	-0.764713	-0.563486	-0.603091	-0.727259	-0.708454	-0.268967	-0.0503913	-0.707112
ENSG00000057704	TMCC3	-9.91136	-2.01587	-1.73064	-1.69565	-1.58675	-2.20107	-1.76829	-1.75255	-1.77644	-1.93818	-1.69501	-1.3673	-1.72596	-1.81364	-1.10509	-1.63758	-0.543147	-1.28101	-1.50275	-1.51332	-1.24112	-1.14026	-1.8461	-1.76443	-1.73239	-1.79597	-1.43784	-2.02588	-1.9008	-1.73598	-1.39192	-1.29458	-1.42773	-1.43045	-0.500341	-0.595776	-0.384983	-0.534628	-0.202082	-0.360999	-0.674693	-0.852817	-0.786824	-0.32091	-0.307504	-0.406011	-0.153141	-0.514825
ENSG00000057757	PITHD1	2.41621	0.951263	0.523425	0.650922	0.383505	0.357825	0.872086	0.840694	0.753746	0.739043	0.868744	1.3155	0.358204	0.670336	-0.226564	0.0142	0.287058	-0.224319	0.0281456	0.0267684	-0.42325	-0.298782	0.292539	0.246773	0.404301	0.519426	0.386493	-0.159561	0.0414154	0.0789019	0.1055	-0.495698	0.23505	0.246486	-0.325143	-0.255109	-0.200201	-0.12605	-0.00699759	-0.0640244	-0.246558	-0.159561	-0.292292	-0.323238	-0.344104	-0.403057	-0.593257	-0.511808
ENSG00000057935	MTA3	0.243306	-0.0703724	-0.013021	-0.487294	-0.00683658	0.257523	0.13572	0.111327	0.0784313	0.14984	0.0766732	0.29102	-0.0845307	0.435947	-0.292845	-0.451597	-0.406519	0.0433919	-0.0435309	0.187784	-0.27981	0.317376	0.822653	-0.194694	0.950227	-0.0406658	0.559346	0.160526	0.084312	-0.204568	-0.205691	0.074671	-0.27688	0.661077	0.279586	0.136902	0.513239	0.0854524	-0.238366	-0.146382	-0.0389043	-0.228516	-0.136838	-0.430738	-0.779872	-0.154351	0.449255	-0.701456
ENSG00000058056	USP13	-0.344024	0.123178	0.239213	0.545517	-0.37865	0.311502	-0.0867713	-0.00475346	0.0245572	-0.60223	-0.59419	-0.54706	0.136979	-0.314305	-0.0725455	-0.0193758	-0.589662	0.139016	0.236954	0.257282	0.384878	0.32771	0.094107	0.204192	0.209218	1.46644	0.598718	-0.455881	-0.281393	-0.542875	-0.268424	0.0370499	-0.241704	0.0357587	-0.181906	-0.427178	0.554129	0.177429	-0.573046	-0.396199	0.145189	-0.103852	-0.0832228	-0.678285	-0.409642	-0.309277	0.259561	0.297506
ENSG00000058063	ATP11B	1.95395	0.282457	0.348286	0.326701	0.282023	-0.00213768	-0.0476744	0.133565	0.0715035	0.195977	0.244726	0.181129	0.07807	0.323017	0.243198	-0.24795	-1.53229	0.874051	0.739971	0.800627	0.849597	0.923331	0.830077	0.770029	0.846135	0.127747	-0.46498	0.505018	0.413593	0.257434	0.432831	0.80619	0.955251	0.799798	0.838433	0.666269	0.832768	0.765312	0.0534959	0.339861	1.10689	0.751995	1.21003	0.906742	1.1504	0.714638	1.27102	1.24655
ENSG00000058085	LAMC2	3.8443	0.338385	0.243634	-0.225297	0.268917	0.197966	0.813245	0.78979	0.744195	0.79209	0.372158	1.00804	-0.265989	1.2884	0.786687	0.752743	0.0760294	-0.081934	0.923103	0.887826	0.617297	0.693294	1.10209	0.342316	0.479239	0.38082	0.527319	1.78511	1.34439	2.00813	1.97237	1.71664	0.434693	0.690204	0.325536	0.127681	-0.0421865	0.472473	0.460549	0.460174	-0.00541505	0.0979906	0.0927931	0.174373	0.171155	-0.369856	-0.146893	0.0398027
ENSG00000058091	CDK14	-0.51344	0.374762	0.155335	-0.117248	-0.304692	0.786569	-0.113488	-0.096235	-0.071659	-0.0592869	0.117165	0.00684533	0.186491	-0.393292	-0.424983	-0.3802	-0.890263	0.465743	0.117329	0.173983	0.467876	0.272277	0.154185	0.770372	0.219729	0.032116	-0.0137087	-0.430421	-0.468744	-0.711005	-0.675417	0.207032	0.209749	0.259738	0.180816	0.271232	0.461015	0.174373	-0.0687491	0.0571234	0.255774	-0.0346951	0.17135	0.0651007	0.106768	0.43358	0.561285	0.400149
ENSG00000058262	SEC61A1	4.1883	0.486149	0.335165	1.07117	0.627962	1.20128	0.716534	0.650471	0.814321	0.873363	0.851614	0.880607	0.907439	0.671	-0.0955634	1.42154	0.679794	0.878574	0.292323	0.23731	1.35357	0.528062	1.05435	0.962451	0.24449	0.550732	0.272602	1.44407	1.17722	1.30578	1.31189	0.0541917	0.613044	-0.788755	0.0241365	-0.191659	0.170591	-0.145829	-0.219924	-0.301389	0.254473	0.410115	0.365235	0.0501573	0.599801	0.333297	0.214029	0.404503
ENSG00000058272	PPP1R12A	-4.98117	-0.3679	-0.429383	-0.772802	-1.0462	-0.595428	-1.00015	-1.13575	-0.869529	-0.882676	-0.871843	-0.871063	-1.04337	-0.526044	-0.87056	-0.413215	-2.11478	-1.66676	-0.181764	0.00735407	-0.350914	-0.343724	-0.613137	-0.634993	-0.849802	-1.37318	-0.386246	-1.00152	-0.769644	-1.03266	-0.815454	-0.251999	-0.0674435	0.342694	-0.819825	-0.859203	-0.705572	-0.51762	-0.805719	-0.674406	-1.05248	-1.2004	-1.03696	-1.05697	-1.02422	-0.931937	-0.476142	-0.754943
ENSG00000058335	RASGRF1	-0.869255	-0.0146123	0.564597	0.487104	-0.289202	0.0126796	-0.556483	-0.554282	-0.606637	-0.152959	-0.195418	-0.14218	-0.244626	-0.784633	0.152397	0.221041	0.134404	-0.261291	0.148335	0.0273994	0.590953	0.796107	-1.37942	-0.631191	0.0960029	0.1895	-0.635954	0.270497	0.121788	0.242559	0.934063	0.0367276	-1.00705	-0.207299	-0.435306	-1.19581	-1.1026	-1.64788	-0.401534	-0.48677	-0.665538	-1.21994	-1.32977	0.0982004	-0.0845307	-1.4932	-1.38706	-0.864514
ENSG00000058404	CAMK2B	2.97627	0.529686	0.719564	0.670336	0.566901	0.236543	0.460174	0.452181	0.434847	0.568992	0.561629	0.593847	0.241778	0.223322	0.903145	0.557493	0.809978	0.266619	1.82905	0.657135	0.247478	0.34812	0.019582	0.319186	0.812948	1.01313	0.771874	0.201963	0.740472	0.690578	0.985405	0.458115	-0.367639	0.78195	0.210326	-0.253514	-0.528662	0.406498	0.521802	0.0359808	-0.0800789	0.347204	0.0316849	0.190398	0.16458	-0.0552449	-0.388414	0.110523
ENSG00000058453	CROCC	-0.0610554	-0.320432	-0.355726	-0.874592	0.446224	-0.282554	0.653659	0.703146	0.567993	0.453593	0.454134	0.451594	-0.670595	0.236152	-0.0602298	-0.161742	0.521908	-1.08085	-0.233846	-0.244626	-0.957151	-0.76104	-0.0213273	0.699112	-0.472448	-0.426467	0.6719	0.451758	0.601769	0.674703	0.320012	-0.190669	-0.344478	-0.0100766	0.70379	-0.694848	0.218342	0.415351	0.586041	0.332149	-0.230815	0.358011	-0.121963	0.714851	0.185374	-0.213923	-0.392761	0.175931
ENSG00000058600	POLR3E	-1.2197	-0.135698	0.323898	-0.168288	0.112201	-0.145945	-0.542451	-0.598883	-0.434675	-0.413215	-0.364093	-0.281713	-0.181564	-0.126985	-1.03386	-0.22965	0.172384	-0.686131	0.736719	0.20228	-0.158037	-0.915196	-0.148544	0.00716276	-0.00858904	-0.127277	-0.441994	-0.376444	-0.357486	-0.310084	-0.392435	-0.307103	-0.0785072	-0.595072	-1.64569	-1.44357	-1.43045	-1.45996	-1.2801	-1.33734	-1.16295	-1.03122	-1.19581	-1.02294	-1.14682	-1.15152	-1.54771	-1.5211
ENSG00000058668	ATP2B4	2.35899	0.0838431	0.389226	2.14287	-0.138029	0.828782	-0.167885	0.161435	-0.0892642	0.117423	0.1376	0.107053	0.816692	0.690578	0.0604992	0.0378632	0.225309	0.434693	1.24379	0.662958	0.842668	1.75199	0.348409	0.498969	0.744078	0.404228	0.253382	-0.0299655	0.313837	0.0293815	0.19779	0.470867	0.796548	0.698404	0.854007	0.671484	0.393035	0.94926	0.78931	0.518989	0.703467	0.55516	0.939164	0.843412	1.0333	1.41287	0.606946	1.51954
ENSG00000058673	ZC3H11A	-2.35601	-0.411999	-0.138168	0.0556578	-0.852601	-0.145945	-0.642434	-0.711369	-0.601376	-0.596144	-0.553234	-0.650347	-0.501023	0.296114	-0.456638	-0.175193	-0.734136	-1.0701	-0.165797	-0.0132417	-0.841689	-0.823488	-0.366547	-0.596144	-0.273532	-0.568649	-1.13311	-0.680975	-0.645537	-0.621689	-0.557293	-0.0514609	0.568992	0.0166982	0.26506	0.161355	0.134491	0.549838	0.0100128	-0.266758	0.322877	0.109286	-0.000151853	0.547223	-0.202432	0.0595723	0.981233	-0.0190145
ENSG00000058729	RIOK2	-6.77641	-1.07585	-1.39377	-1.77865	-1.1148	-0.858545	-1.1255	-1.34689	-1.17239	-1.35749	-1.2195	-1.35187	-1.1551	-0.294829	-0.0994509	-1.20657	-2.20361	-0.670235	-0.776383	-0.709939	-0.616594	-0.465641	-1.13141	-1.23102	-1.21027	-1.29711	-0.977677	-1.59531	-1.19581	-1.37011	-1.2018	-1.18026	-0.611356	0.180012	-0.33514	-1.22089	-0.172864	-0.826693	-1.25594	-1.17269	-1.04818	-1.29512	-1.17645	-1.38561	-1.10054	-0.0700227	-0.356749	-1.1151
ENSG00000058799	YIPF1	4.60817	0.230091	0.404428	-0.221095	0.628552	0.780522	0.684229	0.518896	0.631965	0.985197	1.29396	0.578216	1.45875	0.909202	1.57905	0.549526	0.64152	0.853299	1.31876	1.36477	0.803037	1.09662	0.836979	0.366896	0.310145	0.575959	0.771149	0.183752	0.0677244	0.113143	-0.0112932	0.84681	1.48899	1.24074	0.159596	0.218455	0.885758	0.713935	0.546001	0.780612	0.397838	0.493396	0.563097	-0.190909	0.523195	0.537606	0.614004	0.461228
ENSG00000058804	NDC1	1.88118	0.44202	-0.354191	0.392877	0.133565	1.0938	0.0333359	0.0281456	0.134404	-0.144162	-0.0852148	-0.175931	0.736291	-0.289039	0.895497	0.143451	-0.317045	0.619107	0.660692	0.699112	0.88965	1.06418	0.180953	0.19458	0.327338	0.247905	0.93475	-0.117111	-0.146043	-0.3802	-0.311416	0.696266	0.72505	0.842476	1.05909	1.11009	1.25932	1.13755	0.952497	1.04969	1.0413	0.878259	1.01615	0.907439	0.932806	1.16937	1.1808	1.09143
ENSG00000059122	FLYWCH1	0.474961	-0.206288	1.73222	0.257765	0.0632379	0.0340035	0.0029396	0.0984894	-0.360845	0.334642	-0.145945	-0.132243	0.070958	-0.518435	-0.0144819	-0.045673	-0.931937	-0.14235	0.509832	0.246298	-0.334271	0.101531	-0.187981	-0.00858904	-0.792143	-0.0135563	0.285116	0.194266	0.126435	0.147901	-0.104527	-0.257719	-0.230997	-0.17266	-0.29367	-0.108173	-1.41686	-0.595776	-0.194757	-0.0197091	-0.592896	0.231652	-0.362135	0.0902133	-0.0845307	-1.67885	-1.43556	-0.781362
ENSG00000059145	UNKL	-1.40627	-0.839206	0.773418	0.333659	0.235279	-0.858545	1.09683	0.610818	0.667553	0.369075	0.364873	0.41048	-1.98234	0.44706	-0.725395	-0.876829	0.0390775	-1.15741	-0.78942	-0.805251	-1.38972	-1.3422	0.353704	0.374508	-0.434675	-0.350115	-0.87873	0.552619	0.901157	0.724097	0.750366	-0.826133	-0.687766	-0.636062	-0.00557295	0.252984	-0.247751	-0.24577	0.0511566	0.0236656	-0.0500553	-0.0797169	0.258953	0.229287	0.104004	-0.40998	-0.433821	-0.602586
ENSG00000059377	TBXAS1	4.64398	2.34716	1.90707	-0.0271363	0.845686	0.0789019	0.892243	0.599348	1.0938	0.997687	0.989299	0.999364	0.024242	0.877336	0.730757	-0.316778	0.30242	0.0116249	0.819682	0.767951	-0.00462823	0.336398	0.55516	0.543049	1.2243	1.57827	1.45679	2.91747	-0.117561	0.694584	1.12546	0.952819	0.213595	1.12898	1.25404	0.815307	1.08287	1.33239	1.49943	1.28181	0.949953	1.19154	1.29142	0.866554	1.17635	0.630911	0.554001	0.681583
ENSG00000059378	PARP12	0.657305	-0.162664	0.0784972	-0.415496	-0.196813	0.707351	0.0762025	0.0571895	-0.0274744	0.312853	-0.368318	-0.118639	1.03239	-0.320771	0.791931	0.467377	0.662712	-0.220793	0.323604	0.371306	0.39422	0.0899588	0.300216	0.83952	-0.273532	0.0480027	0.890911	-0.0583093	0.136979	0.07544	0.101795	0.108423	0.159819	-0.0935414	1.0163	0.696163	0.8011	0.30108	0.251208	0.129701	1.39109	1.50286	1.4357	1.21151	1.36878	0.881177	1.01719	1.07141
ENSG00000059573	ALDH18A1	6.10263	0.852387	0.578043	1.31389	-0.0712267	1.21768	1.09041	1.18344	1.18295	1.73995	1.65002	1.08672	0.917843	0.806469	1.46155	0.545713	-0.534717	0.812948	0.797246	0.738332	1.94092	1.22531	1.61377	1.33696	0.846135	1.33992	1.59004	0.93475	1.03239	0.888179	0.926204	0.297789	0.12978	1.82799	0.497241	0.784437	0.610915	0.925239	1.03112	1.07455	1.02838	0.79584	0.85188	0.85412	0.735186	0.846976	0.446224	1.02431
ENSG00000059588	TARBP1	1.69507	0.806469	-0.0899764	-0.0536283	-0.0968047	0.744819	0.31243	0.340715	0.628219	0.36403	0.422115	0.367454	0.158404	1.0317	0.551598	-0.268967	0.548427	0.79902	0.919866	1.03542	0.55317	-0.598643	2.24981	1.64612	-0.394501	0.0545763	1.11922	0.228693	0.404735	0.255455	0.210671	0.746293	-0.000347657	0.531777	1.93164	1.14663	1.23518	1.53533	1.2559	1.3155	1.60179	1.33548	1.61719	1.42557	1.82465	0.954997	1.53634	1.67206
ENSG00000059691	GATB	3.16643	0.757914	0.204008	0.369075	1.41111	0.916491	0.84202	1.16024	0.980292	0.393459	0.304543	0.178032	0.788778	-0.174107	-0.451597	0.49452	-0.789892	1.0684	0.0052047	0.0483559	0.412862	0.487421	-0.035859	0.650184	0.127523	0.114327	1.17237	0.175079	0.23157	0.2012	0.337519	0.79385	0.389071	0.355876	0.971469	1.01079	0.984313	1.24443	1.36195	1.31389	0.716395	0.932504	0.748612	0.732803	0.662958	0.660217	0.324622	0.463003
ENSG00000059728	MXD1	-5.19133	-0.748935	-1.16203	-1.08881	-1.28646	-1.58199	0.371214	0.101729	-0.529521	-0.52437	-0.523098	-0.531683	-1.15964	-0.264774	-1.55611	-1.15401	-0.180307	-2.17236	-1.32392	-1.32648	-1.64529	-1.58428	-0.480866	-0.98799	-1.14511	-1.15964	-0.529908	-0.607878	-0.950553	-0.291991	-0.24506	-1.25138	-0.998238	-1.25398	-1.26155	-1.26781	-1.43613	-1.50765	-1.32617	-1.518	-1.32512	-1.32214	-1.41035	-1.3199	-0.884841	-1.23699	-0.984016	-1.4555
ENSG00000059758	CDK17	-6.41615	-0.667115	-0.588232	-0.853288	-1.20091	-0.858545	-1.13769	-1.24485	-1.27016	-0.911973	-0.9228	-1.22156	-1.20776	-1.22677	-0.781362	-1.86129	-2.05534	-1.41245	-0.633316	-0.588842	-0.302804	-0.141727	-1.15132	-1.08717	-0.731983	-0.828627	-0.737312	-1.16886	-1.11128	-1.28596	-1.14789	-0.709715	-0.124129	-0.458177	0.0608042	0.0673042	0.180657	0.119567	-0.161397	-0.0258538	-0.103076	-0.293586	-0.0643987	-0.0565662	-0.0303879	0.227581	0.675867	0.392051
ENSG00000059769	DNAJC25	1.17215	-0.322945	0.535337	0.25795	0.152038	-0.112881	-0.0158095	0.126244	0.622573	0.341282	0.399838	0.341929	0.31507	0.295965	-0.953141	-0.193309	-1.16203	0.597976	0.0869373	0.16431	0.266082	0.109861	0.61378	1.84825	1.19104	0.136979	0.202153	0.168468	0.186175	-0.0261875	0.365529	-0.0807542	0.572668	0.232176	0.480056	0.593491	0.536458	0.337015	0.174684	0.185476	-0.250245	0.172849	0.536888	0.156815	0.307075	0.625264	0.764044	0.407449
ENSG00000059804	SLC2A3	-4.29468	0.230454	-0.438182	-0.141727	-1.27928	-0.42547	-0.619428	-0.717614	-0.643645	-0.804341	-0.824499	-0.78642	-0.968259	-2.22566	0.501853	-1.22812	-0.375061	-1.22538	-1.14789	-1.10105	-0.193781	-0.253061	-0.650447	-0.58787	-0.443562	-0.136069	-2.04282	-0.35364	-0.412218	-0.266758	-0.3636	-0.756619	-0.391737	-0.370086	-1.76231	-1.79805	-1.9575	-0.999924	-0.879659	-0.9581	-1.66046	-1.80976	-1.7568	-1.54702	-1.54796	-1.57844	-1.68512	-1.27884
ENSG00000059915	PSD	1.30741	1.47469	0.944731	0.829236	0.278387	0.205478	0.424598	0.407037	0.357183	0.323017	0.310145	0.337103	0.0967356	0.177035	0.00506956	0.421539	0.37642	0.218342	-0.0309305	-0.0804654	0.311109	-0.83833	0.284226	0.21454	0.618616	0.743566	0.283738	0.496533	0.740977	0.549364	0.25241	-0.278713	-0.721216	0.0744419	0.32378	0.27355	-0.368744	0.146495	0.197362	0.380063	-0.0753766	-0.0283489	-0.000151853	0.29033	0.474488	-0.226317	-0.288081	-0.212068
ENSG00000060069	CTDP1	-5.30149	-1.06191	-0.910854	-1.78585	-0.729589	-0.246621	-1.15906	-1.19411	-1.22812	-0.817808	-0.885619	-0.77258	-0.560111	-1.3364	-1.35697	-0.409467	-0.015895	-0.611589	-0.580152	-0.671373	-0.592593	-0.720789	-1.2173	-1.11706	-0.0936994	-1.05248	-0.459225	-1.2363	-1.37346	-0.881272	-1.10954	-0.876058	-1.25534	-0.989834	-0.826011	-1.00207	-1.32796	-1.58357	-1.14322	-1.27246	-1.0334	-0.86007	-1.04126	-0.558975	-0.840664	-1.29177	-1.48225	-1.46142
ENSG00000060138	YBX3	7.62912	1.55524	1.00643	-0.352699	0.810245	1.45626	1.17375	1.16396	0.832278	1.5185	2.81201	1.19573	1.32425	2.41517	1.51334	1.02914	0.252749	1.60499	1.61629	1.72087	1.46219	1.12729	2.21528	1.52193	1.79674	1.37142	-1.01218	1.09937	1.02366	1.16572	1.23729	1.38607	1.73625	1.0756	-0.34228	-0.268424	0.0762025	-0.0445058	-0.222118	-0.113758	-0.344638	-0.518043	-0.465396	-0.683063	-0.634423	-0.316604	-0.456082	-0.593791
ENSG00000060140	STYK1	-2.02033	1.47615	0.148937	0.061775	-1.33978	-0.647338	0.36058	-0.133501	-0.533102	-0.427999	-0.809184	-0.459657	-0.600931	0.794634	-1.5074	-1.22538	-2.05742	-0.352047	-0.828909	-0.729784	-0.80249	-0.906923	1.03281	-0.457653	-0.209323	-0.302647	-1.69565	-0.254818	-0.225417	0.239598	0.218661	-0.045673	0.881673	-0.70919	-0.458561	-0.165797	0.302979	-0.0859775	-0.416655	-0.211163	-0.428564	-0.593961	-0.44503	-0.588232	-0.563717	0.366155	0.627609	-0.0793233
ENSG00000060237	WNK1	-0.329551	-0.304493	0.348539	0.533238	-0.598883	0.712843	-0.479968	-0.493659	-0.557855	-0.106647	0.0831787	0.0999609	0.206482	0.0260985	-0.37865	0.177192	-0.225543	-0.119815	0.716395	0.566449	0.395398	0.694855	-0.210855	0.139148	0.643187	0.246486	-0.274657	-0.542451	-0.172191	-0.390297	-0.210709	0.264893	0.552934	0.44202	-1.54122	-1.09922	-1.57436	-1.42378	-1.64208	-1.62112	-0.979662	-1.59265	-1.22156	-1.12161	-1.1701	-1.73789	-1.44357	-0.981765
ENSG00000060339	CCAR1	0.847945	0.218455	-0.000587913	-0.16886	-0.0435309	0.590425	0.233683	0.15866	0.0618433	0.352404	0.227891	0.265839	0.546693	1.07345	-0.622437	0.391346	-0.39954	0.102831	0.856079	0.969166	0.0579478	0.0474876	0.732803	0.362491	0.109707	0.0292292	0.207652	-0.125573	-0.10689	-0.0382872	0.00684533	0.537789	0.435111	0.122588	-1.88172	-1.57883	-1.33657	-1.36658	-1.50909	-1.36067	-1.79509	-1.84785	-2.05742	-1.64481	-1.88255	-2.1411	-1.69501	-1.49671
ENSG00000060491	OGFR	-3.07848	-0.429383	-0.890824	-1.18205	-0.361773	-0.557777	-0.720902	-0.557699	-0.61798	-0.369673	-0.634185	-0.63228	0.00537752	-0.484906	0.777867	0.117165	1.65224	-0.0710906	-0.53021	-0.548632	-1.28895	-1.71942	-0.928683	-0.795601	-0.118779	-0.776088	-0.601613	-0.555064	-0.916634	0.0326849	-0.516857	-0.830624	-1.15658	-0.612909	-0.177949	-0.121963	0.0153967	-0.538972	-0.24205	-0.401335	0.266082	0.00957146	-0.0211597	-0.0881707	-0.129941	-0.656029	-0.747278	-0.83651
ENSG00000060558	GNA15	0.783743	0.00716276	-0.171426	-0.183843	0.458854	0.594651	0.186491	0.20279	0.218197	0.107835	0.0755599	0.0671524	0.692779	0.0744419	-0.0731463	0.343074	0.52229	0.733054	-0.416026	-0.372923	-0.045673	-0.204061	0.469557	0.191251	-0.308922	-0.225417	-0.242349	0.0527128	-0.166271	0.0603616	-0.0429703	-0.249625	0.47874	-0.405535	-0.684639	0.356034	0.573263	0.265204	0.439682	0.425835	0.693294	0.789673	0.570605	0.279516	-0.182696	0.982855	0.344978	0.634893
ENSG00000060642	PIGV	-1.65533	-0.298321	-0.775774	0.598277	0.340792	-0.595428	-0.847604	-1.044	-0.852709	-0.486399	-0.550053	-0.6239	0.339551	-0.429244	0.691222	1.08951	0.865133	-0.398737	-0.107579	-0.152609	0.125753	0.085523	-0.461521	-0.604042	0.14333	-0.15642	-1.24027	-0.427824	-0.390495	-0.597147	-0.575105	0.0166982	0.324417	-0.998416	-0.228283	-1.19012	-0.852601	-0.670107	-0.159656	-0.491506	-0.628478	-0.362928	-0.73764	-0.446095	-0.526974	-0.693518	-0.717614	-0.846714
ENSG00000060656	PTPRU	3.62589	0.19779	0.55693	0.744819	-0.434854	0.340035	-0.0978265	-0.238272	0.149198	0.644962	0.686789	0.717431	0.27355	0.0688574	0.550241	0.623841	0.253912	0.862574	0.709549	0.629882	1.37634	1.2083	0.0701787	0.525898	0.174316	0.404228	-0.144391	1.68239	1.72164	1.71088	1.50731	1.47401	0.618372	0.0499815	-0.0432759	-0.0364488	-0.240713	-0.253514	-0.104527	-0.186224	0.0259225	0.137783	0.0936082	0.181696	0.139534	0.0326849	-0.0138853	0.122674
ENSG00000060688	SNRNP40	0.0533897	0.434034	0.162217	0.326977	0.451594	0.689698	-0.308381	-0.330788	-0.310272	-0.44112	-0.444066	-0.424485	1.20631	-0.524026	-1.05836	0.265924	-0.00833669	0.18714	-0.082855	-0.0762151	0.430353	0.285644	-0.233846	-0.340369	0.425291	0.800921	0.390422	-0.759241	-0.585602	-0.738332	-0.601808	0.014347	0.13968	-0.0213273	-0.128141	-0.016209	0.0881553	-0.125573	-0.0897572	-0.10363	-0.0814141	-0.106489	-0.138342	-0.202791	-0.208439	0.0970939	-0.150954	-0.175193
ENSG00000060749	QSER1	-2.24637	-0.571317	-0.704731	-0.536661	-0.717711	0.433214	-0.782225	-0.620454	-0.915785	-0.913437	-0.997614	-0.886147	0.0272325	-0.434675	-0.269505	-0.255916	0.440213	0.730228	-0.123137	-0.16676	0.15567	0.259351	-0.448409	-0.219838	-0.347209	-0.545376	-0.619544	-0.556483	-0.393642	-0.608997	-0.522737	0.055065	0.332852	-0.050533	0.0241365	0.803188	0.831061	0.634451	-0.072673	0.247405	0.573571	-0.0959886	0.659664	0.895997	0.506313	0.483688	1.68618	1.08634
ENSG00000060762	MPC1	6.67006	0.58461	1.86089	0.173626	2.21037	-0.0809658	1.19987	1.28457	1.15254	0.924923	0.842668	0.829236	1.70629	0.620242	1.90224	1.39216	-0.0861882	3.40053	0.811697	0.867047	1.09937	1.49061	0.861019	-0.00571565	0.72505	0.667211	0.960414	0.655792	0.369437	0.590336	0.647522	1.20082	1.02741	1.16698	1.55108	1.49789	1.40225	2.06768	2.1701	2.14452	0.955926	1.35035	1.05323	1.01466	0.93475	0.752484	0.263709	0.526443
ENSG00000060971	ACAA1	4.69161	-0.289391	0.739043	1.67206	1.56478	-0.112881	1.09683	1.12329	1.34246	1.47192	1.73168	1.49922	-0.0672938	0.426032	0.0248442	1.66705	-0.628559	1.08876	0.100497	-0.280125	0.838714	-0.298008	0.718646	2.58533	0.69172	0.717686	1.79799	0.805071	0.883367	0.932504	1.1504	-0.0387006	-0.0770994	-0.321009	0.837637	0.24579	0.655579	0.67259	1.0055	0.631791	0.706896	0.786896	0.566556	0.206822	-0.0117326	-0.118521	-0.717614	-0.345515
ENSG00000060982	BCAT1	6.61058	1.03817	0.703694	0.298059	0.896662	1.40172	0.993976	0.805439	0.906742	0.878574	0.778474	1.25463	1.67528	0.140483	1.77066	0.74746	0.0501573	1.63309	1.05502	1.41627	1.62181	1.72343	0.628738	0.971696	1.67728	2.24681	0.445435	0.238081	0.217683	0.262255	0.328031	1.41161	1.52253	2.8246	2.41851	2.96227	2.43152	1.70673	1.36433	1.55524	2.61546	2.05848	2.5583	2.75722	3.00914	2.71789	2.78477	3.02072
ENSG00000061273	HDAC7	0.650572	2.01363	0.864836	-0.319728	0.220903	0.386671	-0.202432	0.0717565	-0.109128	0.0912973	0.0875008	0.112686	-0.00883517	-0.180826	0.644785	-0.264921	0.446466	-0.544363	0.842476	0.434353	-0.358183	-0.240884	-0.333111	-0.127803	0.364382	0.648251	0.00891134	-0.069962	0.238394	0.00378583	-0.175931	-0.125418	-0.159941	0.230091	0.13475	0.203118	-0.749154	-0.645167	-0.369673	-0.189187	0.278105	0.523195	0.177192	0.163563	0.266711	-0.437757	-0.633007	-0.362585
ENSG00000061337	LZTS1	-7.86771	-1.71784	-1.481	-1.47026	-1.08643	-0.723893	-1.25445	-1.22208	-1.32164	-1.35545	-1.26852	-1.22942	-1.367	-2.60008	-0.952006	-0.750112	-0.374041	-0.21251	-1.5084	-1.54424	-0.981765	-1.01461	-2.00028	-1.57961	-1.55547	-1.59624	-0.244899	-1.21443	-1.20944	-0.637967	-1.07687	-1.58428	-1.73523	-1.36461	-0.134477	0.507563	-0.676289	0.0823458	0.439682	0.367898	-0.0800789	0.0668552	0.124531	0.493487	0.321338	-0.667911	-0.397783	-0.11659
ENSG00000061455	PRDM6	-5.91486	-0.749567	-0.734136	-0.757364	-1.13526	-0.542043	-0.984016	-0.97547	-1.02652	-0.91778	-0.927833	-0.922565	-1.03534	-1.33192	-1.24721	-0.851427	-0.830238	-0.777885	-1.1772	-1.00152	-0.579806	-0.756403	-1.28895	-0.46498	-0.908969	-0.928154	-0.978887	-1.00046	-0.813768	-0.718144	-0.251637	-0.957714	-1.26723	-0.997614	-0.216071	-0.228516	-0.335225	-0.422148	-0.416354	-0.420437	-0.293002	-0.274153	-0.237192	-0.13981	-0.15838	-0.072673	0.0789019	-0.0122687
ENSG00000061656	SPAG4	3.676	2.08064	-1.02973	0.5744	0.923103	-1.02268	1.41684	1.40385	1.05751	0.908456	0.871656	0.85459	-0.251109	0.656247	0.894536	0.0549164	0.0840011	0.863813	0.386819	0.411466	-0.508336	0.118085	0.760045	0.551397	0.226871	0.303501	1.30298	0.98369	0.92459	1.00002	0.981407	0.987097	0.122502	1.17127	2.3774	1.63397	1.55044	2.79137	3.08187	2.83116	2.21713	2.40882	2.0189	2.13881	2.27769	1.36114	1.9547	2.01597
ENSG00000061676	NCKAP1	2.81511	0.429706	0.0290445	0.758399	-0.662585	1.24891	0.186867	0.212319	0.283599	0.644962	0.690998	0.64347	-1.98804	0.885872	0.668018	0.713347	-1.30557	0.778025	1.32375	1.33548	1.36038	1.35203	1.24655	1.49473	0.762908	0.160261	0.467377	1.18898	0.994992	0.783466	0.836979	1.46862	0.850244	0.779926	-0.307103	-1.35035	-0.695981	-0.51555	-0.980763	-0.722382	-0.610537	-0.80515	-0.551672	-0.656029	-0.584296	-0.175542	-0.429775	-0.83651
ENSG00000061794	MRPS35	1.51117	0.285925	-0.120477	-0.316604	0.00905969	0.856616	0.0994739	0.0997546	0.145941	-0.238198	-0.228935	-0.298321	1.10336	-0.062006	0.338844	0.672504	-0.975959	0.72383	0.40939	0.338087	1.359	1.48506	0.324041	0.393459	-0.147196	0.00356963	0.439573	-0.515347	-0.473966	-0.656601	-0.481783	0.312229	1.42154	0.383213	-0.872985	0.753746	0.85412	-0.570713	-0.83189	-0.408649	0.329884	-0.215218	0.0235319	-0.460844	-0.387735	1.1504	0.478127	0.705527
ENSG00000061936	SFSWAP	-3.50085	0.0142	-0.902392	-0.884966	-0.0491382	-0.319188	-0.693038	-0.709347	-0.420437	-0.569447	-0.336224	-0.245411	-1.06434	-0.407272	-1.14358	-0.627682	-0.380831	-0.925192	-0.766293	-0.748088	-0.884224	-0.720062	-0.627124	-0.733485	-0.782365	-0.786692	-0.646017	-1.04059	-0.872152	-0.8035	-0.734136	-0.349155	-0.252551	-0.64385	-0.735507	-0.699449	-0.625983	-0.568086	-0.557293	-0.570375	-0.762119	-0.701816	-0.744289	-0.748088	-0.759525	-0.665655	-0.603871	-0.723164
ENSG00000061938	TNK2	3.20491	0.124133	2.79967	-0.485181	0.861596	-0.42547	0.972008	0.954997	0.823615	1.15554	1.13224	1.20872	-0.402669	0.798395	0.464617	-0.017414	1.4551	-0.559914	0.736106	0.435726	-0.644565	0.014347	0.0678523	0.745325	0.372852	0.496803	0.64152	1.3035	1.82697	1.27102	1.71411	-0.135698	-0.718829	0.297429	-0.357988	-0.634814	-0.866821	-0.51555	0.108701	-0.245471	-0.240622	0.365529	-0.279062	-0.0188448	0.16101	-1.25445	-1.10105	-0.405899
ENSG00000061987	MON2	-0.182584	-0.770909	-0.445854	0.335612	-0.624908	-0.38817	-0.419557	-0.368482	-0.308291	-0.184214	0.07867	0.0252107	-0.421205	0.119821	-0.526974	-0.481783	-0.0177391	-0.385848	1.63989	2.27944	1.04219	0.730757	0.407719	0.125343	0.154006	-0.028171	0.074894	-0.147397	-0.0640244	-0.219426	-0.0843978	1.00612	0.660692	0.686889	-0.665747	-0.241796	-0.141126	-0.379864	-0.68666	-0.5037	0.160398	-0.86007	-0.210855	-0.156541	-0.228593	-0.656029	0.126926	0.00921673
ENSG00000062038	CDH3	2.09564	-0.922027	-0.294829	-0.149025	-0.472809	0.272277	0.0691862	0.0902994	0.0527128	0.56034	0.392666	0.431217	-0.732898	0.0710951	0.0511566	-1.13666	-1.2363	0.46386	1.4551	0.658056	2.25997	1.20128	-0.0284298	0.581605	-0.235707	-0.352341	-0.00737061	1.63022	1.59004	1.74065	1.64825	1.48198	0.925861	0.268322	0.0960029	0.0762025	0.0772227	0.103777	-0.0992806	-0.00683658	0.0163725	-0.118253	0.0978385	0.129623	0.127523	0.147901	0.598277	0.459587
ENSG00000062194	GPBP1	-4.2536	-0.814413	-1.49225	-0.948666	-0.792002	-1.15225	-0.992694	-0.928154	-0.706571	-0.6767	-0.59929	-0.748485	-0.734136	-0.233846	-0.178405	-0.755725	-1.03423	-1.37942	-0.150304	0.0426767	0.310145	-0.0942086	-0.619428	-0.921036	-0.898441	-0.974477	-0.862285	-0.896049	-0.952342	-1.06756	-1.19012	-0.230002	0.343074	-1.02366	-0.119244	-0.48656	-0.428394	-0.424561	-0.626924	-0.422994	-0.545455	-0.602889	-0.515947	-0.786955	-0.526974	-0.285491	0.340866	-0.481517
ENSG00000062282	DGAT2	0.247072	-2.53605	-0.885293	-0.241704	0.0128389	0.580393	-0.615263	-0.66178	-0.267555	-0.513429	-0.191986	0.150481	0.592803	-0.706111	0.909868	0.352249	0.568748	0.308564	0.13211	0.15138	1.62568	1.34559	-0.213547	-0.144886	1.61377	-0.64987	-0.315052	-0.389617	-0.322478	0.0701787	-0.198284	-0.149582	0.68576	-0.100977	0.359346	0.748154	0.814195	0.650922	0.97704	0.737952	1.12411	1.07394	1.18447	1.03542	1.30373	1.2972	0.413133	0.740576
ENSG00000062370	ZNF112	-8.21354	-1.37074	-2.09132	-2.73461	-2.35006	-1.64264	-0.916135	-1.15544	-0.363196	-2.21914	-1.52215	-2.04405	-1.59717	0.462771	-1.2289	-2.76027	-0.579806	-0.666563	-1.63838	-1.46226	-1.88809	-1.66958	1.46993	-1.00455	-1.83554	-2.00893	-1.54796	-0.392591	-1.69963	-1.00875	-1.74486	-1.71151	1.28928	-1.39853	-0.521339	-0.310924	0.389071	-0.191986	-0.685057	-0.407272	-0.360845	-0.702194	-0.422682	-0.708015	-0.629309	0.596984	1.00687	-0.0315665
ENSG00000062485	CS	6.71292	0.808356	1.66635	0.797429	1.13496	1.35086	0.952819	1.10189	0.771149	1.28794	1.24655	1.22842	1.62327	1.23681	0.547402	1.28299	0.543049	1.42975	1.17395	1.20685	0.705999	0.664269	1.48701	1.89176	1.43681	0.536374	1.57681	0.524819	0.687677	0.694855	0.668969	0.89491	1.55236	0.697197	-0.045673	0.397323	0.768987	0.542809	0.336828	0.425835	0.244726	0.451244	0.718748	0.47874	0.544129	1.17894	1.09818	1.5818
ENSG00000062524	LTK	3.7246	1.0055	0.803339	0.836979	0.562834	-0.201486	0.721358	0.696547	0.635111	0.955926	0.910449	0.954997	-0.371076	0.777585	0.801528	0.120483	0.626149	-0.237192	0.81055	0.695478	0.256675	0.488142	0.19458	0.0450374	0.619781	0.604286	0.242893	1.10418	1.65496	1.55717	2.33095	0.540961	0.146718	0.594103	0.600157	0.514476	-0.234313	0.372509	0.358904	0.451435	-0.1174	0.0752301	0.252326	0.346931	0.290567	-0.0392151	-0.0995419	0.0977606
ENSG00000062582	MRPS24	4.58258	0.66448	0.845152	0.814321	1.53379	2.0225	1.29817	1.31861	1.2912	0.908886	0.451758	0.476536	2.06563	-1.63069	1.04052	0.417552	1.53561	1.78803	-0.174717	0.136286	1.09747	0.478564	-0.744081	0.178963	0.744078	0.222345	1.03449	0.15716	-0.212733	0.249001	0.00761888	0.582473	0.0708187	0.0049319	0.610915	0.98845	0.301515	1.52287	1.74606	1.3506	-0.337287	0.905823	-0.0603185	-0.0839265	-0.708454	-0.0056443	-0.161992	-0.485874
ENSG00000062598	ELMO2	-2.06565	-0.233164	0.143451	-0.0899764	-0.321387	0.0997546	-0.841689	-0.752265	-0.808933	-0.71163	-0.616697	-0.54332	0.257611	-0.236851	-0.243306	-1.10141	0.26506	-0.547787	-0.0789808	0.0602151	-0.569631	-0.472033	-0.240209	-0.202791	-0.347209	-0.259755	-0.645537	-0.382518	-0.505173	-0.65007	-0.50959	-0.211555	0.38082	-0.310924	-1.22538	-1.1333	-1.03307	-1.36067	-0.974872	-0.892924	-0.480954	-0.775502	-0.792285	-0.541603	-0.76893	-0.40082	-0.45869	-0.381245
ENSG00000062650	WAPL	-5.15738	0.0278657	-0.962759	-0.633994	-1.18205	-0.38817	-0.993011	-1.06061	-1.00249	-1.07548	-1.18792	-1.15884	-0.14396	-0.822565	-0.511624	-0.822565	-0.600931	-0.82838	-0.638886	-0.594785	-0.41432	-0.353412	-0.420807	-0.904293	-0.597147	-0.64043	-0.794667	-1.61085	-1.25669	-1.66263	-1.49624	-0.741545	-0.294679	-0.453331	-0.0219335	0.0328539	0.201421	-0.0237282	-0.216837	-0.118253	-0.0420512	-0.217009	-0.0618592	-0.11659	-0.0837605	0.29955	0.483925	0.213595
ENSG00000062716	VMP1	1.96921	-0.116453	-0.84555	-0.19482	0.166821	0.85459	-0.138029	-0.180574	-0.0585784	0.0887656	0.0944004	0.00619244	0.60006	0.393459	-0.0451422	-0.397227	-1.2694	0.246653	0.338844	0.472079	0.905823	1.19789	0.42243	-0.322668	-0.255279	-0.369247	0.462295	0.352249	0.29274	0.155503	0.277359	0.865778	2.08851	0.302561	0.0481354	0.373763	0.894536	0.528961	0.168468	0.369631	0.18328	-0.0433912	0.121788	-0.154622	-0.153365	0.828187	0.924044	0.337103
ENSG00000062725	APPBP2	-3.82872	0.530287	-1.47407	-0.452008	-0.742398	-0.215033	-0.651488	-0.764292	-0.756267	-1.29252	-1.24463	-1.23825	-0.625367	0.595851	-1.00455	-0.778176	-1.76037	-0.990428	0.0563291	0.059825	-0.209824	0.180657	-0.70585	-0.698095	-1.25156	0.241951	-0.771619	-0.82324	-0.590609	-1.07038	-0.690649	-0.206209	0.450888	-0.699263	-0.488343	0.218455	0.0747142	-0.544996	-0.847604	-0.53021	-0.471187	-1.02307	-0.121963	-0.435585	-0.498142	0.470804	0.757426	-0.151192
ENSG00000062822	POLD1	6.72927	0.599459	1.03477	0.439791	1.3704	0.845793	1.88137	1.73798	1.2527	1.8207	1.84652	1.91483	0.416537	1.30704	0.751329	0.450269	1.26014	0.794377	1.67366	1.12159	0.42851	0.208973	0.25828	0.716395	-0.118779	0.783922	2.02924	1.63228	1.90579	2.03209	1.40849	0.941356	1.17127	1.31846	0.0130623	0.0136413	-0.178094	-0.275508	0.00475857	-0.0374526	0.673278	0.353792	0.306784	0.262702	0.326033	-0.421822	-0.772691	-0.519318
ENSG00000063046	EIF4B	1.7327	0.600941	0.556286	0.357183	-0.322801	0.727236	0.194438	0.184793	0.145941	-0.151832	-0.130775	-0.296864	0.623178	-0.257559	0.720044	0.0403545	0.693489	0.39436	0.847637	0.739342	-0.143422	0.373246	-0.0788227	0.0126796	0.277047	0.38969	1.51793	-0.705572	-0.560111	-0.921623	-0.668713	0.500754	0.466612	0.384016	0.922432	1.02914	1.20916	0.969754	0.868744	0.926881	1.12729	0.962764	1.05063	0.92024	0.939494	1.19321	1.06588	1.01197
ENSG00000063127	SLC6A16	-1.4237	-2.2373	-1.82929	-1.73436	0.406704	-0.922263	-0.278878	-0.0572562	-0.154351	0.0683392	-0.0118016	-0.03414	-1.11899	-0.716393	0.92285	-0.429594	1.07345	-0.362382	-0.34121	-0.346131	-0.756131	-0.130598	-1.49888	-0.821684	-1.60236	-1.57571	0.665394	0.422588	0.655185	0.717686	0.349027	1.36256	0.163181	-0.410392	-0.200116	0.156613	-0.00999581	0.564831	0.612481	0.367898	0.450728	0.784132	0.500434	0.386896	0.490895	-0.254736	0.31902	-0.0340281
ENSG00000063169	BICRA	-6.59386	-0.945023	-0.959146	-0.944726	-0.698281	-0.112881	-2.06998	-2.25051	-1.48593	-1.56296	-1.19168	-0.935683	-0.704731	-1.13795	-0.576597	-1.90883	-0.135698	-1.54746	-0.74697	-0.731471	-0.419942	-0.42701	-1.26989	-0.898068	-0.97239	-0.968259	-1.33006	-1.39424	-1.19455	-1.84785	-1.67753	-0.774126	-0.187009	-0.805049	-0.585174	-0.467979	-0.308381	-0.788489	-0.959146	-0.8837	-0.300275	-0.533287	-0.339806	-0.387411	-0.350914	0.164139	0.395179	0.0439755
ENSG00000063176	SPHK2	-1.01462	-0.114902	0.248047	-0.36273	0.290763	-0.145945	0.107441	-0.14877	0.0124985	0.903145	0.609023	0.767951	0.148335	0.344494	-0.255619	-0.22382	0.45009	-1.01022	-0.604756	-0.584564	-0.639338	-0.207618	-0.49523	-0.54479	-1.19491	-0.26028	-0.119244	0.389226	0.303292	-0.241887	-0.212733	-0.802736	-1.23723	-0.449212	0.147335	0.315252	0.0747142	-0.0619326	-0.122114	0.0304275	0.202153	0.51122	0.470039	0.47874	0.789183	0.236543	-0.161992	-0.0428239
ENSG00000063177	RPL18	9.10184	1.21631	0.72361	0.512258	2.71197	2.0225	2.21975	2.30972	2.74121	1.68565	1.59843	1.62493	2.69974	0.787405	1.63309	1.60978	1.12159	1.80905	0.71596	0.978534	1.12588	1.12118	1.19154	1.02988	0.794737	0.640535	1.17395	0.405659	0.311282	0.768374	0.612857	1.9161	1.49018	0.705795	2.59295	2.35335	2.12405	2.59123	2.7292	2.25473	2.8246	2.77825	2.19466	2.80501	2.66513	2.19358	1.53334	1.93965
ENSG00000063180	CA11	7.51107	1.103	2.16291	2.11142	1.14732	1.33318	1.21721	1.34439	1.20047	2.00652	2.00051	2.06563	0.77525	-0.772123	-0.281393	1.05063	-0.880504	1.3976	1.07117	0.962764	2.38023	1.17498	-2.30034	2.22506	1.87462	1.58529	1.3976	1.40602	1.99046	1.23162	1.46862	2.20269	0.17097	0.799481	0.0205429	0.0136413	-0.52384	0.223882	0.461639	0.23505	-0.480954	0.344134	0.216255	0.368573	0.30033	-0.473195	-0.442894	0.101663
ENSG00000063241	ISOC2	4.0807	0.787941	0.235785	1.07414	1.06487	0.758289	0.88554	0.754429	1.06272	1.00738	0.505529	0.37266	1.42478	-0.134671	0.217683	1.59284	0.630911	1.19881	0.150565	0.189695	0.193066	0.404578	0.339551	0.330718	0.897664	0.745509	0.740472	0.270341	0.141128	0.302979	0.214133	0.116442	0.20362	0.105193	1.2427	1.33889	1.0938	0.764044	1.32761	1.08933	1.80108	1.90853	1.70403	1.55587	1.516	2.36949	1.12394	1.72967
ENSG00000063244	U2AF2	6.53666	1.30849	1.06665	1.29486	1.4488	0.916491	1.18244	1.22664	1.21849	1.31846	1.24532	1.29442	1.744	0.817274	0.231422	1.41972	1.12196	1.04625	0.686789	0.798132	0.213058	0.316683	0.236152	0.432831	1.19104	0.177836	-0.0138853	0.965864	1.08037	0.977417	0.920838	0.502622	1.32268	0.20719	0.416802	0.889819	0.995713	0.17994	0.390564	0.251047	0.77154	0.714205	0.625138	0.639435	0.661628	1.11009	0.28549	0.372242
ENSG00000063245	EPN1	7.76847	1.47948	2.1201	1.1853	2.23821	1.50826	1.00839	0.920053	0.508344	1.41111	1.39516	1.47347	0.713935	0.654356	0.956763	1.36038	1.36303	1.39267	2.48125	2.03928	1.52757	1.61874	0.383505	0.687881	1.69812	2.04751	0.945206	1.36195	1.57905	1.48749	1.1058	0.80742	0.751995	0.886657	-0.415118	0.24579	0.0670815	-0.4786	-0.364935	-0.551085	0.56887	0.353792	0.492167	0.226635	0.210413	0.423339	-0.119373	0.179657
ENSG00000063322	MED29	0.832728	0.402005	1.00972	1.28299	0.483426	0.499174	-0.280125	-0.254818	-0.219304	0.472691	0.367898	0.956414	0.657573	-0.131874	-0.344775	0.649932	0.403058	0.065236	-0.200201	-0.119939	0.203307	-0.0106954	0.15138	-0.115067	1.37781	0.829236	-0.155807	0.197966	0.144959	0.110442	0.02436	-0.498316	-0.529908	0.13182	-0.381459	-0.113333	0.167079	-0.118	-0.0226769	-0.0306386	-0.0715761	-0.423463	-0.259406	-0.214099	-0.352699	-0.0754485	-0.539384	-0.193781
ENSG00000063438	AHRR	-3.41947	-1.21139	-0.645805	-0.946805	-0.325959	-1.08556	0.161203	-0.508427	0.675267	-0.105197	-0.120724	0.0027672	-1.35857	-0.144162	-1.17926	-1.17566	-0.118	-0.625772	-1.03606	-1.03423	-1.32021	-1.33978	0.350425	0.280861	-1.02444	-1.02618	-0.76843	-0.367762	-1.05935	0.93475	1.09818	-0.78642	-1.07147	-0.95989	-0.299108	-0.879909	-0.735608	-0.560111	-0.0878114	-0.422994	-0.193591	0.15311	-0.107068	-0.281203	-0.224463	-0.919874	-0.575022	-0.381245
ENSG00000063587	ZNF275	-6.26181	-0.16234	-0.394018	-0.437757	-1.09768	-1.22156	-0.775404	-0.690649	-0.981465	-1.2628	-1.18365	-1.18026	-0.867505	-1.20447	-0.254653	-0.933355	0.558747	-1.11604	-1.12306	-1.11018	-1.13188	-0.82589	-0.955815	-0.975011	-0.636789	-0.532134	-2.04282	-0.988582	-1.41626	-0.3636	-0.65007	-1.47798	-1.85503	-0.669547	0.21725	0.18262	-0.0114251	-0.203886	-0.101426	-0.159191	0.29012	0.29955	0.349208	0.489317	0.486301	0.41125	0.465403	0.518228
ENSG00000063601	MTMR1	1.32233	0.420704	1.1853	0.318621	-0.499221	0.637994	0.0831787	0.18262	0.0440525	0.264705	0.0107278	0.162538	0.840417	0.246097	0.292323	-0.0299655	0.234902	0.0259225	0.413247	0.46499	0.284921	-0.314486	0.358204	0.278921	0.504195	0.256192	-0.123203	-0.0429703	0.0706789	-0.0464221	-0.0742513	0.265313	1.34933	0.147054	0.223623	0.850963	0.724915	0.499572	0.162991	0.420531	0.961272	0.634366	0.785261	0.790848	1.03055	1.1959	1.1734	1.09502
ENSG00000063660	GPC1	5.8124	0.61602	0.878908	1.03035	0.9243	0.926881	1.30645	1.33431	1.16269	1.68671	1.60145	1.71664	0.413593	0.567749	0.506571	2.92578	1.06708	1.35633	0.260293	0.0712118	0.952497	-0.139645	0.336199	1.1886	0.0184873	0.341282	1.0818	2.07911	2.31789	2.17928	2.43152	0.592803	-0.69877	-0.0633693	0.484043	-0.0678697	-0.549601	0.168173	0.705711	0.371402	-0.0561709	0.463245	0.38588	0.351474	0.333659	-0.179941	-0.501336	0.212519
ENSG00000063761	ADCK1	1.45274	0.462771	-1.13979	-0.283676	0.36403	0.4174	0.172176	0.429488	0.21668	0.142191	0.168305	0.535626	0.396066	-0.028171	0.711071	0.128171	0.377815	-0.00081394	1.09747	0.720044	1.04593	0.0018337	0.235137	0.284724	0.69172	0.051574	0.653659	-0.0766926	0.17347	-0.0177391	0.138098	0.463655	-0.339098	0.592386	-0.421404	0.213856	0.189598	0.588236	0.209363	0.558279	1.05676	0.504945	0.824741	0.522401	0.386073	0.57952	0.431532	0.171953
ENSG00000063854	HAGH	5.26503	1.27058	2.18652	1.55108	0.591182	0.794102	0.662131	1.01394	0.605271	1.0055	0.945568	1.00255	0.480056	0.97042	1.3704	0.766242	0.296326	0.703467	2.10325	1.03692	0.502029	1.58704	0.837538	0.11578	-0.297767	-0.0362476	-0.685275	1.62672	1.33696	2.14146	1.73995	0.925861	0.358204	0.355158	-0.214838	-0.0138853	-0.910441	-0.51555	-0.0614324	-0.283676	-0.41346	-0.303112	-0.224042	-0.00931303	-0.307504	-1.07914	-1.1551	-1.18956
ENSG00000063978	RNF4	-6.37071	-1.15622	-0.315749	-0.847965	-1.22677	-1.11003	-1.01056	-0.855529	-1.35187	-1.13349	-1.03237	-1.05575	-0.940369	-1.34415	-0.91119	-0.787454	-0.248812	-1.44019	-1.15658	-1.14789	-0.52773	-0.233704	-0.943802	-1.01944	-1.38656	-1.12642	-0.814229	-1.13384	-1.15701	-0.858258	-0.950553	-0.948935	-0.732663	-1.46957	0.489024	-0.220937	-0.567171	-0.194312	-0.232029	-0.218761	0.721193	0.700106	0.220903	0.560103	0.218993	0.0142735	0.769952	0.324331
ENSG00000064012	CASP8	-1.75908	2.26681	-0.361136	-0.0513425	-1.32214	-0.458626	-0.46575	-0.50408	-0.637873	0.105981	-0.0232638	-0.231333	-0.218181	-0.355726	-1.08909	-0.197678	-0.275008	-0.570491	-0.00081394	0.412504	-0.0229092	0.629882	-0.345515	-0.269806	0.14333	-1.08085	-0.501672	-0.29316	-0.632075	-0.253681	-0.46333	0.0408053	0.145941	-0.920441	-1.78009	-2.09977	-1.73381	-2.60696	-2.83318	-3.28345	-2.32897	-2.07718	-2.07232	-1.87785	-1.85239	-1.61261	-1.55841	-1.53809
ENSG00000064042	LIMCH1	0.980597	-1.00491	0.708891	0.48674	-0.332329	0.117915	-0.243495	-0.249165	-0.1951	0.0385964	0.104004	0.0486392	-0.154956	0.251137	0.243974	-0.539876	-0.508151	0.0611617	1.24567	0.8602	0.833621	0.927257	0.399985	0.535966	0.386745	0.0688574	-0.0583093	0.200383	0.100813	0.368721	0.156815	0.860686	0.986848	0.6196	-0.457811	-0.37945	-0.0928727	-0.376967	-0.753229	-0.567068	-0.255619	-0.622069	-0.32549	-0.447919	-0.376787	-0.0742513	0.389549	0.0600136
ENSG00000064102	INTS13	0.508396	0.21432	0.206171	-0.109716	0.0901272	0.916491	-0.573284	-0.423995	-0.345515	-0.31697	-0.134548	-0.234684	0.941029	-0.397697	0.127523	0.428808	-0.330862	0.761787	0.565203	0.600941	0.992627	0.840126	0.122853	0.527859	0.412504	0.197517	0.586795	-0.867291	-0.809546	-1.22292	-0.992329	0.293898	0.464617	0.609943	0.000106632	0.071635	0.309974	0.0732879	-0.125238	-0.0182398	0.00811472	-0.234947	-0.10032	-0.26028	-0.217477	0.167561	0.115146	-0.0152645
ENSG00000064115	TM7SF3	9.67819	1.91353	0.730452	0.728292	0.620469	2.0225	0.634451	0.766242	1.5045	1.23729	1.21174	1.16471	2.56981	1.57624	2.884	0.619107	0.24119	2.33372	2.43841	2.57369	3.14474	2.38382	2.03613	1.52321	1.12898	1.54334	1.48749	1.67528	1.37142	1.12752	1.18729	1.30441	2.56533	1.24532	1.25167	1.76494	1.5144	1.80342	1.78949	1.85242	1.58827	1.72164	1.47098	1.39589	1.55798	1.42428	1.56864	1.55467
ENSG00000064199	SPA17	6.60479	0.492167	0.964219	0.942296	1.55402	0.939004	2.27307	1.25046	1.73295	1.65572	1.66841	1.68671	0.751995	0.334477	-0.1329	0.893002	-0.480866	1.12696	1.60213	0.818912	0.820266	0.917843	-0.471445	1.77247	0.920561	0.906361	1.55971	1.14023	0.841907	0.808646	0.8011	1.59225	0.598277	1.1597	0.482772	0.467377	0.388596	0.758627	0.887198	0.822384	0.35021	0.499572	0.347204	0.345941	0.289292	-0.0868973	-0.290947	0.0326849
ENSG00000064201	TSPAN32	-11.8586	-1.45962	-1.63069	-1.67557	-1.18293	-3.46149	-0.77373	-0.80249	-0.995617	-1.32848	-1.38067	-1.33192	-2.50123	-1.42954	-3.53476	-2.70157	0.809423	-2.95504	-2.84955	-3.09425	-3.1219	-2.93955	-1.62418	-1.63132	-1.8461	-1.78246	-1.18892	-1.0546	-0.975265	-0.58719	-0.794855	-2.64857	-3.46149	-2.13015	0.401546	0.627707	-0.350115	0.0753656	0.594564	0.531185	0.00513713	0.504945	0.472473	0.515852	0.405969	-0.285491	0.377677	0.611715
ENSG00000064225	ST3GAL6	1.66099	-0.789227	-0.494907	-1.09768	0.207032	0.667211	-0.290947	-0.307258	-0.175492	0.023402	0.0512211	-0.449291	0.85412	-0.0138853	1.63989	1.4236	1.15167	0.759138	0.751329	0.766905	0.805729	0.914958	0.713564	-0.208118	1.73259	0.034953	-0.0887202	0.00117026	-0.0465819	-0.32549	-0.317705	0.486149	0.927257	0.688158	1.50133	0.944852	1.61085	0.772999	0.415715	0.709253	1.53671	1.29927	1.74789	1.65002	1.55236	1.18609	1.67942	1.61155
ENSG00000064300	NGFR	5.51363	1.96299	2.01223	2.10325	0.704887	0.373763	1.27211	1.24809	1.1496	1.26195	1.24074	1.29069	0.200566	1.69244	0.0172955	0.575618	0.569849	0.3974	0.21454	0.175842	0.0507314	-0.207299	1.48899	0.77525	1.52491	2.20861	0.104525	3.14474	1.40172	1.63496	1.62327	-0.302647	0.0934478	0.132987	0.61938	0.264977	0.367702	0.280656	0.51083	0.392324	0.111222	0.663634	0.155057	0.677174	0.199145	0.0595723	0.080289	0.439872
ENSG00000064309	CDON	-1.71769	0.923331	-0.49538	0.886657	-0.6543	0.094107	-0.385675	-0.389617	-0.397386	-0.386471	-0.406698	-0.419723	-0.106647	-0.969072	-0.604756	-1.0842	-1.0427	-0.013021	-0.594785	-0.439495	-0.152797	1.00474	-0.251471	-0.205691	-0.610877	-0.146753	-0.60276	-0.0589926	0.235632	0.14579	0.243634	-0.525521	-0.22326	-0.319188	1.10508	1.15712	1.09467	0.89156	0.789969	0.85188	1.08395	0.993318	1.15311	1.20781	1.19967	1.37515	1.52834	1.44407
ENSG00000064313	TAF2	0.731604	0.313192	0.0463588	-0.219304	-0.457998	0.408385	0.341402	0.291095	0.355072	0.448078	0.413331	0.243974	-0.232107	0.147128	-0.835495	-0.153721	-0.615379	0.153832	1.09182	0.89748	-0.412218	0.197517	0.497069	0.600941	0.549269	-0.0561709	0.194438	0.296114	0.136669	0.0732879	0.0826509	0.504195	0.310145	0.785261	0.822653	1.58488	1.2527	1.36774	1.00721	1.30418	1.28649	0.863813	1.3984	1.41603	1.48952	1.44796	1.51635	1.49402
ENSG00000064393	HIPK2	-0.266047	-0.041726	0.351698	0.587246	-0.0680821	0.320808	-0.339399	-0.291688	-0.411671	-0.0323737	-0.0448341	-0.0256655	-0.578564	-0.52682	-0.742195	0.06265	1.21936	-0.436397	-0.0997465	-0.0110965	1.04734	0.523425	-0.548424	-0.263529	-0.118779	0.113143	0.06265	0.0058917	0.544129	0.162841	0.451244	-0.0931644	-0.0845307	0.155057	0.110369	-0.241796	-0.0820896	-0.398073	-0.561012	-0.562892	-0.450048	-0.386471	-0.408215	-0.425549	-0.0626829	-1.62896	-0.825098	-0.58795
ENSG00000064419	TNPO3	1.99485	0.785432	0.00307084	0.835783	-0.0676435	0.817274	0.15453	0.21585	0.253581	0.436397	0.496533	0.568317	0.558176	0.712348	0.139346	-0.286735	-0.394501	0.128981	0.49912	0.373563	0.291467	0.267397	0.699558	0.531103	0.310145	0.282383	0.671	0.0841375	-0.0871082	-0.0355759	-0.0877307	0.122853	1.10021	-0.0822008	0.163413	-0.556218	-0.224823	-0.178293	-0.151453	-0.205552	-0.380016	-0.738113	-0.643645	-0.615635	-0.573843	-0.727739	-0.595776	-0.567602
ENSG00000064489	BORCS8-MEF2B	-2.74283	-0.712387	-0.66219	-0.676464	-0.395666	-0.441994	-0.38993	0.193579	-0.645805	-0.159561	-0.17266	-0.169414	-0.983336	-0.496452	-0.77435	-0.668142	0.115146	-0.384504	-0.654533	-0.664743	-0.673426	-0.77869	-0.436604	0.0635648	-0.765141	-0.733056	0.0328539	0.126613	0.334992	0.487421	0.213399	-0.664539	-0.755148	-0.684118	-0.159384	-0.219152	-0.387618	-0.381459	-0.292845	-0.347838	-0.106489	-0.0660107	-0.0646002	0.0524701	0.0362614	-0.177875	-0.0399239	0.0201555
ENSG00000064490	RFXANK	4.53235	0.525898	0.598277	-0.111038	1.04875	0.964642	0.759554	0.741791	0.841581	0.647296	1.00643	1.20658	1.38547	0.233122	0.837736	1.73995	0.345941	1.21492	1.06375	0.771362	0.924044	1.10209	0.125209	0.0266219	0.386745	0.614004	0.798681	0.214133	-0.0042047	-0.015895	-0.120477	0.934063	0.552386	1.30069	-0.0384215	-0.0600519	0.352585	0.782764	0.7235	0.534563	0.0452722	-0.0775955	0.330432	-0.245951	-0.18616	-0.0552449	-0.902557	-0.418623
ENSG00000064545	TMEM161A	6.67551	-0.205691	0.877975	-0.116453	1.3124	1.15254	0.836418	1.25383	1.11222	1.37579	1.31694	1.36383	1.04593	0.413415	1.30941	0.929208	0.798395	0.838953	1.16881	1.06343	1.17722	1.72781	0.31507	0.954063	1.77666	0.786451	0.936577	1.34611	1.49862	1.67206	0.890618	1.17655	0.957377	0.840556	0.589416	0.841581	0.589416	0.657935	0.941193	1.11027	1.31417	1.50534	1.13398	1.20173	0.950927	1.17894	0.695389	0.630473
ENSG00000064547	LPAR2	0.331169	0.510508	0.0384091	-0.118111	0.692583	-0.319188	1.9435	0.574141	0.531103	0.277515	0.266804	0.280357	-0.202082	0.821859	1.02199	0.113143	1.10845	-0.444242	-1.11946	-1.16295	-0.651005	-0.791056	1.04625	0.981989	-0.187009	-0.0061834	-0.502971	-0.371076	0.0967356	-0.180307	0.0484867	-1.62147	-0.907649	-0.435044	-0.0122687	0.117004	-0.327046	-0.366372	0.294864	-0.0233892	-0.486157	0.0752301	0.173007	0.194884	-0.178165	-0.123366	0.469401	-0.109128
ENSG00000064601	CTSA	10.6329	1.40328	1.06556	0.764044	1.21849	2.0225	1.26423	1.48655	1.13202	2.29052	2.25215	2.29539	1.4265	1.02569	0.478564	2.5008	1.83878	2.03026	1.81622	2.22317	2.83872	2.61238	1.3378	1.65002	1.55236	1.82905	1.84194	2.61238	2.84411	2.46647	2.8191	1.57827	1.43507	0.703362	1.54996	1.86089	1.6142	1.40172	1.49943	1.44441	1.54517	1.62374	1.63563	1.61629	1.516	2.65485	1.87368	2.30711
ENSG00000064607	SUGP2	2.34767	0.71506	0.372852	1.9658	0.122205	-0.0474687	0.881974	0.840126	0.53143	0.661194	0.730228	0.728525	-0.347977	1.06272	0.0853819	-0.0366109	1.27011	-0.248647	0.417106	0.389226	-0.528149	-0.522937	0.891908	1.58243	0.615419	0.834473	0.590336	0.230091	0.631791	0.14467	0.121154	0.216601	0.447931	0.480442	-0.0881707	0.037226	0.213925	-0.277268	-0.409308	-0.335728	0.537212	0.218834	0.408817	0.324246	0.387641	0.438316	0.560428	0.509406
ENSG00000064651	SLC12A2	0.688772	-0.191497	-0.150625	1.66841	-0.216224	1.32446	-0.0134718	0.00437284	-0.227742	-0.174026	-0.00890812	-0.0881707	0.491467	-0.269806	-0.798738	0.493918	-1.14997	0.755716	0.508651	0.780703	1.59144	-0.0237282	0.271795	0.456083	1.61377	0.382392	0.57579	-0.267805	-0.124129	-0.105966	-0.0348443	-0.00166104	0.869491	0.806861	0.711818	0.590855	0.524297	0.908794	0.197362	0.303501	0.778025	0.301301	0.805965	0.340035	0.732094	0.654779	0.925081	0.816945
ENSG00000064652	SNX24	2.82023	0.0901272	0.946836	0.621753	0.323604	-0.779992	0.299347	0.41482	0.735683	0.541777	0.248144	0.279087	0.163793	0.900037	2.07771	-0.738838	0.261513	0.350563	0.741999	1.48198	-0.187624	0.313659	0.272602	-0.103377	0.209218	0.594103	0.404428	0.156984	0.0876491	0.0382693	-0.151989	1.16269	1.77443	1.43852	0.824429	0.887826	1.16937	1.1354	0.814321	0.973525	0.990712	0.731283	0.950609	0.802761	0.865133	0.997115	1.33494	1.0938
ENSG00000064655	EYA2	-3.95999	0.60288	0.137783	-0.0241337	-0.3802	-2.30993	-0.58155	-0.614589	-0.597406	-0.914005	-1.00705	-0.248647	-0.823055	-0.428564	-0.0495745	-0.841448	0.0234784	-2.74251	0.0131277	-0.0334075	-0.819529	-0.619033	-0.853288	-0.960892	0.00834185	0.0752912	-0.41432	-0.866432	-0.758173	-0.830883	-0.673881	-0.0708618	-1.35653	0.14641	-0.216358	-0.335883	-0.449562	-0.214018	-0.275008	-0.251637	-0.302269	-0.353801	-0.271327	-0.178165	-0.148344	-0.53706	-0.184214	-0.112167
ENSG00000064666	CNN2	5.62403	1.12038	1.52384	0.845152	1.88137	2.0225	1.40464	1.47848	0.861019	1.02501	1.01046	1.05215	0.861596	0.371921	1.24709	2.68414	-0.159041	0.659553	0.709357	0.640648	1.32375	0.190398	0.360724	0.590758	0.744078	1.39109	1.55108	0.0511566	0.410773	0.333069	0.188326	0.205771	0.031067	0.654125	-0.835495	-0.729784	0.00147448	-0.846582	-0.813391	-0.520752	-0.348047	-0.542765	-0.526752	-0.451173	-0.348199	-1.02337	-1.47695	-0.787933
ENSG00000064687	ABCA7	7.62777	2.25635	1.88365	-0.725876	1.32314	-0.145945	0.904184	0.895037	1.0363	1.71189	1.76896	1.83542	1.5185	1.13224	1.86402	0.658906	2.78477	0.256363	2.49322	1.8876	0.471455	3.10732	0.422851	2.85097	1.87462	2.20695	1.3192	0.681353	1.98781	1.39216	1.58102	1.45679	0.60382	1.87541	0.377019	0.447931	-0.0761022	-0.046502	0.262143	0.218197	0.491467	0.34997	0.52677	0.652506	0.523195	-0.244979	-0.48907	0.104816
ENSG00000064703	DDX20	-10.1403	-1.92409	-2.12408	-1.71151	-1.62978	-1.02268	-2.06104	-2.07147	-1.8264	-1.59016	-1.84785	-1.77568	-0.793127	-1.76829	-1.37011	-1.3336	-1.18594	-0.740574	-1.50591	-1.43001	-1.92781	-1.69874	-1.40798	-1.63195	-1.89237	-1.90533	-1.2186	-2.32394	-1.88372	-1.96102	-1.9008	-1.63758	-1.29804	-1.43784	-0.415118	-0.97365	-0.790137	-1.34415	-1.7853	-1.74641	-1.15261	-1.03122	-0.982284	-1.34339	-1.10054	-0.129474	0.0117001	-0.615146
ENSG00000064726	BTBD1	3.79287	0.606385	0.63727	1.15554	1.91833	1.15254	1.02771	1.08832	0.990302	0.286595	0.406575	0.801292	0.860686	0.779347	0.0937922	-0.16596	-1.04668	1.28485	0.548427	0.654356	0.132816	0.206371	1.14382	1.47746	-0.0936994	0.512967	0.548819	0.788212	0.625138	0.861596	0.982688	0.267054	0.72383	0.533872	0.625389	1.42326	1.01719	0.690872	0.728104	0.692881	0.921225	0.765425	0.99877	1.08361	0.909868	1.34666	0.928654	1.11727
ENSG00000064763	FAR2	4.63714	0.981989	1.05063	-0.149582	0.402005	0.670552	0.71885	1.17375	0.758627	1.01586	0.61602	0.690998	0.45737	-0.105036	1.88365	1.05766	-0.131063	1.05323	1.31124	0.701503	0.619434	2.95336	0.613044	0.823913	-0.0936994	1.02536	1.49129	1.21409	0.874567	0.844042	1.10084	1.33431	0.453782	1.61938	2.24681	2.39817	2.45027	2.39123	2.01725	2.14906	2.87739	2.62705	2.79967	2.96651	2.8191	2.67913	2.46438	2.93537
ENSG00000064787	BCAS1	2.84555	0.397247	0.641376	0.698666	0.282457	0.270658	0.430353	0.429151	0.409854	0.620469	0.615823	0.633244	-0.0323737	0.042545	0.507563	0.0467637	0.162006	0.394933	0.79924	0.724097	0.949953	0.456083	-0.00909291	0.574801	0.629193	0.848779	0.605791	0.881371	1.0017	0.9494	0.951263	0.8392	0.0936082	0.701193	0.142398	0.318398	0.102644	0.508651	0.443575	0.894232	1.22108	0.439101	0.485517	1.03542	1.2912	0.261738	0.540683	0.650922
ENSG00000064886	CHI3L2	5.72221	1.12752	0.801688	0.838953	1.23394	0.768156	1.20278	1.22042	1.21049	1.10605	1.04875	1.07912	0.937485	0.611012	1.12377	1.09422	0.699403	1.01313	0.735683	0.689046	0.538316	0.660217	0.556744	0.559784	0.874318	1.16122	1.08395	1.01313	0.947247	1.01197	0.92372	0.963191	0.35554	0.88005	0.917997	0.423339	0.596067	1.53083	1.47713	1.51669	1.29817	1.25715	0.913904	0.70358	0.884796	0.537606	-0.220865	0.978333
ENSG00000064932	SBNO2	-3.54242	-0.921036	-0.620628	-1.27208	-0.575517	-0.180397	-0.738113	-0.546447	-0.662978	-0.816245	-0.79421	-0.840547	-0.737163	-0.752794	-0.488719	-0.580152	-0.0839265	-0.331521	-0.0920442	-0.384667	-0.803277	-0.447919	-0.42701	-0.100977	-1.36215	-0.95257	-0.485553	0.224102	0.266804	0.291658	0.211054	-0.530349	-0.831614	-0.864796	-0.33514	-0.045547	-0.251109	-0.921623	-0.523447	-0.67126	0.111222	0.319103	0.166475	0.146017	0.118529	0.00412739	-0.550667	-0.381245
ENSG00000064933	PMS1	-0.0127526	-0.130598	-0.612909	-0.674406	-0.172191	-0.779992	0.00189165	-0.224123	0.0654586	0.366809	0.51091	0.347742	-0.210855	0.000941355	1.43173	-0.416927	0.169874	-0.166416	0.675149	0.714851	-0.113333	0.490611	0.100813	-0.248477	0.0797397	-0.0698244	-0.356961	-0.40998	-0.479873	-1.00528	-0.98824	1.297	0.721358	0.711818	1.64761	0.991143	1.17261	1.21428	0.812948	1.20872	1.1459	1.10932	1.19967	1.0584	1.37466	1.3172	1.96005	1.6289
ENSG00000064961	HMG20B	8.47321	1.17451	2.03613	0.463655	2.29304	0.987287	2.57554	2.21528	2.18892	2.03454	2.01597	2.04751	1.07912	2.04353	1.30891	1.26697	1.76209	1.12077	0.0920534	-0.0918337	-0.581996	-0.341819	0.474926	0.921353	1.12898	1.25444	1.30704	1.95673	1.6991	2.10972	1.61268	0.605791	2.68414	2.46647	1.78803	1.83233	1.77821	1.60105	1.94848	2.02145	1.65614	1.69539	1.54546	1.60536	1.68565	1.35719	0.72505	0.917651
ENSG00000064989	CALCRL	-1.79908	-0.303962	-0.350914	-0.310434	-0.687289	0.247139	-0.589456	-0.58787	-0.512217	-0.483529	-0.424408	-0.35845	-0.0438365	-0.345087	-0.588842	-0.595776	-0.67092	0.0658179	-0.141424	-0.0605299	0.280656	0.125343	0.356357	0.431071	-0.280981	-0.363196	-0.681241	-0.55013	-0.532134	-0.67157	-0.507293	-0.110104	0.819948	-0.178293	0.0399385	-0.212068	0.8011	0.223882	-0.962855	-0.352786	0.482458	-0.0775955	0.248312	-0.0222229	0.0148646	1.5502	1.48678	0.867783
ENSG00000064995	TAF11	1.3741	0.977745	-0.237651	-0.13981	-0.152609	-0.112881	0.0412751	0.0809991	0.149766	0.0637912	0.104288	0.15138	0.543049	0.516457	0.979589	0.0784972	0.579282	0.0613237	0.440213	0.734831	-0.375247	0.043784	0.423791	-0.0348443	1.8211	1.46644	-0.147397	-0.394501	-0.422682	-0.237192	-0.0373619	0.0384091	0.177192	1.27102	0.94044	0.430235	0.791798	0.38163	-0.0182398	0.247405	0.966991	0.611997	0.677857	-0.166837	0.696788	0.559229	0.35554	0.144491
ENSG00000064999	ANKS1A	-2.57913	0.55317	-0.0979542	0.354804	-0.260972	-0.180397	-0.903948	-0.977288	-0.87287	-0.382049	-0.367211	-0.272571	-0.345211	-0.359953	0.245964	-0.98824	-0.107929	-1.14252	0.0527128	-0.100502	-0.237964	-0.40998	-0.41839	-0.219552	-0.186224	-0.593791	-0.985715	-0.519541	-0.43106	-0.633316	-0.677445	-0.306966	-0.276532	-0.717402	-1.50114	-1.85981	-1.87308	-1.69057	-1.56117	-1.68397	-1.72975	-1.40095	-1.50378	-1.42439	-1.52861	-1.62896	-1.6704	-1.16725
ENSG00000065000	AP3D1	2.93626	0.196929	0.188034	0.521121	0.724339	1.09725	-0.0035923	-0.0916176	-0.129389	0.488729	0.392324	0.57672	0.912726	0.612857	0.0944004	1.11045	0.666721	0.744394	1.22167	0.876302	0.0370499	-0.0233212	0.407037	0.802191	0.347115	0.536374	0.422588	0.356906	0.656064	0.632641	0.656949	0.430353	0.365947	-0.0470555	-1.00694	-0.990579	-0.929	-1.28764	-0.987631	-1.28567	-1.54122	-1.35374	-1.68346	-1.35625	-1.4603	-1.79387	-2.10796	-1.60278
ENSG00000065029	ZNF76	1.95708	0.582952	-0.0546639	-0.178165	0.38784	0.450987	0.153725	0.175778	0.338767	0.37043	0.37729	0.370039	1.08585	0.179657	0.0852481	0.00147448	-0.16747	-0.00501365	1.29396	1.20872	-0.255619	-0.283179	-0.159191	0.13087	0.289292	0.385667	-0.0395684	0.411466	0.563796	0.544129	0.406864	0.552748	0.861596	0.448078	0.45009	-0.149582	0.338322	0.410223	0.11552	0.0512211	0.911731	0.905823	0.885435	0.69742	0.564337	0.537606	0.559346	0.716673
ENSG00000065054	SLC9A3R2	2.88045	1.65972	0.0985769	0.683788	0.822929	0.580393	0.477086	0.413019	0.242175	0.441673	0.379523	0.444908	0.475053	-0.324802	0.980292	1.86855	1.20956	0.545055	0.714205	0.235785	0.621753	0.733255	-0.116453	0.0511566	0.521295	0.833842	0.74018	0.598277	-0.127277	0.412112	0.259738	0.119688	-1.01461	0.291095	0.39583	0.502029	-0.333184	0.00425012	0.28616	0.221793	-0.0240255	0.273641	0.177192	0.881274	0.188675	0.0645563	-0.680114	-0.155662
ENSG00000065057	NTHL1	4.29256	0.0439755	0.181696	0.196755	1.16698	0.637994	0.554257	0.719678	0.650922	0.662033	0.207444	0.117609	1.41627	0.0614527	1.98903	1.32836	0.942296	0.804577	1.33266	1.22042	0.958226	0.655792	-0.015895	-0.130476	-0.00858904	0.52537	1.1992	-0.191986	-0.319188	-0.225543	-0.496707	0.874567	0.71159	2.43152	0.917997	0.868514	0.42641	0.888002	1.57296	1.32221	0.710087	0.763037	0.939164	0.176093	0.658298	0.306553	0.0365967	0.0499151
ENSG00000065060	UHRF1BP1	-1.74476	-0.229174	0.41482	0.330432	-0.3082	0.340035	-0.552581	-0.60939	-0.710682	-0.394692	-0.403969	-0.243568	-0.122114	0.034812	0.0826509	-0.168746	0.57094	-0.396199	-0.295161	-0.448409	-0.965467	-0.92348	-0.109414	0.00981448	-0.197992	-0.0854126	-0.0550859	-0.387618	-0.30349	-0.304493	-0.288081	-0.0397519	-0.549436	-0.234075	-0.399867	-0.671373	0.156345	-0.216291	-0.518854	-0.551085	0.397838	0.033415	0.0145817	-0.209589	-0.0466656	-0.0989685	0.702889	0.317176
ENSG00000065135	GNAI3	2.63129	0.460174	0.637509	0.290643	-0.470841	0.74292	0.237932	0.264977	0.328803	0.492361	0.520182	0.528961	1.13377	0.669683	0.224897	0.659375	-0.463715	0.302561	1.05982	1.16572	0.964219	1.01645	0.818411	0.516457	0.69172	-0.30058	0.844854	-0.128901	-0.19181	-0.150808	-0.0999287	0.237179	2.24084	1.90853	0.937314	0.528397	0.710087	0.780074	0.603713	0.718103	0.425096	0.126322	0.378434	0.14078	0.321338	0.754429	0.475272	0.195406
ENSG00000065150	IPO5	7.0278	0.537606	0.406066	0.121646	0.508446	1.48276	1.12604	1.10084	1.16139	0.782224	0.807527	0.870338	1.30298	1.92068	1.7603	0.946836	-0.0373619	1.30793	2.29749	2.29749	1.0601	1.11222	2.18652	1.53709	0.744078	1.79423	1.79674	0.690402	0.744195	0.876302	0.952497	1.60574	1.50599	1.744	-0.102259	0.391346	0.34222	0.372509	0.270052	0.505968	0.743853	-0.00213768	0.11592	0.163563	0.12588	-0.309277	-0.463501	0.239817
ENSG00000065154	OAT	6.0407	1.02139	-0.0312396	0.452632	1.00255	2.0225	1.71189	1.65034	1.87319	1.05119	0.937856	0.655314	1.25514	-0.824699	0.15643	1.25514	-0.305406	2.85782	0.843714	1.11009	1.35993	1.45012	-2.30034	1.4788	1.19104	0.177836	1.93305	1.22882	1.02838	1.25128	1.46219	0.590151	0.289114	1.54027	-0.218677	0.967855	0.97232	0.352404	0.362919	0.371402	1.84937	1.59415	1.78145	1.23139	1.39516	2.03706	1.00514	0.734464
ENSG00000065183	WDR3	-0.915532	0.289292	0.311557	0.00570582	-0.454551	0.57721	-0.514716	-0.571504	-0.508033	-0.511304	-0.55126	-0.629522	0.463245	0.276188	0.47874	0.108778	-0.0804654	-0.566505	0.428011	0.418959	0.564597	0.360392	0.260293	0.0826509	-0.0685475	0.121154	-0.467285	-0.608059	-0.582536	-0.767925	-0.587372	-0.213226	0.297429	0.565629	-1.19388	-1.86635	-1.38588	-1.50765	-1.80412	-1.62112	-1.51111	-1.69172	-1.68346	-1.87785	-1.73523	-1.45129	-1.62112	-1.81212
ENSG00000065243	PKN2	-1.13394	0.020882	0.599716	0.328936	-0.818092	-0.180397	-0.131757	-0.237192	-0.401039	-0.630998	-0.557966	-0.699449	0.240288	0.349027	-0.393842	-0.0187708	-0.766682	-0.295829	0.994654	0.875964	0.0807279	0.696996	-0.157483	-0.212145	0.549269	0.656155	-0.326036	-0.653357	-0.584763	-0.75595	-0.599521	0.703257	0.53492	-0.710095	-0.0906271	-0.407535	-0.26028	-0.355832	-0.911022	-0.551085	-0.644311	-0.602889	-0.370908	-0.480866	-0.363515	-0.0853528	0.886657	-0.453696
ENSG00000065268	WDR18	6.45324	1.38489	1.2521	0.605791	1.39516	1.42478	2.27593	1.36083	2.19544	1.1821	1.09818	1.15592	2.6934	0.461439	1.19278	2.85782	1.03542	1.53506	0.464617	0.566901	0.405659	0.80742	0.451954	0.433033	0.310145	1.2884	1.06816	1.07645	0.45009	1.0962	0.769419	0.81648	0.0499815	0.96753	1.03189	1.42101	0.60586	1.11727	1.6991	1.55717	1.56661	1.1843	1.27948	1.29676	0.998647	0.790594	0.134404	0.281816
ENSG00000065308	TRAM2	-3.86826	-0.805251	-0.771619	0.373416	-0.487893	-0.38817	-0.975587	-0.962364	-1.02973	-0.771619	-0.675299	-0.665438	-0.362196	-1.02173	-0.424756	0.485517	-0.582231	-1.56417	-0.374686	-0.296656	1.06231	-0.336797	-0.677445	-0.737462	-0.685057	-0.645281	-2.04282	-0.716393	-0.65959	-0.54902	-0.535092	-0.475194	-0.127803	-0.541937	-1.1004	-1.7536	-1.14789	-0.796861	-1.02422	-1.03225	-0.98449	-1.19213	-1.23593	-1.41857	-1.41857	-1.90944	-1.02652	-1.14632
ENSG00000065320	NTN1	2.25723	0.798132	0.919548	0.964925	0.1708	0.147548	0.547817	0.549526	0.472296	0.634669	0.600483	0.620018	-0.334271	-0.0189187	-0.0640244	-0.358345	-0.279968	0.0538607	0.142272	-0.154792	0.48674	0.677174	-0.0548578	0.441282	0.481785	0.630473	0.178627	1.20278	1.55524	1.19967	1.29278	0.13182	0.105981	0.188469	0.965386	1.41136	0.608302	0.584787	0.838071	0.768053	0.491467	0.654613	0.600602	1.08361	1.115	0.216962	0.0852481	0.443306
ENSG00000065325	GLP2R	5.00496	1.02988	0.525063	0.60006	0.735683	0.794102	0.948235	0.944174	1.01734	0.709357	0.774741	0.723108	1.04017	1.83117	0.631439	0.605118	0.148724	0.85842	0.924044	1.02366	0.523195	0.529938	1.97343	1.18692	1.27472	1.03239	0.681161	0.722589	0.419744	0.128329	0.0288331	0.78486	1.47121	1.02108	0.173007	0.342316	0.756222	0.492361	0.203785	0.375839	0.364206	0.087865	0.224716	-0.0428239	0.0117753	0.509406	0.461015	0.185845
ENSG00000065328	MCM10	-3.5423	-0.650611	-1.27775	-0.448227	-0.935812	-0.319188	-0.815001	-0.760264	-0.721216	-1.10566	-0.97239	-1.09952	-0.346715	-0.769418	0.294313	-0.43761	-1.19236	-0.551014	-0.28455	-0.217647	-0.0469677	0.148498	-0.762568	-0.639338	0.277047	-0.799022	0.156815	-1.16333	-0.889966	-1.19738	-1.00079	-0.258063	0.554702	-0.141656	-1.96369	-1.6704	-1.64208	-1.4653	-1.43162	-1.25534	-2.07232	-2.24469	-2.53987	-2.22143	-2.25498	-1.62896	-1.42898	-1.69533
ENSG00000065357	DGKA	0.888763	-0.808792	-0.505569	-0.00975681	0.179368	-0.458626	0.386896	-0.272065	0.611094	0.242559	0.246097	0.208658	-0.131188	-0.129559	0.200383	0.502029	-0.983734	-0.015895	0.194438	0.229893	0.162383	0.341402	0.488142	0.562397	-0.173	-0.226235	0.384016	0.236954	-0.0232064	0.305042	0.533935	0.657815	0.517055	0.358904	0.788361	1.03566	1.10117	0.710443	0.556405	0.718103	1.38607	1.30258	1.23029	1.13438	1.38378	0.978131	0.800033	0.898917
ENSG00000065361	ERBB3	0.919953	0.381265	0.373763	0.384257	-0.0269389	0.182777	0.502856	0.015266	0.152227	-0.211555	-0.269167	-0.22001	0.103332	0.0572556	0.465621	0.322346	-0.184775	0.0583534	0.449255	0.0927931	0.639821	0.674264	0.274989	-0.530749	0.373098	0.218398	0.0356133	0.363192	0.312367	0.425201	0.430544	0.211209	0.0896519	0.353519	0.432151	0.339861	0.238394	0.515301	0.491467	0.501361	0.15008	0.2119	0.213787	0.257282	0.252548	0.0678523	0.140963	0.221637
ENSG00000065413	ANKRD44	-3.7333	0.634281	1.05364	-0.771619	-0.945023	0.0625689	-0.476529	-0.515347	-0.51082	-3.26221	-0.580152	-0.606637	-3.2017	0.207652	-0.615891	-0.77373	-0.683063	-0.406305	-0.402461	-0.365088	-0.585174	-0.395847	-0.0472894	-0.593016	-0.327213	-0.381459	-0.0292993	-0.231424	-0.109953	-0.430637	-0.332329	0.220903	-0.332466	-0.18748	0.434171	-0.0835794	0.527961	0.42942	-0.0289798	0.0190598	0.249345	0.184793	0.32212	0.114514	0.336926	0.129912	0.833621	0.744949
ENSG00000065427	KARS1	6.13028	0.834473	0.55516	0.78595	0.832123	1.52699	1.09541	1.09915	1.21128	0.818411	0.653459	0.794102	1.86193	0.842919	0.984035	1.13089	-0.0638638	1.42212	0.960414	1.04701	1.32736	1.26855	1.27571	1.00286	1.09541	0.921612	1.04701	0.678066	0.388773	0.565363	0.534133	1.10539	1.32672	0.996057	1.00913	1.09937	1.297	1.21265	1.14846	1.20631	0.935395	0.906742	0.877975	0.717223	0.712348	1.04451	0.699986	0.690402
ENSG00000065457	ADAT1	-1.28925	0.024692	-0.373517	0.424012	0.351548	0.0443632	-0.174792	-0.0586859	-0.156758	-0.134548	-0.142755	0.139534	-0.244345	0.0587083	-0.153141	-0.0132417	-0.0106954	-0.589854	-0.31107	0.0987669	-0.361929	-0.611969	0.152227	-0.000587913	0.0987669	0.0592617	-0.00541505	-0.265454	-0.234075	-0.325959	-0.271608	-0.317532	-0.494768	0.693687	-0.247277	0.447931	0.788076	0.044945	-0.0182398	0.0359808	0.377126	-0.161742	0.0369691	0.190398	-0.0919474	0.604793	0.786792	0.429046
ENSG00000065485	PDIA5	3.99909	1.03449	0.872086	0.487586	0.120314	-0.980443	1.3634	1.17002	1.0134	1.44475	1.46669	1.46155	-1.75255	1.25969	0.0318763	-0.686744	-1.15701	0.267822	0.676096	0.635943	0.0553598	0.263045	0.406264	0.135279	0.24449	0.127747	2.52481	3.20508	1.43972	1.98554	2.17334	1.05676	0.1697	0.329708	-0.275508	-0.606083	0.297153	0.220235	0.034953	0.416995	-0.250245	-0.0453202	-0.253773	-0.574286	-0.337445	-0.427178	0.134404	-0.334808
ENSG00000065491	TBC1D22B	-3.56338	0.0337753	-0.122735	-0.36841	-0.625525	-0.701681	-0.909238	-0.853897	-0.843487	-0.4547	-0.55216	-0.416587	-0.535878	-0.312281	-0.0492977	-1.02909	-2.09344	-0.891982	-0.686576	-0.668142	-0.757364	-0.343514	-0.591205	-0.66694	-0.173	-0.429244	-0.264999	-0.554902	-0.892768	-0.619661	-1.04306	-1.00818	-0.828909	-0.541182	-0.97939	-1.38588	-0.934612	-1.47005	-1.16414	-1.32512	-0.922565	-0.75099	-0.947321	-1.06277	-0.87433	-0.873421	-0.448687	-0.765141
ENSG00000065518	NDUFB4	9.09682	1.65302	1.06083	0.482962	2.35751	1.51181	2.10325	2.68836	2.42607	1.69067	1.47435	0.898917	2.6369	-0.699864	1.64905	1.80905	0.182089	1.70192	1.54868	1.76408	2.15329	3.22181	-2.30034	0.905511	0.897664	1.42919	1.30941	0.311109	0.224423	0.28639	0.415629	1.60287	0.94201	1.56968	1.40225	1.40274	1.14312	1.82583	2.16665	2.0049	1.00612	1.53788	1.09502	1.13265	0.986506	0.566087	-0.185372	0.41397
ENSG00000065526	SPEN	-6.27686	-0.678097	-0.336797	-0.351515	-1.37574	-0.215033	-1.29711	-1.14309	-1.36761	-1.10405	-1.17239	-1.21528	-0.743599	-0.919874	-0.514485	-0.556698	0.0981303	-1.06756	-0.832844	-0.909552	-0.444242	-1.03606	-1.08556	-0.974477	-1.12688	-2.19457	-0.300877	-1.06434	-0.969758	-1.28719	-1.30391	-1.14861	-1.24442	-1.00473	-0.836756	-0.882387	-0.966237	-1.01755	-0.943495	-0.990992	-0.881566	-0.843251	-0.85527	-0.789227	-0.786955	-0.784087	-0.720549	-0.751991
ENSG00000065534	MYLK	2.20563	1.73889	0.376038	0.285925	-0.263836	0.171859	-0.116111	-0.257304	0.113076	0.337892	0.349544	0.341691	-0.32972	0.113241	0.670115	0.0110024	-0.211678	0.262919	1.10117	1.03968	0.936577	0.973525	0.299746	0.307602	0.987859	0.967216	0.434847	0.929542	1.23813	1.10605	1.40274	1.35203	0.0984018	0.903145	0.855185	0.680461	0.497439	0.682476	0.523425	0.603389	0.711818	0.568748	0.770029	0.863171	0.904184	0.457944	0.809423	0.99539
ENSG00000065548	ZC3H15	0.139928	-0.0835794	0.590758	-0.406305	-0.0658251	-0.282554	-0.104454	-0.0540376	0.00513713	-0.38065	-0.388649	-0.392082	0.487986	0.738332	0.439573	0.537606	-1.21216	0.249782	0.326151	0.70652	-0.372582	0.0259225	0.428683	0.197966	0.846135	0.0628868	-0.155336	-0.665101	-0.624091	-0.87433	-0.701456	0.00699492	0.81407	0.41048	-0.47236	-0.241796	-0.322284	-0.0796119	-0.502226	-0.44937	-1.30045	-1.18497	-1.59355	-1.46904	-1.37491	-1.25445	-1.57436	-1.43761
ENSG00000065559	MAP2K4	-3.25187	-0.015614	-0.29627	0.657135	-0.924336	-0.00213768	-0.846714	-1.01234	-0.734566	-0.736689	-0.738485	-0.67363	-0.335393	-0.80707	-0.557513	-1.04883	-0.937963	-0.483342	-0.286529	-0.0286584	-0.0236035	-0.359565	-0.581996	-0.900432	-1.00079	-0.30058	0.0221733	-0.521502	-0.435585	-0.802736	-0.718376	-0.302948	0.142522	0.0482457	0.499965	1.01411	0.794634	0.591281	0.00475857	0.357411	0.673278	0.0398027	0.52677	0.610229	0.964642	1.27789	1.21588	1.17846
ENSG00000065600	PACC1	-0.551154	0.391661	0.71596	-0.331946	0.184793	-0.00213768	-0.114323	-0.22925	0.110681	-0.120724	-0.0997465	-0.126629	-0.177452	-0.041726	-0.301298	-0.729784	-0.488343	-0.345648	-0.0708618	-0.0471434	-0.187798	-0.0534498	-0.0278793	0.0619115	0.0290445	0.0205429	-0.24254	-0.246558	-0.2461	-0.259919	-0.215743	0.0212809	0.242702	0.100497	-0.0829864	0.00307084	0.157994	0.0340913	-0.105036	-0.0323737	-0.00487869	-0.136586	-0.0273326	-0.0780056	-0.0646002	0.132987	0.302778	0.122354
ENSG00000065613	SLK	-0.641188	0.219541	0.48361	-0.037834	-0.53021	0.288837	-0.313637	-0.395356	-0.289296	-0.16234	-0.157719	-0.243979	0.202562	0.604676	0.592222	0.452181	-0.0135563	-0.554047	0.374508	0.440564	0.0408053	0.162657	-0.118779	0.0432478	0.549269	0.378734	-2.04282	-0.285337	-0.435044	-0.660256	-0.459151	0.275545	0.315967	0.403849	-1.6059	-1.09381	-1.38588	-1.39675	-1.75499	-1.588	-1.30785	-1.90312	-1.43633	-1.5892	-1.5164	-1.62034	-1.18401	-1.00152
ENSG00000065615	CYB5R4	4.14932	0.582687	-0.0170469	-0.341994	0.321066	0.775668	1.19474	1.17614	1.00137	0.829462	0.701348	0.807634	0.206822	1.3634	-0.242349	-0.0732939	-1.08117	1.08649	0.845899	0.94201	1.02462	0.973234	1.57681	1.14137	0.386745	0.225443	0.85412	1.66295	0.774999	0.993682	0.940162	0.956149	1.33696	1.47948	0.877812	0.87144	1.42154	1.21067	0.703362	0.811697	0.889187	0.689252	1.12498	0.0715035	0.495366	1.04734	1.49963	0.871758
ENSG00000065621	GSTO2	1.31928	1.86855	1.57106	2.22946	-0.139446	-0.215033	-0.0943827	0.258448	0.146718	0.768672	0.391661	0.393621	-0.436604	-1.15401	-2.99165	0.293444	-2.74251	-0.307103	-0.212919	-0.231424	1.22965	1.69067	-1.91349	0.186324	0.522513	0.629436	-0.853288	0.326415	0.164139	1.24246	1.5147	0.599716	-0.140125	-0.276314	0.549609	0.824845	-0.242206	0.337015	0.930535	1.03666	0.546241	0.033415	0.0461404	0.594477	-0.0745318	0.391592	0.0646312	0.473362
ENSG00000065665	SEC61A2	5.89161	0.404155	0.617663	2.38896	0.768855	1.45626	0.821068	0.14298	1.08551	1.10729	1.10234	1.12077	1.00589	1.89999	1.9547	-0.15629	1.09818	1.26144	0.844302	0.913649	-0.257204	-0.50712	1.54334	0.72383	1.12898	0.663746	0.97232	1.25655	1.37466	1.01842	1.04875	1.12752	1.2812	-0.0635227	-1.16869	-0.660151	-0.519318	-0.00965742	-0.271861	-0.00194296	-0.0595081	-0.433713	-0.283101	-0.176018	-0.33123	-0.635743	0.311913	-0.244979
ENSG00000065675	PRKCQ	-3.0143	-0.558711	-0.717711	-0.687518	-1.06756	-0.260458	-0.7317	-0.674821	-0.589149	-0.626549	-0.763748	-0.75099	-0.461521	-0.878964	0.207032	-0.583192	0.159819	-0.397538	-0.160838	-0.236432	-0.129761	0.0849768	-0.898325	-0.565339	-0.607288	-0.597754	0.51871	-1.11604	-0.751394	-0.641745	-0.36273	0.0955849	-0.386796	0.00699492	0.552934	0.517055	0.499752	0.438316	0.277117	0.347541	0.588325	0.453185	0.608837	0.618372	0.643035	0.628991	0.845446	0.820611
ENSG00000065717	TLE2	6.02413	-1.2111	-0.284771	-0.173512	0.794841	-0.319188	1.18647	1.07941	1.0584	1.76968	0.583517	1.24443	-0.30215	1.51334	1.38332	1.13224	1.71189	1.05615	1.34083	1.19154	-0.108766	1.65496	0.785089	1.79911	1.77666	-0.0211597	0.943887	2.50863	2.36444	3.66997	2.38023	1.43786	0.538509	0.520645	0.348754	0.264977	-0.701915	-0.206721	0.31507	0.108874	-0.475194	0.260001	-0.118521	0.199439	0.218993	-0.663129	-0.620946	-0.104454
ENSG00000065802	ASB1	-2.21771	0.0856763	-0.0827258	-0.293937	0.303782	-0.779992	-0.551861	-0.356492	-0.257033	-0.38139	-0.539169	-0.477824	-0.157654	0.15453	-0.780877	-0.122735	0.416537	-1.69395	-0.257719	-0.30802	-1.52215	-0.269659	-0.266161	-0.174399	-0.352511	-0.635641	-0.430838	-0.050533	-0.00634088	0.0896519	-0.0880389	-0.71526	-0.625983	-0.0310905	-1.50114	-2.21914	-2.38593	-1.43937	-1.22089	-1.68397	-1.83794	-1.44397	-1.61611	-1.6704	-1.49671	-1.80241	-1.60427	-1.55044
ENSG00000065809	FAM107B	-0.975201	0.276802	-0.204713	0.347742	-0.542043	0.0443632	-0.490864	-0.430838	-1.39724	-0.329647	0.0735528	-0.0469677	0.152227	0.655314	0.131218	-0.400551	-0.0743812	-0.222484	-0.0223087	-0.169699	0.828187	0.55551	-0.072235	-0.306342	0.0184873	0.204192	-0.648947	-0.0460228	-0.233846	-0.188365	-0.0693192	0.312367	0.27212	0.309353	0.615002	1.24411	0.831061	0.44308	0.177836	0.484466	0.914681	0.903145	1.04828	1.17423	1.10592	1.42428	1.2039	1.30891
ENSG00000065833	ME1	4.86269	0.678879	0.580484	0.877975	0.285116	0.807995	0.634451	0.843563	0.696163	0.977745	1.03348	0.971469	0.601769	1.73798	0.358204	0.114758	-0.823488	1.50163	1.08916	1.25694	1.04656	0.00167235	2.16108	2.31524	0.744078	0.442877	0.898656	0.699558	1.03311	0.782129	1.10381	0.725807	1.34335	0.736291	0.45387	-0.0713479	0.911082	0.643381	0.735902	0.976579	0.518079	0.0564585	-0.00890812	-0.332084	-0.360447	-0.140041	0.243781	0.175931
ENSG00000065882	TBC1D1	3.04826	0.963556	0.327148	1.08649	0.331413	1.39974	0.402767	1.16122	0.826937	0.328608	0.310537	0.287461	0.919548	-0.0524811	1.34772	0.370931	-0.446366	1.21786	0.34465	0.275205	0.00506956	2.08355	1.22758	0.684045	0.0797397	0.848779	0.728525	0.22624	0.136286	0.0987669	0.0594739	0.859627	0.0198927	-0.844392	1.75461	1.25188	1.47513	1.37408	1.11568	1.18054	1.66705	1.61182	1.89868	1.50003	1.69203	1.74437	1.84138	1.708
ENSG00000065883	CDK13	-6.07891	-1.23199	-0.689395	-0.81867	-1.00756	-0.741046	-1.58278	-1.72794	-1.56553	-0.97293	-0.926836	-1.00742	-0.747889	-1.2333	-1.00875	-0.894574	-0.704247	-0.986003	-0.697585	-0.678285	-0.283846	-0.295967	-1.1255	-1.17313	-0.912463	-0.965837	-0.334645	-1.3364	-1.13942	-1.6704	-1.51942	-0.673426	-0.497769	-0.717042	-0.701816	-0.683869	-0.60939	-0.734819	-0.862285	-0.808552	-0.718829	-0.821212	-0.706111	-0.70919	-0.690649	-0.461873	-0.223118	-0.446957
ENSG00000065911	MTHFD2	1.6895	0.382589	0.145281	0.206171	0.146581	0.672372	-0.0233892	-0.0464221	0.0898303	-1.00925	-0.999147	-1.01766	0.26799	0.523195	0.706793	-0.157654	0.414434	0.38082	0.887826	0.907118	1.12696	1.39813	0.541527	0.503732	0.310145	-0.00601663	-0.800681	0.172176	0.153491	0.211209	0.371759	2.75722	1.28014	-0.254818	-0.564497	-1.06985	-1.07024	-0.472913	-0.426916	-0.387515	-1.59431	-1.40095	-1.56553	-1.30898	-1.38588	-1.32293	-1.55841	-1.1151
ENSG00000065923	SLC9A7	1.77729	0.777867	2.22317	0.472972	0.156099	0.844172	0.44856	0.445651	0.421829	0.373763	0.0500694	0.107946	0.111327	0.0789019	-0.313735	-0.608231	0.0660048	1.01245	0.127242	0.0419883	-0.010526	-1.12161	0.619781	0.767711	0.405316	0.597976	0.0293815	0.408474	0.902293	0.431637	0.79209	0.162383	0.22426	0.055065	1.09	1.43261	1.14478	1.00349	0.985197	1.1631	1.94946	1.39193	1.84699	2.00395	2.11354	1.70403	1.75278	2.26855
ENSG00000065970	FOXJ2	-5.61906	-0.0502056	-0.754216	-0.684639	-0.529163	-0.595428	-1.08628	-1.0683	-1.03762	-1.05186	-1.14655	-0.844671	-0.816322	-1.22292	-1.11318	-1.09461	0.464463	-1.01353	-0.731983	-1.02582	-1.18123	-0.490303	-1.03915	-0.84645	-1.01755	-0.770478	-1.41495	-0.943091	-1.04668	-0.52856	-0.650834	-1.14322	-0.949444	-1.0239	-1.18497	-0.320666	-0.489437	-1.23147	-1.23285	-1.11749	0.0189242	-0.228516	-0.412528	-0.446095	-0.420104	-0.118521	0.329975	-0.0855734
ENSG00000065978	YBX1	11.7538	1.1262	1.10932	1.50731	0.561797	2.0225	1.97237	1.99543	2.02565	2.37184	2.38023	2.35187	1.98154	1.74642	1.38489	1.35086	-0.176957	2.14146	2.18892	2.31255	2.49322	2.3995	1.74569	1.99177	1.3124	1.57041	1.90123	2.15547	2.02924	1.99814	2.26253	2.2339	2.47849	0.506313	1.25572	1.45875	1.62925	1.48952	1.44697	1.47615	1.36144	1.34125	1.32069	1.13793	1.09294	1.49129	1.1546	1.115
ENSG00000065989	PDE4A	-2.36455	-0.547638	-0.0568774	-0.119651	-0.164984	0.355804	-0.524807	-0.523447	-0.698281	-0.506667	-0.0984499	-0.648947	-0.84747	-0.83651	0.132663	-0.0637199	0.188326	-0.302453	-0.264532	-0.733303	-0.860425	-0.903012	-0.724793	-0.385328	-0.378771	1.46644	-0.52773	-0.30802	-0.286352	-0.0148392	-0.0988562	-0.534898	-1.24818	-0.615379	0.110369	0.444518	0.0543473	-0.355832	-0.291408	-0.366169	0.0189242	0.13968	0.203118	0.203212	0.13033	0.356107	0.139534	0.650922
ENSG00000066027	PPP2R5A	0.335891	0.228833	-0.0565662	-0.109246	0.0575845	0.487036	-0.0483123	-0.0624114	0.0703503	-0.0924955	-0.0114812	-0.161992	0.872907	0.151858	0.495619	-0.0763911	0.187644	0.444726	-0.0514609	0.195406	-0.0721046	0.980292	0.234902	0.0421326	-0.297767	-0.22001	0.33027	0.238278	-0.180307	-0.27361	-0.413725	-0.322801	-0.151511	-0.402044	-1.02938	-1.35833	-1.27316	-0.553927	-0.631852	-0.579895	-0.883842	-1.09167	-0.824034	-1.27411	-1.21924	-1.36761	-1.18401	-0.831614
ENSG00000066044	ELAVL1	3.22774	0.765766	1.00373	0.719564	-0.282048	0.852387	0.191056	0.168721	0.147054	0.338844	0.418959	0.536888	1.37244	0.0428519	0.699558	0.678635	0.00796386	0.837736	0.624914	0.638097	1.23681	1.57106	0.265313	0.941713	0.897664	0.753216	0.923103	0.0121446	0.0880122	0.123742	0.0705097	-0.198923	0.0743172	1.28099	-1.17379	-0.96733	-0.87433	-0.446035	-0.110104	-0.223012	-0.567772	-0.584763	-0.96416	-0.711116	-0.762691	-0.614416	-0.988411	-0.920872
ENSG00000066056	TIE1	4.74721	0.616878	0.56966	0.55317	0.979294	0.497069	0.963191	0.972946	0.942993	1.02366	0.998052	1.02394	0.531896	0.614004	1.02462	0.768156	0.858633	0.729354	0.909868	0.821618	0.406422	0.512258	0.369797	0.695862	0.711818	0.905511	1.05807	0.981718	1.04155	1.00373	0.949953	0.954997	0.221318	0.954997	0.534317	0.0782198	-0.00999581	0.646986	0.712198	0.566901	1.02838	0.995552	0.600602	0.47874	0.532113	0.153725	-0.217078	0.132816
ENSG00000066084	DIP2B	-2.36801	0.266804	-0.0366109	0.362491	-0.714442	0.423592	-0.4547	-0.41346	-0.582536	-0.765316	-0.766682	-0.650347	-0.327046	-0.220937	-0.406305	-0.752794	-0.508989	-0.456868	0.120957	-0.0930536	-0.433973	-0.198923	-0.127636	0.00133353	-0.628816	-0.183604	-0.534468	-0.603091	-0.434175	-0.509962	-0.281203	-0.101611	0.182478	0.282023	-1.044	-0.955239	-0.891676	-0.588029	-0.574286	-0.662408	-0.447763	-0.800915	-0.806055	-0.440487	-0.591618	-0.84884	-0.285827	-0.456638
ENSG00000066117	SMARCD1	2.54566	1.1853	1.24443	0.0585297	0.869222	0.73034	1.11299	1.10032	0.681583	0.109924	0.120881	0.356034	0.821859	0.899757	-0.479314	0.546241	1.15123	-0.0154341	0.277117	0.201421	-0.872754	-0.639338	0.392428	0.445435	0.485109	0.356034	0.210211	0.51668	0.944174	0.559964	0.687191	0.0819083	-0.0751703	0.189274	-0.537224	0.199355	0.170591	-0.962759	-0.824991	-0.856437	0.0798219	-0.346131	-0.0249561	-0.162087	-0.0706147	0.961789	0.743961	0.720531
ENSG00000066135	KDM4A	-2.5636	0.715707	-0.415118	-0.716601	-0.898557	-0.180397	-0.831614	-0.842607	-0.526752	-0.104893	-0.131757	-0.0179372	-0.40378	0.779649	-0.891396	-0.306819	-0.186096	-1.44509	-0.331946	-0.321552	-0.356749	-0.446035	-0.528765	-0.380016	-0.705437	-0.434175	-1.23147	-0.294404	-0.353136	-0.411767	-0.561645	-0.303273	0.116827	-0.507293	-1.52421	-1.4707	-1.35918	-1.47228	-1.57571	-1.52079	-1.42342	-1.52758	-1.47555	-1.48957	-1.47407	-1.32061	-1.16745	-1.34101
ENSG00000066136	NFYC	-0.0516633	-0.0132417	0.33027	0.591182	-0.205379	0.364785	-0.452183	-0.585368	-0.436203	-0.147732	-0.376444	-0.222384	0.604676	-0.259018	-0.647338	0.0157506	-0.885515	-0.287097	0.00052734	0.00921673	0.62068	0.489317	-0.218761	0.17994	-0.147196	-0.262354	-0.407613	-0.183453	-0.118779	-0.0486131	-0.137283	0.0591193	0.281322	0.418547	-1.12924	-1.41562	-1.30959	-1.0795	-0.90139	-1.15171	-1.45821	-0.926836	-1.14322	-1.18226	-1.10726	-0.644565	-0.794323	-0.882387
ENSG00000066230	SLC9A3	-3.81061	2.52481	1.98554	1.77443	-1.00046	-0.525229	0.19022	0.14579	0.042545	-0.347838	-0.306342	-0.308735	-1.30234	-0.0683659	-2.20107	-0.675417	-1.3729	-2.00336	-1.09126	-1.08448	-1.3336	-1.60145	1.23542	1.59225	0.926204	1.01615	-2.04282	-0.643467	-0.704247	-0.23551	-0.620169	-1.7057	-2.32394	-0.618407	1.27602	0.192568	0.0985769	0.499572	0.844302	0.367898	0.905511	0.860686	1.0115	1.19606	1.23597	0.0778568	0.112531	0.401546
ENSG00000066248	NGEF	3.58633	2.07911	1.88976	1.80713	0.757157	-0.0474687	0.520454	0.536627	0.527679	0.524594	0.490432	0.512967	0.412704	0.12978	0.434034	0.363192	-0.0964481	0.139148	0.461015	0.405872	0.311733	0.630911	-0.377929	-0.270147	1.21721	1.68844	-0.0548578	0.306186	0.584787	0.37642	0.666436	0.785681	0.155967	0.572945	0.666844	-0.2378	-0.424659	0.459587	0.601088	0.309689	0.119045	0.561629	0.264705	0.29033	0.423428	-0.0506189	-0.591029	0.191882
ENSG00000066279	ASPM	-1.55487	-0.653882	-0.57018	-0.89695	-0.0115373	-0.353353	-0.998781	-1.03534	-0.852709	-0.783782	-0.765316	-1.02652	0.0201555	-0.372728	-0.768657	0.386493	0.00506956	-0.44503	0.504692	0.529527	0.391895	0.734581	-0.411357	-0.498852	0.14333	-0.503808	0.840694	-0.753679	-0.814018	-0.973169	-0.844087	0.926523	0.416208	0.655685	-0.386359	-1.24383	-0.57018	0.0580152	-0.852452	-0.80515	-0.530279	-1.21361	-0.924183	-1.18226	-1.02667	-1.58501	-0.753503	-0.656601
ENSG00000066294	CD84	-0.759762	-0.176273	-0.188835	-0.210544	-0.331001	-0.0223087	-0.082515	-0.152067	-0.0237282	-0.159941	-0.116111	-0.15889	-0.293937	0.346122	-0.346857	-0.46586	-0.428394	-0.176408	-0.0211597	0.030708	-0.069962	-0.0655058	0.55693	0.282781	-0.12605	-0.205876	-0.52835	-0.0534498	-0.0795069	-0.0689278	-0.00501365	0.0418437	0.531896	0.00082325	-0.0668916	-0.707478	0.58461	-0.190348	-0.523447	-0.478123	0.0527645	-0.362928	-0.404204	-0.119651	-0.178165	-0.0312396	0.619517	0.268688
ENSG00000066322	ELOVL1	1.58112	0.579779	0.944174	0.54826	0.412504	0.908702	-0.175542	-0.228101	-0.0433912	0.184936	0.138582	0.190727	0.812948	-0.136069	0.377972	1.47121	1.18447	0.405316	-0.164515	-0.210709	0.49912	-0.0376618	0.363426	0.369241	0.595765	0.582256	-0.211555	0.824429	0.508086	0.714638	0.362232	-0.270351	-0.250767	-0.708267	0.560814	0.381882	0.716066	-0.289202	-0.194757	-0.0907679	0.651576	0.451244	0.428254	-0.031794	0.188675	0.68576	0.0715692	0.21641
ENSG00000066336	SPI1	3.2766	0.41482	0.499435	0.582058	0.0418437	0.598277	0.544373	0.703146	0.484961	0.669683	0.6719	0.690745	0.455844	0.632404	0.594301	0.465892	0.878259	0.662712	0.474801	0.446638	0.499965	0.246486	0.872342	0.882749	0.479905	0.657332	0.335165	0.963191	1.02462	0.96753	0.943613	0.412319	0.452428	0.264149	-0.0534498	0.562313	0.46849	0.188572	-0.126726	0.17135	0.49528	0.55516	0.77525	0.940005	0.985197	0.939004	0.603713	1.03388
ENSG00000066379	POLR1H	0.672492	-0.6096	0.0142	-1.08117	0.196755	0.418755	0.294126	0.370846	0.324041	-0.145584	-0.148051	-0.166416	0.590336	0.173785	0.808356	0.310851	0.267194	0.703887	0.037226	0.0838431	0.0835562	0.21274	0.48361	-0.0883259	-0.403969	-0.463893	0.527514	-0.181401	-0.321552	-0.144575	-0.168746	0.331919	0.461015	0.208815	0.243634	0.235785	0.336926	0.475969	0.437943	0.459736	0.109407	0.142398	0.0984018	0.00668898	-0.000587913	0.134108	0.0169113	-0.0415939
ENSG00000066382	MPPED2	-1.55686	-0.690399	-0.56592	-0.514934	-0.251109	-0.858545	-0.583054	-0.568243	-0.471003	-0.684118	-0.767254	-0.859943	-0.154622	-1.16818	0.768672	-0.285827	-0.813255	0.0881553	1.26144	-0.297591	-0.601123	3.20508	-0.711749	-0.777155	-0.364093	-0.433604	0.26799	-0.695275	-0.701456	-0.761622	-0.763363	-0.0364488	0.193066	0.599716	0.935648	0.813551	0.783231	1.17722	1.01615	1.08287	0.524594	0.529338	0.620469	0.636904	0.628329	0.512102	0.750594	0.754148
ENSG00000066405	CLDN18	-1.20902	-0.279968	-0.37547	-0.439312	0.213925	-1.64264	0.26257	0.244402	0.18328	0.0970939	0.0720508	0.0765517	-0.757656	-0.251109	0.0346011	-0.268635	0.291278	-0.527569	-0.282554	-0.311416	-0.810306	-0.538479	-0.479718	-0.170375	-0.430421	-0.364432	0.349739	0.205133	0.199715	0.366155	0.284921	-0.0565662	-0.811329	-0.0638638	0.577029	-0.108173	-0.213828	0.486225	0.482171	0.332149	0.115205	0.640305	-0.136838	0.231254	0.326033	-0.303381	-0.580315	0.191882
ENSG00000066422	ZBTB11	-5.68317	-1.43784	-1.29711	-1.41413	-1.26473	-1.33805	-1.23761	-1.3445	-1.11983	-1.19236	-1.32693	-1.4829	-1.08969	0.188675	0.337892	-1.03989	-0.0665798	-0.872495	-0.716601	-0.613137	-0.64132	-0.985715	-0.694848	-0.791056	-1.1791	-2.25393	-1.17926	-0.889208	-0.793127	-0.671373	-0.598166	-0.616328	0.446224	-0.728582	0.210326	-0.463608	-0.0996329	0.0580152	-0.700787	-0.433227	-0.160731	-0.316691	-0.146258	-0.242622	-0.202432	0.638684	1.33187	0.278291
ENSG00000066427	ATXN3	1.0347	0.368721	1.45679	-0.249165	0.797935	-0.701681	0.00261442	-0.138098	0.171155	-0.0112932	0.262982	0.0787404	0.313192	0.337103	-0.0621947	-0.283676	-0.368555	-0.111391	0.0478532	-0.164515	0.307291	0.630692	0.186781	0.301224	0.950227	0.389226	-0.323238	0.015266	0.148724	0.210671	0.45624	0.309279	0.996406	0.220463	0.863436	1.69861	1.87804	1.36639	1.38845	1.36904	0.598126	0.301301	0.874664	0.92459	0.140872	1.91086	2.05528	1.32785
ENSG00000066455	GOLGA5	-3.16695	-0.425316	-0.26247	-0.346857	-1.23879	-0.525229	-0.938782	-0.969072	-0.676785	-0.373795	-0.325658	-0.421911	-0.273112	0.653071	-0.487669	-0.160103	-1.67557	-0.314486	-0.525521	-0.201689	0.498369	0.903478	-0.499431	-0.802736	-0.550053	-0.52682	-0.730696	-0.902101	-0.717517	-0.891676	-0.735307	-0.464783	0.850746	-0.871185	-2.02462	-1.33047	-1.21235	-1.99836	-1.96024	-1.59817	-1.74486	-1.76551	-1.79387	-1.47836	-1.5706	-0.836633	-0.909652	-1.22292
ENSG00000066468	FGFR2	-4.33333	-1.07401	-0.717287	-0.738838	-0.713505	-1.11003	-1.01564	-1.00347	-0.976968	-0.732183	-0.73764	-0.588528	-0.592202	-0.938782	-0.407272	-0.650611	-0.522521	-0.908969	-0.282254	-0.396029	0.503333	-0.42325	-1.27928	-1.02746	-0.756869	-0.797298	-0.758455	-0.955566	-0.881054	-0.966237	-0.938971	-0.633103	-0.402044	-0.133345	-0.810473	-0.80707	-0.752568	-0.753503	-0.83986	-0.809073	-0.851247	-0.894574	-0.831363	-0.82838	-0.813768	-0.721016	-0.492101	-0.64326
ENSG00000066557	LRRC40	4.87436	0.661194	0.514912	0.507902	0.146092	0.350494	0.728292	0.695961	0.83552	1.2305	0.667211	0.5843	0.364206	1.86294	0.872907	0.37266	-0.524026	0.787941	1.98017	2.22506	-0.339316	1.48749	2.21713	0.896123	1.7133	1.50163	0.294313	0.567749	0.461439	0.471259	0.489681	1.58529	1.68166	1.81135	1.94472	1.59947	1.74522	0.962764	0.695961	0.981853	1.47679	1.28099	1.65002	1.24119	1.36521	1.68362	1.94848	1.83542
ENSG00000066583	ISOC1	2.41893	0.448078	1.00075	0.751758	-0.248477	0.715707	0.218661	0.201963	0.325258	0.194352	0.234352	0.300697	0.615217	0.0194117	0.8757	0.292323	-0.233846	0.575466	0.512482	0.481938	0.816154	1.73113	0.190547	0.16735	0.973234	0.928029	-0.349155	0.238727	0.087865	0.127987	0.235137	0.106616	0.454134	1.2637	0.573471	0.631345	0.498872	0.836051	0.461639	0.550431	0.289031	0.645067	0.46754	0.122764	0.31006	1.00434	0.764044	0.791083
ENSG00000066629	EML1	1.32472	0.16633	1.97122	1.01705	0.12978	0.362343	0.0266219	0.0252107	0.0541917	-0.0904268	-0.254818	-0.172864	0.366155	0.281484	0.354348	0.113241	0.0433919	0.335911	0.880607	0.96753	0.111116	-0.0301209	0.00650902	0.217683	0.877124	0.834711	0.241647	-0.128141	-0.174554	-0.111953	-0.077517	0.332852	0.230454	0.586795	-0.117111	-0.134177	-0.0916721	-0.0608533	-0.141006	-0.103517	-0.13271	-0.241044	-0.177619	-0.206797	-0.176408	-0.265989	-0.183287	-0.139645
ENSG00000066651	TRMT11	0.51999	-0.0436959	-0.0323737	0.13024	-0.386994	-0.664432	0.621416	0.680692	0.599348	0.13377	0.385389	0.0719703	-0.758455	1.32268	0.0594739	-0.414928	-0.927531	-0.361303	0.423592	0.637097	0.270825	0.053694	1.15167	0.817274	0.0797397	0.0128389	0.107441	0.542597	0.405487	0.324622	0.342914	0.440213	0.665394	0.684671	-0.494005	-0.960372	-0.368744	-0.406698	-0.710095	-0.491506	-0.394976	-0.665597	-0.442732	-0.880504	-1.00581	-0.713364	0.384257	-0.217242
ENSG00000066654	THUMPD1	-5.58999	-1.06681	-0.726856	-0.443657	-1.26804	-0.940048	-0.893356	-0.974477	-0.808933	-0.753777	-0.820654	-0.883105	-0.277268	-0.715566	-0.628203	-0.928154	-1.25445	-1.24208	-1.52421	-1.5079	-1.01159	-1.10362	-0.852052	-1.10922	0.549269	-0.898068	-0.888056	-1.40095	-1.36868	-1.44453	-1.33006	-1.48957	0.114117	-0.331767	-2.12563	-2.48145	-1.85767	-1.5454	-1.87308	-1.74641	-2.22566	-2.79894	-2.52802	-2.34636	-2.33573	-2.11635	-2.20234	-2.19457
ENSG00000066697	MSANTD3	0.251138	0.198114	-0.243979	0.202562	-0.388018	0.288837	0.257217	0.225903	0.258617	0.00412739	-0.00909291	-0.0289798	0.118408	-0.152282	0.797429	-0.0942086	-0.41432	0.428683	-0.153365	-0.137447	0.00412739	0.0159221	0.29891	0.367056	-0.0483123	-0.0339161	0.172176	0.326536	0.0556578	0.00437284	-0.167046	-0.506043	-0.556137	0.0342596	0.646407	0.634893	0.60288	0.636904	0.657573	0.658906	0.557493	0.588514	0.581605	0.596373	0.580301	0.567329	0.515301	0.559596
[truncated: 13,066 more rows]
[truncated: 7 more columns]

## Sheet: mouse
Note: The half-life (PC1) is a summary of all of the datasets combined. The figures presented in the paper z-score normalize these values.
[truncated: 14,464 more rows]
